# Supplementary material for: Northern European Salmo trutta (L.) populations are genetically divergent across geographical regions and environmental gradients
Source: Evol Appl. 2019 Nov 1;13(2):400–16. doi: 10.1111/eva.12877 (PMC6976966; doi:10.1111/eva.12877)
Supplement: Supplementary file 2 [file EVA-13-400-s002.xlsx]

## Sheet: T1_samples
Supplementary Table S1. Collections of S. trutta indicating country, name of river and tributary, when relevant, geographical region and river’s confluence with the sea (Sea), number of fish (N), collection year and decimal latitude and longitude.
‘No.’ indicates river number in Figure 1. ‘Sub-set’ indicates which replicate analysis for outlier loci the collection was included in. ‘NA’ indicates that a collection was included in global tests only.
Country	River (Tributary)	Region (Sea)	No. In Figure 1	No. Individuals	Latitude	Longitude	Collection year	Sub-set
Norway	Granvin §	W Scandinavian peninsula (Hardanger Fjord, North Sea)	1	39	60.522	6.714	2011	1
	Guddal		2	39	59.965	5.996	2010	2
United Kingdom	Spey (Livet)	Britain, Northeast (Moray Firth, North Sea)	3	35	57.672	-3.097	2010	1
	Deveron		4	35	57.662	-2.513	2010	2
	Eyewater	Britain, Northeast (North Sea)	5	35	55.869	-2.091	2010	1
	Tweed (College Burn) §		6	39	55.762	-1.996	2010	2
	Aln (Eglingham Burn)		7	39	55.385	-1.606	2011	1
	Coquet (Upper, Carshope)		8	39	55.339	-1.608	2011	2
	North Tyne (Kielder Burn)		9	39	55.039	-1.421	2011	1
	Wear (Upper, Warhead)		10	39	54.913	-1.368	2011	2
	Tees (Langdon Beck)		11	39	54.633	-1.155	2011	1
	Esk (main river)		12	39	54.49	-0.611	2011	2
	Ure (Lunds)		13	40	53.646	-0.207	2011	NA
	Stiffkey	Britain, Southeast (North Sea)	14	34	52.959	0.962	2011	1
	Glaven		15	22	52.916	1.163	2012	1
	Nar		16	40	52.725	0.375	2012	2
	Tamar §	Britain, Cornwall (English Channel)	NA	39	50.405	-4.205	2010	NA
Germany	Weser (Welse, Delme, Eschenbach)	Continental Europe, Jutland Peninsula, Wadden Sea (North Sea)	17	37	53.556	8.539	2011	1
	Weser (Lethe, Rittrumer Mühlenbach)			28	53.556	8.539	2011	2
	Elbe (Alpenhauser Mülenbach, Oste)		18	24	53.87	9.037	2011	1
	Elbe (Stör, Bramau)			42	53.87	9.037	2011	2
Denmark	Ribe §,#		19	39	55.341	8.672	2011	1
	Kongeå#		20	39	55.381	8.648	2011	2
	Sneum #		21	39	55.434	8.612	2011	1
	Varde å #		22	30	55.581	8.318	2004	NA
				44			2012	2
	Skjern #	Continental Europe, Jutland Peninsula (North Sea)	23	35	55.911	8.38	2001	NA
				32			2010	1
	Storaa #		24	39	56.317	8.296	2010	2
	Liver å #		25	34	57.5917	9.9646	2011	1
	Simested å	Continental Europe, Jutland Peninsula (Limfjord/ Kattegat)	26	34	56.5665	9.372	2011	1
				10			1999	NA
	Jordbro å		27	34	56.5507	9.2627	2011	1
				10			1999	NA
	Skals å		28	34	56.5364	9.3725	2011	2
				10			1999	NA
	Karup §		29	39	56.563	9.052	2010	2
Norway	Sonsbek	E Scandinavian Peninsula (Skagerrak)	30	35	59.138	9.654	2012	1
Sweden	Krokstrand		31	18	58.9966	11.4406	2012	2
	Hogar/Strommeå		32	20	58.8503	11.1818	2012	1
	Anråsälv		33	17	58.6067	11.2777	2012	2
	Bärfendalsbäcken		34	20	58.4588	11.4576	2012	1
	Broälv		35	19	58.3962	11.4614	2012	2
	Taskeå		36	20	58.4321	11.6999	2012	1
	Karraå		37	25	58.3439	11.8737	2012	2
	Bodelå		38	25	58.3474	11.9206	2012	1
	Henån		39	15	58.2356	11.686	2012	2
	Bratteforsan		40	20	58.2019	11.896	2012	1
	Norumsån		41	15	58.037	11.8216	2012	2
	Säbyån		42	15	57.9574	11.6358	2012	1
	Grannebyån		43	14	57.9035	11.7845	2012	2
	Sörån		44	25	57.664	11.89	2012	1
	Krogarebäcken	E Scandinavian Peninsula (Kattegat)	45	25	57.59	11.95	2012	2
	Hallebäcken		46	18	57.4328	12.1033	2012	2
	Himleån		47	19	57.1285	12.2474	2012	1
	Ätran (lower river)		48	39	56.904	12.497	2012	1
	Högvadsån (Ätran tributary)			12	56.904	12.497	2012	2
	Fylleån		49	19	56.6532	12.8587	2012	2
Denmark	Elling å	Continental Europe, Jutland Peninsula (Kattegat)	50	34	57.4714	10.5306	2011	2
	Villestrup		51	39	56.684	10.013	2007	1
	Lilleå §		52	39	56.597	10.286	2010	1
				38			2005	NA
	Hevring å		53	34	56.5361	10.4018	2011	2
	Grenå		54	34	56.4053	10.9245	2011	2
	Lake Hald		55	34	56.386	9.365	2011	1
	Lake Mossø, Gudenå		56	39	56.03	9.785	2010	2
	Giber å #		57	34	56.0853	10.249	2011	1
	Kolding	Continental Europe, Jutland Peninsula (W Belt Sea)	58	39	55.495	9.579	2011	2
	Tapså		59	34	55.3612	9.6013	2011	1
	Adsbøl		60	39	54.935	9.624	2010	2
	Stokkebæk#	Continental Europe, Belt Sea Islands (Belt Sea)	61	34	55.1682	10.7962	2011	1
	Saltø å		62	35	55.2	11.6733	2011	1
				34			2005	NA
	Fladså		63	35	55.1834	11.74	2011	2
	Mern		64	39	55.039	12.139	2010	1
	Krobæk		65	34	55.1266	12.0545	2011	2
	Tejn §	Continental Europe, Bornholm Island (W Baltic Sea)	66	39	55.246	14.849	2011	1
				39			1997	NA
	Læså		67	39	55.023	14.902	2011	2
Estonia	Vainupea	Continental Europe, Gulf of Finland (E Baltic Sea)	NA	50	59.5767	26.3013	2012	NA
France	Rhone (les Usses)	Haute-Savoie, Continental Europe, Mediterranean Sea	NA	22	46.0419	6.0187	2012	NA
Denmark	HAT1	Domesticated hatchery strain1	NA	35	NA	NA	1996	NA
Denmark	HAT2	Domesticated hatchery strain2	NA	35	NA	NA	1996	NA

## Sheet: T2_map
Fish ID	total reads	total bases
GHW-112	44696904	4469690400
GHW-113	47220480	4722048000
GHW-114	60900988	6090098800
GHW-115	56551088	5655108800
GHW-116	61670544	6167054400
GHW-117	55040280	5504028000
GHW-118	66839296	6683929600
GHW-119	69072670	6907267000
GHW-120	56222034	5622203400
GHW-121	42584794	4258479400
GHW-122	135903308	13590330800
GHW-123	105872968	10587296800
GHW-124	98245968	9824596800
GHW-125	72135860	7213586000
GHW-126	51868034	5186803400
GHW-127	69684554	6968455400
Assemby information
The draft genome assembly developed for brown trout for the study is available upon request.
For an improved assembly, partly developed based on data from the current study,
please refer to the assembly 'fSalTru1.1' that is part of the
25 genomes project' at the Sanger Institute:
https://www.sanger.ac.uk/science/collaboration/25-genomes-25-years
available via GenBank through accession number GCA_901001165.1
Annotation information
No dedicated annotation was made in the study to detect genes in homologous regions in Atlantic salmon (Salmo salar) as this was not an objective.
BLAST alignments were performed to match Salmo trutta contigs to Salmo salar contigs cDNAs in order to enrich the SNP array
for markers located in regions showing similar sequence between the two species.
A high-quality annotation of the brown trout genome assembly is now available via GenBank at accession 'GCF_901001165.1'

## Sheet: T3_SNPloci
								pcadapt results					bayescan results					LFMM results					RDA significant association with
Locus_no	locus_name	Linkage_group (1-40)	Male_map_position	Female_map_position	Global MAF < 0.05	Locus theta	Removed in GEA due to LD (at R2>0.8)	Global test (1 = outlier)	Subset_1	Subset_2	Subset_1&2	sig. In both Subset_1 and Subset_2	Global test (1/-1 = pos/neg)	Subset_1	Subset_2	Subset_1&2	sig. In both Subset_1 and Subset_2	z-value GEA w PC1	z-value GEA w PC2	z-value GEA w PC3	z-value GEA w PC4	z-value GEA w PC5	significant association with predictor	Flanking sequence (Fasta)
1	Gdist.S372553_4889	BT01	0	0	no	0.0629		0	0	0	0	0	0	0	0	0	0	5.31586	0.871307	2.24695	2.6264	0.373537	0	GAAGCACACCACATACAAATGGAATCAGACAGACCGTACTTTGAGTGAACCACAGCGCGTTGTTTGGTGCGCACTGAGTGCGGTTCATATTTACACCTGTCCAAAAAAAAYGAATTTAGGGGGTAATCACTCCAGAGTAAAAAAAATCCCCCGCTCTAAACAAACTTGATGTGAAAGCCCCCTTACCTTTGCCAAGCCAGCCCCGGTCATCCCCCCCACTA
2	SalHit.S191019_3665	BT01	0.2	0.002	MAF<0.05	0.0401		0	0	0	0	0	NA	NA	NA	NA	NA	0.325286	2.09868	1.00055	0.402519	0.440876	0	TGCAATTAATGCCTGTAAATCGTGTAAATGTATCGTGCAACCCAGAATGTTGAAGGCCTACTCTACCAGTTTTTTGTGTGGTTTGTCCTTCAGCTGCTCGAAATTTGAGGYAAAATATCCACAGGAAAGTATTGTTTACCTGACTTAGAGAGCCGGTAGCATTTGGTTCGGTTTGTCACGAGGTAAAGTTAGTTTTTTGTATTCCGTTTTCTCTCGTAAAT
3	cDNA.S177852_1371	BT01	0.4	0.003	no	0.0949		0	0	0	0	0	0	0	0	0	0	2.75118	0.427013	0.0436505	1.8574	0.381542	0	CAAAAATAAAGAGCACTGAACTGAATATCACTGAACTACTGTATATTGTAAATACAGCCATTAGAAGCTACTGTAAACCAAAGACATGGTCAGTTACGACTTCTTCTGAAYGCTATTAAAATAGTTTAGTGATACAGTAATAGTAACGTTTACATAGCATCATGTCAATGACAACCTTTCGAGTAGCAAACAAACTCCAGATTCTTCACACTTGTATGATA
4	Gdist.S209528_9132	BT01	0.452	0.003	no	0.0431		0	0	0	0	0	0	0	0	0	0	0.584627	1.03202	0.120408	1.77114	0.656879	0	AAAAAAATCGAATAATCTAGATACTCCTCATCACTGATAATCAGTGGTGAGATGGATAACATGGACATATTATAATAAAGGGTATATTCACAATAATACTGGGACTATTCRTTGTTGTGAAGGCAATTCTGTTCCTCAGTATGCCACTAAAGTAAAGGCTATTATGACACTTTCCCTGTGAGGGAGGAACATTTTCATAAATACTGGGTGGCTTTATTCCT
5	Gdist.S41629_4955	BT01	0.452	0.003	no	0.065		0	0	0	0	0	0	0	0	0	0	4.31197	3.82751	0.885574	1.50883	0.0687495	0	CTGACAGTTCACAACTCACCAGTGGTTTGCTGGTGTTTCTTCACGTAGAACTACTGATATGGTAAAACACATCACAAGATTAGTGCTCACTAGTAGGCACACTGCAATCCRCCCGGTTTGCCTTAGCTTATGTAACCCGGGCATAGACACTCCTGCTAGCCTGACCTTCAGCAAGTTTGCGGGGCCTGCAGCAGGCTCTGAGAGCTGCAGGTCATCTGAGG
6	Gdist.S1367_5121	BT01	0.452	0.012	no	0.0635		0	0	0	0	0	0	0	0	0	0	4.34804	4.21573	2.54587	1.17585	0.570294	0	TTGGCTGACCATAAATGTGAAAATCGTTGAATCTTTCATCACCAGGGATGACTGCTTCCCAGTACCTATGGTAGAGGGTATATATTGTGTATTATTGGTACGTCAGAATTMGTTTTTTATGATATGGCTTAGGGTGGTATGCTTACCCATCTTTCTGGAAATGCCCCAGGTGTGTCTGCTTAGATTTTAACTTGATCACTGGGTACTGTCCGTTATTGTAG
7	Gdist.S189002_716	BT01	0.452	0.012	no	0.0438		0	0	0	0	0	0	0	0	0	0	2.04456	1.06203	0.946178	1.57243	0.334141	0	CACTATATACAAAAAGTTAGCCGTAAAAGTACCAGCTCAAGGTGATAATGCCTCATTTGTACAGAATACTGGGTTGAGTCAGTCAGGTTTTCACCAGCTGTTGGGCTATGYAAGGTGCCTGACAATAAGCGGTTCCTAAGTGGCCATAATAAAAATAATATTCAAAGCATTTCCAGTTGTCCTTTCAGAAAAAGCCTGTAGTAGGCTAACTACGCATTAAT
8	Gdist.S246913_5166	BT01	0.452	0.012	no	0.1468		0	0	0	0	0	1	1	1	1	1	8.64576	0.369187	4.89184	3.92177	0.836531	4	ACGAATGGTGGCTGTCCGATCACCACTGACCAGAATATATAACCAGGTCATGTTGTCAGGAAAACCTGGCCCTAAATATGAGAGCAAATACTGTCTGTTTCTTCATGATGMTCTATTGTAGTAAGTCTAGTCAGACCCTTGTAGCCTTGAGATATAATAGGCCTGTAGGGGTCTGGGCCTAGTGGTCTCCAGTGTCAGTCAGATCTACTGATTTTCACCAG
9	Gdist.S632715_2055	BT01	0.452	0.012	no	0.084		0	0	0	0	0	0	0	0	0	0	3.03747	4.32427	2.72665	2.19221	0.0134673	0	NNNNNNNNNNNNNNNNNNNNNNNNNNNNNNNNNNNNNNNNNNNNNNNNNNNTGAAATAACTCACCAGATATGGAGGCTGAGGGTGGACTAGGAGACCCGTAGCCATAGTCRTTCACGCCAATAACCCGGAAGTCATAACTAACCCCTTGCTTCAGAATATCCATGTTGAAGGCGTATGACGTCACTTCCTTTGGGATGTCCTTGATCAAGATATCCCACAA
10	Gdist.S9435_3306	BT01	0.452	0.012	no	0.0536		0	0	0	0	0	0	0	0	0	0	0.800727	2.9186	0.86073	1.67199	0.0579217	0	CCCCTGGCCTTAACACACTCTGGCAGTGTGTCTCAGGGACCATAATACAAAAACACAAGAGTTGAATGTCTTGTTCTCCAACTAAGAATCAGTTTTTACTCAATTTTGTCRCCCTGGATGGCCTTGTAGCTACAATCTTCTCAGACTAGACTGTACTGTCTCTTCACCCTGGATGGCCTTGTAGTTACAATCGTCTCAGACTAGACTGTACTGTCTCTTCT
11	SalHit.S341987_3098	BT01	0.452	0.012	no	0.0696		0	0	0	0	0	0	0	0	0	0	0.161715	0.91739	2.67195	1.94527	0.904431	0	TTATTATACATGTACAACATCAGTACAGATTCTCTTTTTTCCAAAACCATGAAAGTGTGTCTGCTTCTCAGATTTTGTAAAACTCTTCCTTTTTTAGAAACCTAAAAAGTMTTTCTTCAACAAACAAAACACAAACATCAGGAGGGTTTGAGTGGTGCTTTAGTGATGCAGTGATAGGGACAATCACAAGGGTAACATAGAGGGTGGACACAAACATCAGC
12	Gdist.S122610_1283	BT01	0.452	0.39	no	0.0517		0	0	0	0	0	0	0	0	0	0	2.00267	2.41181	1.17727	0.341533	0.163042	0	GAATGACCAGTCTGTCTCCAACAGACTGTGATTGGTACTTCAGTTAGAGAATCCACTAAAGCAAATCCCCATAGTGAGATATCTCGCACATATTATCAGAACCAGGGTTAYGCAAATAACATTTGTTTAAATTTAGCTATTGATTTGAATAGTTTTTTCTTTAGTATTTGGCACCATTTTGATTTGAGTAAGTTTAGTCCTTGAGCCGGTTGAATTTCTGT
13	Gdist.S441366_7652	BT01	0.452	0.39	no	0.0785		0	0	0	0	0	0	0	0	0	0	6.37455	1.71316	0.0118754	2.58494	0.20676	0	CTCTAAAGAATATGAAATTATTCATTTCTGTAGTCCTATCCAGATATATTCTGTGAAGTTGGTGCAGCCTAACCTGGTTAAAACCGACTGAACACTGCGCTCACAAAATAYGGCCTGCTAAGGCACACAGTCAGTGACACTCCAGAATGCTACTGGAATGACTGAGCTCCTTCAGGGAGCTGCTGCTCCTCATTCACAACCTAGTGTCACATATCTGCTCT
14	LD.S88985_14448	BT01	0.452	0.39	no	0.0349		0	0	0	0	0	0	0	0	0	0	0.93988	0.64298	0.904786	1.15824	0.730224	0	CTTCCCAAGGTGAAACCAAGGAGAAACGGAAACCACATCCTTATTGACCATGTGAGAAATTCATTAGACAAGCTGCGTGGGTGACATTTGAGACCCTCTTTTCAATTTCCRTTGACGTAGGAATAAAAGATATGCCAAGAAAATATATGTATTGCATGGATACAGTCTCATTAGGTAGCTTAAATACATGGATGTTATTTTCATTTGGCATGTAGAGTTGC
15	LD.S88985_1626	BT01	0.452	0.39	no	0.0631		0	0	0	0	0	0	0	0	1	0	5.16176	2.59139	4.95134	1.10105	1.41495	0	ACTTTTGAGATAAAGGAATACATGTGCTCCGATATCTCCCTTTGGAGAGTTGAGTACGATAATTCATGAAATTCTTTAAGTTGTCATAGTTGTGTAAATGTTCTTTGATTRTTTTTCATGGTGGCAGCATGAAATGCTCTTTAGTGATTTACCACTCTGCCTTTATATTGTTTTCAATCCGCAGGGGATATCTATGAAGTAAACTCGCAATAAACCACGCC
16	SalHit.S98813_6560	BT01	0.452	0.39	no	0.0634		0	0	0	0	0	0	0	0	0	0	0.56277	0.302825	2.15944	0.855208	1.78174	0	TTGCATATTCTTTCAGGGTTATTGGAATTCTACAATTATCAAGAAATTCCCCATATGAGAGTAGATATCCATCCTCATTCAGTAAAATATTTTTGTTCTTAAACCAGTTAYGGGAAAAAAAAGACTTATTTTTAAATAGTACATCTTTGTTGTTCCATAGAAAGTATCTGTGAGGGGGAAAATTATGTTTATATGTTAACATCCAAGCTAAAAGTGCCTGC
17	Gdist.S266606_11520	BT01	0.452	0.476	no	0.0498		0	0	0	0	0	0	0	0	0	0	0.920579	2.3442	0.251864	2.99118	1.79897	0	ATGATGGTACTATATATAGGATAGAAATACAAACTTATGAATGCATGTCCAAGCACACATGCCCACCCCCACCATATAGTGTACCTATTGAAAAACACCATCTTCCTCTAYGTATACGTTCTATTGTTTATTAAACATTTATCATGCTATTATATAATATCCATTGTCCCTTAATCTGCATGTTATTCAAATCGCTTGACAGGTCATCCCTATCAAACACA
18	Gdist.S62415_1049	BT01	0.452	0.559	no	0.0937		0	0	0	0	0	1	0	0	0	0	4.54522	6.74064	2.61157	0.864257	1.45002	0	ATTGTACAATCTCGAATTTGATCAAATACTGTTCTTTTTTCATACACATATATGAGCAACTGTGATGGCTCTCTAAACAGAAAGTGATACAATTGTATGAAGCTGTATTGYAAAAATAACTGACATGCAATTTAGGATGGAAGCGAACTGCAGAGTTAGTGAATCATTATCTGAGTGCTAAGTAAAAGGTACAAAGATGTGCTATGGAATTAACTAATGGA
19	Gdist.S368648_4705	BT01	0.452	0.625	no	0.1347		0	0	0	0	0	1	0	1	1	0	3.25073	3.36877	0.213527	5.38586	0.173698	0	TTTTCAGCAAACCACTGCCGCCTCAAAGGTCTCTGTCCTACTGGAAAGATGGGATAACAATGCAAAACCTTGGGTGATTAAGCGCATAGGCCTACTGGCCTACATTTCTGYAATGTCACTGAATTATTCATGATTCAATAATGAAATGTGTTCGAATGGTATAAAAGTATAGGGGAGCATATGAGATAATATTCATTTTTGTCGTTACAAAAGCATATGGG
20	Gdist.S607923_3461	BT01	0.452	0.691	no	0.0339		0	0	0	0	0	-1	0	0	-1	0	1.91846	3.31377	1.26609	0.773058	0.936422	0	AAAATTCCCTACATTCCAGCAATGGAGCACATGCATCTAGGAGCGAGCATAAATCAGCTGTTTAGAGTTGAAGGGGCTTTAAACCCACCCATCAATCAGTGTATAGTGGCRTTGGGATTGTAAAAATCTCTCCGCCTACCCACAGGCAAACTATGTTCAGTACAAAGAGATGGATGGCCACTCACCTCTGTCTAGCTACAATAAAGGAGGTGTTGGTGTAG
21	Gdist.S551108_2839	BT01	0.452	0.767	no	0.0629	yes	NA	NA	NA	NA	NA	NA	NA	NA	NA	NA	NA	NA	NA	NA	NA	NA	AGATGTCTGCCCCTGCCATTACCCTTTGCTTTGTAGACATACTGTAGAGACTAAGTGCAGATGTTTAGCACTGTGTTGAAACATGTTGCCCTGTTGGAGCCAACCCGTTCRTTGCACGTTTTCTGTTGGGTAATGGATGTAGAAATATCTGCCATTTAGAGGCATCGTTGACTTGCTGCACCATTTCTTTCCTTATATGAACTCCCGAACTCTGTCCATGG
22	Gdist.S551108_5155	BT01	0.452	0.767	no	0.0441		0	0	0	0	0	0	0	0	0	0	1.29856	0.222689	1.30508	2.17984	0.425285	0	CTCTGGCGTCTGTCAGAATTGGCGCTCGCTGCTGTAGTCTGCCGTGTTTAGACAGCAAGGCTTTGGATGTGAAGAAAGCGGGTTTAACGTTAATCTACTCTTCATTTCTCRCCATTGTTTTGCCTAGACTACAGAGAATGGGTTTCCAAACGATTTCTACATCTACCCACTGCTTTTGTGGCTTAGATGAAGGATGAGAAGTGAGACACCCAACGTGGATT
23	Gdist.S274700_9083	BT01	0.452	0.875	no	0.0814	yes	NA	NA	NA	NA	NA	NA	NA	NA	NA	NA	NA	NA	NA	NA	NA	NA	TATTTTTCTCATTTAACAAACCAGTATGCAAACTGAAACTTGTATTCTCTTGACAAAAGACAAGAGAAAAAGAAACACAATGGTGGACTTGCGACAAATCCAGTTACAACRTTTGCACTAAGTTACTATGAATGCCTAACAATTCATTTTTCTGTTCAGGCTGTTGGGGGCCTTGTGTCGGTGTATGTGCGACCCGCAGGTCAACTCATCCTCACAGGACA
24	cDNA.S89695_5963	BT01	0.452	0.958	no	0.0925		0	0	0	0	0	0	0	0	0	0	0.540103	2.43997	2.6351	2.6242	0.901682	0	CTAGAGCACCCACAGAAAACGTTGGAGGAGACGCAGCAATTTCTTAAAAGAGCACTGTCAGCGGAAAATGGCAAAAAGAAACATACCAACTCCAAAGTGGTCAGTAGGTCRTCAAAGTCAGAGGGAGGCTTTATTCCAAACCTTGGACATTTCAGCTCCAGAGTTAACAACCTTAGTACCCTCATGGTAAAAAATTCGATTTTAGTTCCTCCCAATTGCAC
25	SalHit.S762083_2146	BT01	0.452	1.053	no	0.0556		0	0	0	0	0	0	0	0	0	0	2.57515	0.430318	2.17235	1.04285	1.21035	0	ATAAAGGTGTGCCTGTAGCCTCTCTCTCTCCCTCTCTGTGCTAGACATGAGCCTGCAACTCCCTCTCCAGCTATCCATCCAGCCCAGAACCCAACTTGCTGTAGAGCAGCRTTTCTCAATCCATTCCAAGGGGTGCACATTTTTTGTTCTTATCTATTCCAGACCAAAACCCCATCTAGCTGGCGTCGCTATTGTCCGTTTCCGGAGTTAAAACTATGTAG
26	Gdist.S121444_1180	BT01	0.452	1.145	no	0.0361		0	0	0	0	0	0	0	-1	-1	0	2.4431	1.0543	1.84459	0.046925	3.00952	0	GGAACACAATCCGGAAATGAATAATATTCTTGTCTGACCGTGCGTGAACATTCTGTTTTGTTTTATGTTTATTTACAATTGATTGAATTGGGGGGGACCAAAGTCAAAACRTCCTTGATCCAGCGTAGGTTCTTAAAAACAGTCCAAAAGCACCAAAGCAGATTGAAAAAGGTTGTGAAGGTCCCAGGTTCTCTGCTCATTGCATTACCAACACCTAGATG
27	SalHit.S263117_5869	BT01	0.452	1.146	no	0.0429		0	0	0	0	0	0	0	0	0	0	1.30788	1.63881	0.306219	2.54776	0.309336	0	CACACCACACCACCAGTCAAAAATGCTCTTTTCATAAACCTATTATGAACGTATTGGATCCATGTGCCCTATTGCTAAAATAATTAACTGCCATTTCGGTTAGGTGATGAYGATGATATCCTCTTGTTTTTGATTTATTTCTCCCAAGTTTATTTAATAAGGCTCCGTCACGCCAATAGCGTTTGCCGGGCCGAGAGTACTTAGCACTTTTGAACGGAGTG
28	cDNA.S164228_5818	BT01	0.452	2.175	no	0.1075		0	0	0	0	0	0	0	0	0	0	0.00610678	0.790997	2.90863	1.49115	1.4183	0	CCACAGCCTAGAGCAATGATGCACCCACCACAAATACTCAGATACCACATAGTACTTACGGTACCAGGCTTGTGGCCCATGTTAATAGGAATGTCTTTCTGTCAGCCTCAYAGTGTGCTCCTTAGTCCCCTAAATAATGACAACGGAAATAAGAGCCCTGCTCTTGAACCACTTGAGCCACTTGTATGTGTCACTAGTTGGAGACAAGTAAGTGAGGTGTT
29	Gdist.S239787_6673	BT01	0.452	3.204	no	0.1035		0	0	0	0	0	1	1	0	1	0	2.68012	3.81864	2.59092	1.77603	2.12368	0	TATTGTAGGTGGTACCCCATAAACCTCTACACTGTTGATTGCGGTGTGTGGCTGGTAGGATAGCTGACCTAGCATCCGGTAAGTGAATATCTGTGCAGGCCTTCTCTCACRTGTGGGCCTCCTAGCCTAGTTAACAGGCTAGGAGGGGGGTTCACTATGTATCTTTCCTCTCCTACTGGTGTTCTTCGTCCATTCCCATCTTCTGTATCTGACCGTACTAG
30	LD.S229656_12348	BT01	0.452	4.187	no	0.0868		0	0	0	0	0	0	0	0	0	0	1.37392	3.90375	3.42234	0.28471	1.71446	0	TAGCATAAATAGCTAGCTAGCTACTTATTCTGGTTTCCATTCGCATTTTCGGTGTTCCTGTCTGGGACGATAGTTTGAAAACTCATGTCAAATAATGAATTAGCTTGATGMTCGAACCTTTACCCAACCCAAGTCTCTGTTTGATTACATCAGTGTGTTTTACTGATGACGTGTGAAGAAAATNNNNNNNNNNNNNNNNNNNNNNNNNNNNNNNNNNNNNN
31	cDNA.S40801_3776	BT01	0.452	4.204	no	0.0636		0	0	0	0	0	0	0	0	0	0	0.531945	0.911546	1.3567	0.208305	2.79463	0	ACATTTGGTACATACAAGCAGTACAGGCTTAGCAACGTGGGATTTATCTACCCCAGGGCACCCAGGTTGGAGCCTATTTTCTCTATTTTATTTTGGGGCGTGTCATTCTTMTTCCTCTTCTCCCAGGGTTTCGGTAACGTGGGCATGCACTCCATGCGATACCTGCACCGTTTCGGGGCCAAGTGTGTTGGTGTTGGAGAGATGGATGGAAGCATCTGGAA
32	Gdist.S189901_5111	BT01	0.452	4.204	no	0.093		0	0	0	0	0	0	0	0	0	0	3.22507	0.634519	1.27351	1.58961	3.55878	0	AACGTGTGATCCCTGGCTAAGTTAAGTCTACACTGACTGCAGGGTCTCACATACTGTTGTAACAGTGCCCTCTTTCCTTTTAGATCGACAGAGCATCGCTTCATTGTTTCRTTTGGAAAATACATCATCCATAGCTGACGGTTTGAAGGCAAATTATCCCAAGGTTACATCATTTATTTTGAAGATGTCACACAATATATATATTTTTTGTGAGATGCAAT
33	LD.S229656_3723	BT01	0.452	4.204	no	0.0909		0	0	0	0	0	0	0	0	0	0	0.482504	5.30359	0.670146	2.7699	0.540717	0	GCAGGGGCTTACTAGCTCTGTGCTGCTGCCCTCTACTGTTGAAAATAGAACAGAGAGAATGCACATTGAATTTTGACCCGACCAGCATAACTCATGTTTTGGTACACAGGYGGGATATATATGAAAGCTATGGGTGGAGAAGGCTACATTTTATGAAAATAAACAAGGAACTAATGTGGTGTTGTCGTAAGGGGACACAGGGTCTGAAATTGCTGTGCTCC
34	LD.S271068_3399	BT01	0.452	4.535	no	0.1098		0	0	0	0	0	0	0	0	0	0	0.65247	0.652058	4.42577	0.990555	2.28039	0	AACTCTGTTCTGATAACAGTCAGATGCATTTCACTAAATAAAGCAATGCATAAAACGTGTTCCTATTTCTAAGTATAGTTAGTGTTATGGTAGGCCAGGCAGGGTGAGTCRTTTGAAATATGGGGTTACAATCCAAACACATCAACGTTCCACATAAAAAGACCTTGTCTATATAGACAATAGGGTTCTAAGTACAAATGCAGCAAGAGATGAACCACTAA
35	LD.S271068_14525	BT01	0.452	4.88	no	0.0508		0	0	0	0	0	0	0	0	0	0	0.763427	1.74562	1.92085	1.41776	0.347988	0	GGCTAGGTGTATATGAATTAGATAGTTAATGTCAGCACAAATAGACCTGTAAATATATATGGCCTCAATCACACGCAAAACCAATAGCCTTTATATTGTTCAGCCCAATGYAAGGATGTCCATCAAGGAAAAAATTGAAAAAGAGTAAAAAAATACAATTATTTAAGAGTCTTATCTTTCAATATAAGGAGTTAGAGCTCGAGGTGAGCAAAAAAACCCTA
36	Gdist.S142531_1384	BT01	0.452	5.215	no	0.0708	yes	NA	NA	NA	NA	NA	NA	NA	NA	NA	NA	NA	NA	NA	NA	NA	NA	TGGGCACCGGGGCTATGGTGCTCAAATTTTCCACCTCTCAAAATGTAGGTCTACTGCTAATAAAGTTAACAAAGCACTGGCTATTTTATCTAGCTAGCTACCGTAATGAAYAGGTAGATGCAGTTATGTCGAAACGGTGCAAAGCTGGTGGACATGGAAATGCGCCATTCTCCTGTTTTAGCTAGACGCCGCTTGTAATAGACATGTGCGCCCTCGTCTCC
37	Gdist.S142531_1964	BT01	0.452	5.215	no	0.074		0	0	0	0	0	0	0	0	0	0	0.778653	1.19823	2.24883	0.122828	0.839384	0	AAAAAACATGAATCCTTTGTTCCTGGTTATTTCTATGGCCTCTGGTATAGAAATATGCTGCAGATGCTTGCTGGTTGCCCTACTGACGTCAAAGTCCATTGTTTCAGAACRTCAAACGTCCAAAAGTTGGTTTACCTTTGGTTTAAAATGAATATCGTTTCTTTTTTAGGGATCAAATGTAATGTTTCAATGTAATGAATCTCAATAGGTAGTGCTTTTAC
38	Gdist.S41088_4361	BT01	0.452	5.215	no	0.0552		0	0	0	0	0	0	0	0	0	0	0.10529	0.448966	0.475933	0.362398	0.0836446	0	CTTACAACTTTAACTCAATCTAAATGACAGGCATATTTCAATTCCCATTCAATTGTCAAGTATTTTTGCACAAGAGCAGCAATCATCTCTTCAGAGTGAAGTGTCTTTCCRTTGAAAAGTGATCACACTTCTCACAGTTTTCTCCAAAGCATATTGGCAATAGTCTGTGACTAATTTAGACTGTCATGTTACCAGGTGTGCTCTTTTATTTGAACTGAATT
39	Gdist.S50605_5056	BT01	0.452	5.215	no	0.0697		0	0	0	0	0	0	0	0	0	0	0.190775	6.81147	2.60971	1.07613	0.207609	0	CAATTATCTTCACTGACTGACTGTTTCTCAAATGCATACTACTCTGCTCTGAGCACATGAATTGGAGCACGGGAGGGTCGGCGTGCGAGTCCAAATCAGAGTATGTGAAAYGGAGCACGGAGGTTACTTCTCCACTGCGTACTCAGTTTATGCATATTTTGAAGCACGCATCGATGCAACTTCAAGGGAACGTATGCAAGGAAATAGGATGCGCCCAGGTA
40	cDNA.S543515_1408	BT01	0.452	5.719	no	0.048		0	0	0	0	0	0	0	0	0	0	2.00979	0.776132	0.956424	3.00913	2.05644	0	TGGTGAAAGAACGGGAGCGGGAGCCTCCCCACAGTCCACAGCTCGCTGAAGTAGGCCCAAAGCCATTCCACGCAGCACTGCAACTCTGGGCTCATTTCCTCTTGGCCATTRCTAACAGTAACCGCACAGTTTAGGGATGCATCGTCACTCCTGTGAGAGATATTAGAAGCACAACATTTCAATAAAAAAGGATTAATAACGGATCATTCTTGGTTAGACAG
41	cDNA.S543515_1473	BT01	0.452	5.719	no	0.0877		0	0	0	0	0	0	0	0	0	0	1.28669	4.11424	3.32231	3.79916	2.22128	0	TTCCACGCAGCACTGCAACTCTGGGCTCATTTCCTCTTGGCCATTACTAACAGTAACCGCACAGTTTAGGGATGCATCGTCACTCCTGTGAGAGATATTAGAAGCACAACRTTTCAATAAAAAAGGATTAATAACGGATCATTCTTGGTTAGACAGTATCATACATGTCATATGTGTGTAATAAAAGTCAAGAATGAAAGTTCATGAATGACAGAGTATTG
42	Gdist.S124475_1258	BT01	0.452	5.719	no	0.0382		0	0	0	0	0	-1	0	0	-1	0	0.174121	0.87798	3.22857	2.22801	0.867955	0	AAAAATGCTTATCCTGTTTTATAGAGAGGAAAGAAGCAAACCTTTGTCTTTTGTGTCCAAGGTTCCAGTGTGACTTCCTTGCATGGGCAAGAGAGGGACACTGGACACAAKAACTGGGAGAGCCCTTGGAAACTACAGTATTACCGCTGAACTTGGCGATAGGTCCAAAAATAAATGTTTTTAAAATGACAAAATTATCTATACTATATATGAATCATATA
43	Gdist.S124475_421	BT01	0.452	5.719	no	0.0291		0	0	0	0	0	-1	-1	0	-1	0	0.457736	0.283314	0.534968	1.14161	1.45497	0	GTGTTGTTTACAGTTTTTCTTGCTCTGCAAAAATAACCGGCGACTGGAAGCTAGCAACTTGCGTTGATTGTATGGATGTAGTGGATCTGAGCGCTCCAATACGCGCATTGMTACGTTAAACGTTACTTGACAAACATGGAAGTTTATTTTGGCCTACATTGTCTTTACAGGGAGATTTGCGCTTTGATAGATTGACCTGCTGAAACTTTCTTTTTGACAAT
44	SalHit.S258364_2087	BT01	0.452	5.719	no	0.0606		0	0	0	0	0	0	0	0	0	0	3.4702	1.08688	4.2297	2.92448	0.133062	0	TTTCCACTACATTTACCACTCACAGCAAGCTTGTGAAATCCAGGTAACACTTGAATTCATCAGCCACCCTTTTCTACCACATTATTGTATAGGTCATGGAATAGTTCACTRCTATTTCTTTTTTCTTACCTTGGAAATAGGATGTTGGCGTGCTGCAATCCAAGATGTATGTGTGTTTACTTTGCCTTAGTAAACGTGTGTGGTCTAAACCTACCAGCATG
45	Gdist.S196082_3762	BT01	0.452	5.976	no	0.0623		0	0	0	0	0	0	0	0	0	0	1.47466	3.54128	4.41502	0.9889	1.61194	0	CTAGAACACGAGGAAAGACAGACATTCATAAAAAAACACCACTAATTACCATTTATTACAATCTTGTTATCAAAAAGTGGTACAAAGGTTTGCTTAAAATAACTATTCAGYAATAAGTTACTCACATTTCTTTTCTGGACACCGGCATCGATGACAAAGTTCAGCATGTGCACAGCCCAAAAGAGGTCTTCATTTGGACTGGAGGTGAGGAATACTCTTCT
46	Gdist.S129778_1028	BT01	0.452	6.096	no	0.056		0	0	0	0	0	0	0	0	0	0	0.10782	4.41322	1.07711	2.79453	1.853	0	AGGGGATTCAAAGGCATTTATAGTTGGATTAGGAGTATTTTGGTCTGATGGTCCTTCTTGTGCATTACGGATGTTTGTCATTAGTACTTTAATCATTCGATCTAGTTCACRTTTTATTTCAGACTGTTTTTAATTGGGGTCCGCCGGAGGATGAACATTCTTAGATGAATGTGCTTTTGTTTAANNNNNNNNNNNNNNNNNNNNNNNNNNNNNNNNNNNNN
47	Gdist.S148298_4701	BT01	0.452	6.096	no	0.0836		0	0	0	0	0	0	0	0	0	0	4.56209	2.90023	4.89184	1.78148	3.3815	0	CTTTCTCTCTGTGTCCTTAGTAATTCTTTATTATTGTCTCTCTCTTTCTCTCGGAATCCTTCCCTACTGCAGTTCATCCTCTCGCCATCTTTTCTATCCATCTCTCTCTCRCTTGCTTTTTCCCATTCTCAGTTCTTAAAGTTCAGACAGAGATCTGCAAATATCCAGACACTGTTTGCGTGTGTGATGTTAGAGGTGGCAGAAGTGTGAGGGGGAGAAGA
48	Gdist.S360207_16184	BT01	0.452	6.096	no	0.031		0	0	0	0	0	-1	0	0	-1	0	1.52116	0.640066	1.56024	2.58705	0.398969	0	AAGGCAATATTAAAGTCCTCTTACATCTCATGGAAATAGTTTGATTTTAAAGGAATAAGACCATTGCGCATTGTTTACTGAACACCTCATGCATATTTGATGTGCCCGGAYGGTACTTAGAGAAATTCAAAGGCCCTTGGAATCGTTACTGTTTTGTAAGTATAAAACGACTTAAGAGGACGTAAAATGCCATTGCTGTACTCCCTTGTTGCTTGATGGGG
49	Gdist.S360207_16392	BT01	0.452	6.096	no	0.0921		0	0	0	0	0	0	0	0	0	0	1.97119	4.27404	0.302092	0.396343	3.62379	5	TTGCTTGATGGGGAAATGCTCTGATGAAGGTGGTGGTGCTGGTGCTAAGATGAAGGGAGAGGGTCGTACAATAGATGGCTGAGATTTTTACTTCTTCTATTGGATCGTAAYGTGGAAATTGATGTTTAACGTGGCAGAGCGGATGAAAGGGATTAATTGACATTTAAAACCAAGGTGCATGGGTAGAAAGAGAGGGAGGAAGTTAGAAGTAGGACGAGGGA
50	Gdist.S37327_1351	BT01	0.452	6.096	no	0.0531		0	0	0	0	0	0	0	0	0	0	2.31767	3.22479	1.0019	1.01702	0.930487	0	ACAGTCTATCCAGATGTTGTTTTTGTTGTCCACAAAGCAACTGTATGACATCATTGGTCACCACGGGCCTCCATTCGATCACACACTGCTCACACAGAACACCCAAACAAYGTTGACTGCTAAGTGACTATTACAAAAGGTCAGTCTGTATAGGAGTGAGTCAAATGTAGTGTGACATTTCTACTCTGGGAAGAAAGCAAAATGTTACAATTTCACCACCA
51	Gdist.S547731_3738	BT01	0.452	6.096	no	0.0508		0	0	0	0	0	0	0	0	0	0	0.910942	4.5439	1.65589	0.942517	0.452857	0	TGGGATTGGGAACCGAGAGAATGGCATCCCTCCAGACCGTGGAAGTGAAGAAGTGGATGACAGTGGCAGGCAAGTAACCAATAGCTAGCCAGCTTTGAACTGCAGTTAGCKATCTGTTTATGCATGCATTGCAGGGTCACGTTATTTTATGACGTTGCACAGGACATACTGTACATAGGATATTTAAATGTATTTAGTTAGTTGTAGCTAACATCACAATA
52	Gdist.S547731_7184	BT01	0.452	6.096	no	0.0858		0	0	0	0	0	0	0	0	0	0	4.34139	3.0889	1.75863	1.85497	1.82589	0	AAATCAGTGGGAGAGCTGTCTGTTCCAGATAAGTACAAGTCCACTCACCAGATCAGGGTGAGTGTCAAACATTTATCGCTAGCTACTGTTTGGGTGACCTTGTTGATATGYAACCTTGACGTAGCTATAGTAACCAGAAACTAGCCACTACCTGGAGTGACTATTGGAGTCTTAGATGTTTTATCTTGACAATTAATTAATCCTGTTATTTTCCCATATTG
53	Gdist.S103156_6689	BT01	0.452	6.451	no	0.0397	yes	NA	NA	NA	NA	NA	NA	NA	NA	NA	NA	NA	NA	NA	NA	NA	NA	TACCTCTCAAATGGGTCAGCTATTTGCACAAATTAGGTTAACTATACATTTAACGTTCCACTCTTCAGTCTTTCTGCTACTGTACCCTTTTCAAGTAATGCATACATTTAKCATTGTGATCAGTTTCATTACATTTTACGCTGATTGGATTTTGCAGGAGGGTCAGATACATACGTAGTGCTATAACCCAAATTGAACAGGATGTCATTTTGAGAATGCCA
54	Gdist.S201164_7496	BT01	0.452	6.842	no	0.0571		0	0	0	0	0	0	0	0	0	0	3.85451	2.13467	1.26877	3.56712	2.3679	0	GGTTGCTGTGTTGGGTTACTGCTTGCCAGGATGCGTCTCAGGATGTGGGGTTTTGGAATTGGCCTCTTCTCACTCGTATGTGTGTGTGTGTATTTGTGTGTTGCAGCAAGYAGATGGAGCTAAAAGCAGGAGGAAGGAGGAGAGGTTGGGAGAAAAGAAGCTTCACTCGTAGGGCTAGCTGGGCTCCACCAGGTACTTTACCAAATAGAGTGCTTTACCCC
55	Gdist.S225359_2787	BT01	0.452	6.847	no	0.0408		0	0	0	0	0	0	0	0	0	0	3.75438	2.97549	0.953387	0.926125	1.51792	0	CAGGTTTGTTCTCAACACATTACACAACACTGATCTCGTAGAGACGAGCAATAATGACACTTTGTGTTGTCATCATTAAAAGGATGTGGACATTTGTTAATTGTTGCATCRTGGATGCAGTTGCTTCTTGGCTGATGTCAATATTTCCCTATGCATCGGGTGGCTGATTTCTTACCAAACACCAGTGATGCCACAACGCATATTTTTGTATAATGTCCCCA
56	Gdist.S104594_982	BT01	0.452	6.853	no	0.0494		0	0	0	0	0	0	0	0	0	0	1.31284	4.19085	2.63171	2.0336	0.626598	0	CTTATTCGTTCAATTGCGTCTTTTTATTTACCTTTTTTTTATTTAACCTTTATTTAACTAGTCTCAATCATTTGAAATGTGTGTAGTAGCAAGACTAAAACTAGGCTAACRTTTCAACGTGATTTCCTTCCATTTATCAAGACATGCCAACTATTTAAAATAATCACTGTATAAATGTATAACATTACGCACGGCATTACGCACGAGAAAATAAGTGAATG
57	Gdist.S127569_9615	BT01	0.452	6.854	no	0.1087		0	0	0	0	0	0	0	0	0	0	1.90663	7.41111	0.927646	2.5794	0.752103	0	CTCCATTACCTATGGTTAAATGTGCTTATTTCGGCCAATGGTAGCTCATCCAATCACACGGGTGGAGCATGGACCAATTACAGAGACTGACCAAATCTCCATATGTCGGCKACTGGTTTATTTGACATAGCCCTGGGCCTTGCCCTGACATGTGGCCACACACTAGCTATACACACTTAAACACACCCATTTACATTCATACACAGGTACATAGCACAGGT
58	Gdist.S121326_6897	BT01	0.452	7.778	MAF<0.05	0.0569		0	0	0	0	0	NA	NA	NA	NA	NA	1.57895	0.442108	0.19044	1.061	0.772938	0	CATGTTTTCGAGGTTGGAGAAAATTAGGATAAGAGTCCAAATATTGTATCTAGGCAGAGAGTCTGCTAATGAACCCCCACAGATGTGATTAAGGACATTCACTATGCCAGYAAAATGGAAAAGGGAGAGATGCCCAGGATGGGAATAGACAGATAGAGGGGAGGATCAGCTTTCTCTGTGTTTTGATTTAGGTATGGTAATGCTTGCGTAGCATATGCTCA
59	Gdist.S56520_5345	BT01	0.452	8.703	no	0.0291		0	0	0	0	0	-1	-1	0	-1	0	0.903606	2.5457	0.547745	0.903884	3.32457	0	GAGGAGCTCAATGATTCTGACCCTTTGCTCTGTTTGATAGCCTGGGCACATGTTAAAGATAGGCACCCTGTGGAACATCTGGCCAAACATGTGGGCAGATGGTCAGACTGYATCTAGCAGCTTTAGCTGCCTAGGGGAAAGGAAAACGCTTGTGTAACATCTGTACTGTGGAACTGAACATCCTAAACTCAAAAGGGAAGCTGATATCCTGACGCCATGTG
60	cDNA.S357292_1178	BT01	0.452	8.751	no	0.0444		0	0	0	0	0	0	0	0	0	0	0.0260737	3.01004	2.9798	0.383609	0.890292	0	AAGTAGATCCTCCTCCCCAGCCCCTTCAATGGCATTCCTCTTCTCTCTTCTCTCCCCTGCTCCTGTTCCTCTTAAAGCGAGACTCCAGCATGCAAGCTCAGAGCCAAAACKCCACACTCTGTGCCTAACAATCCAACAGCCGGGCTCAGAGGTCAACCACAGTATGGTGTTTTCTTTTTTAAGATAAGGAACAAAAAAAAAGACAAACAATTATGTTAAGG
61	cDNA.S92682_5328	BT01	0.452	8.751	no	0.085		0	0	0	0	0	0	0	0	1	0	1.97404	3.46581	4.43307	2.42876	1.13491	0	TACCGACTGAGTTTTTGCTGCTCAACTGAATGTGCTGAGCATAAAAGCAGTGCTGTCAACCTATAAATATGGCGACCATCTTGGATAGTCTTCACCAGCATAGGCATAATMGATGTCCTCTATCCAGCCTTCAAACACAATGCAAAAATGAACAAGTCATCTCATTCTGTCCACAACAAGTCTTTTCAGGGGTCACCTGTTAAGGTACCATGCTCAGCCCC
62	Gdist.S237556_9992	BT01	0.452	8.751	no	0.0546		0	0	0	0	0	0	0	0	0	0	0.862131	4.00864	1.9209	4.96304	1.97978	0	CATGACCAGTCTTTAGTTTACAACCCCGGAGTAGCCAGGGTCCCTTTCTGCAAAAAAAATACTACATTTATATTTACAATTAAATAGAGGTCAATTAAGCACTTGTGTGGYATGGGCTAAGATGCTAGCAGTGGTGGCCACACTTCATTTTAAAATGAAATCATATAGAAGTCATCCAGTTCTTTGTTACATGCCACAATAAATATAGGTGTTAAAAGGAA
63	Gdist.S27733_7194	BT01	0.452	8.751	no	0.0421		0	0	0	0	0	0	0	0	0	0	3.04327	0.734319	1.10496	3.02788	0.112402	0	AATAAACGGGTGATAGGACAGCATCACAACCACCACCTCTGCAACACTGCTGAACCGGACACAACACGTCTCCATGCACGCTCTCTCCCTGTGTTTTCACAGAGCAGCATRCCTCCTGCTTTTGTTTTCTCTCCTGCTTAGGAAGACGGGGTATAGTTTGGATTCTTGCTGGACGGCTGGTGTGTATTTGTTGAATTGCCCTCAGCTAGGTTATTTTTCCT
64	Gdist.S7145_5306	BT01	0.452	8.751	no	0.06		0	0	0	0	0	0	0	0	0	0	3.26219	1.49214	2.57985	0.80963	1.45701	0	GTACTAGCACAGCTGTAGCAGATAGTACACACAGCAACCAGCAAACGGCAATCATTTTGCTGCAAAACAAAAATGGCTTGTTTGGACGGACGCCAGTAGAGGAACAATGCRTTGAGGAAGCAAGAAATCTCTGACTGCAGCTATTTAGTTTACTTCCTTTGGAAATACTCCATGATGATTCTAGTGTTACATGTTGTTCAGAGAATTGGATGAAAATCTAG
65	cDNA.S260469_1182	BT01	0.452	10.513	no	0.0409		0	0	0	0	0	0	0	0	0	0	5.878	1.24204	0.0318584	1.61297	2.20072	0	NNNNNNNNNNNACTTTATTCTAGTGACAGCCGATAAAATAACCTTTAGAAACACCAATAAGATAAGTATTATAATTATCCTTAAAACGAGAGGTCTTACCTGGTCTCAGCRTCTGGGTATAGCCAACACCGACAAGGCTGTTGTTGTTCACTTTAGCCTGAAAAGACCGAATTAATTGATTAACTTAAAATCCAAAGGCAGATAACGACAGCAGAGTCAGA
66	Gdist.S194915_5990	BT01	0.452	10.513	no	0.0491		0	0	0	0	0	0	0	0	0	0	3.92622	0.437213	1.28404	0.314378	1.27796	0	TCCGCGGTTTAGGGCCCTCTTTTGCTTTATAACTATCATCAAAAACATCATCTCTCGTAGACGTTTCTGCCACCACAGCATCTCTGTTTTGTTGTTGGTTGGGATTTCTCRTCTCTGTCATTTCTGCTGTGGGAGTCTGTAGTCAATACGCCGTGTTGAGATGAGATCTCCTAGAAAGAGGACAAATAGCTATTCAATTAAAATGACAAACACGGGCATCC
67	Gdist.S398761_3978	BT01	0.452	13.387	no	0.0563		0	0	0	0	0	0	0	0	0	0	0.998546	1.58774	3.236	0.311109	0.253713	0	TAAGCTAAATGAATTGTCAGTTTTCTTGTTGACAAGACATTTATGCAGTACTAATTGGCTGGGAATGGATGCAGTGTAGAGGATTGGAGATATCCATCACATCCTGGCTGYAGTGTAGTCCGTGGTCTGCCACCTCCACGGCTAGTAGGAAGGTATTTTAGCCCTCCCTGCTCCTCTCTCTCCTCAGACCCCGGCTGTTTGCTCAGTCAAGATTATATATA
68	Gdist.S121446_4034	BT01	0.452	16.26	no	0.0647		0	0	0	0	0	0	0	0	0	0	4.3461	3.07709	0.613748	1.81658	2.27044	0	TCGTTGCTGCCGCTGTGGATGTCGTAGTCCTCTATGTCTCTGTTCTCCAGCTCTAGACTGAGCTCTCTCATCACCCTCTCCAGATCTCTGTTCCTCCTGTACATCTGGATRTAGTTCTGCTGCAGCTGCTTCTGGTAGCGGATCACCTTTTCCTTCTCCTCCTGCCAGACCCTCCTCTCCTCCTCGAACCCTCCGAGCTGCTCCTCACTGCTCCTCCTCTC
69	cDNA.S104446_3884	BT01	0.452	16.385	no	0.0724		0	0	0	0	0	0	0	0	0	0	2.6861	4.55012	0.346247	0.155706	1.30102	0	TGAGTCGCCCACATAGTCCCCAGTGCAGTTGATTCCATGCTCCTCACTAATCACCTCCCAGAACTAGACAGAGAGCACACAGTCAAATCTAACCAAACACCACTGAAAAAKAATGATATTGATGATAGAAAGAGGGAGAACAAGACAGTGATAGAGAGAGGGGGGGACTGAGTACTGAGGTTGAATTTGTATCTCTTTATATTATACATCACCTTTGCGCC
70	cDNA.S711523_1175	BT01	0.452	16.826	no	0.0855		0	0	0	0	0	0	0	0	0	0	1.22798	1.15098	4.89184	0.38437	1.46132	0	CTGGATAGGGGAGAGGAGAGGGGTATTTTCTGTCCCACAAAGCAGTGTCCTCTTGTCTTGACTCAAACTCCTATAGGTTTGTCCATATTTTGTTCCGTAATTTAATGTCAKCATCATTTCAGTAGCTTGTCAACGTGGGCTACAGTACAATACTTTTTTGGTACCCTGTTTTTGCGTTGACTGACAACAACATTCCCGAAACTGAGAAGTCCACCGGACCT
71	SalHit.S389388_6314	BT01	0.452	20.781	no	0.0789		0	0	0	0	0	0	0	0	0	0	3.30315	0.00703604	4.44893	1.35819	0.287796	0	GAAGACAACATACCATGTCCTCCACCTTTTTGTTTGGCCTAGTGTTTTGTAATGATCACAGAAGTCTATTCCACGCTTTCATTTTTTTGTGAGGTTTCGTAATAATGGCAYGAAAACATCAGTACCATGTTGCTAAAAACAAATATTGATTTTCTCTGACTGCAGCACAGCATGGCAAGCCAATCGTTCAATTTAAATTAGCCCAGGTTTCACTTGAACAT
72	cDNA.S7674_5559	BT01	0.452	21.116	no	0.0426		0	0	0	0	0	0	0	0	0	0	3.07381	1.85863	1.48606	1.58384	0.648428	0	GACAAATGGATTTACAATCATTAGCCATATTATAAACTTCACTGGTTCACGGTGTGATTTGTTCTCTTCCATTAGTCAATACGTGGACTAGAAGCCTAGTGGGGATGGGTRCATTCACTACAAAAGGCTGAGGAAATGTATGATGTATTCAGTAAAAGCAAGGCCCTGTGTTTCCTGAATGCCGAGGCACCTTTTTATTCAGCTACACAGGGATAATTCCG
73	Gdist.S30231_7788	BT01	0.452	21.117	no	0.065		0	0	0	0	0	0	0	0	0	0	0.616017	3.39893	4.18118	1.12088	0.310619	0	CCCCTTCTCGTCAAGCATCCAGAATGAGTCCTGTCAGATTTTCCACAGCAACTCAGAGGTTTTCTACCATGTTTAGTGTTTACTTAAGGTCACAGCACAACGCGGCTCAAYGCCATTAAGGGACTAATAAGGCTCCTTAAGAAAAGGAGAAAAGGTATTTTTCTGACTATTAACCTATTTTTTAGAATGACACTTTAAATCTAAAACAGGAGGGGGCATCA
74	Gdist.S64145_603	BT01	0.452	21.117	no	0.0406		0	0	0	0	0	0	0	0	0	0	2.46551	2.77178	2.60996	2.6469	1.88969	0	TCGTTCCACATATGGTTCTCCATATTTGTCTTCTGTGGGTGGGCTGGAACTTCCATTATAGCTCAATCAGTGTCTCTTGAAAAGCACGTACATCTGGGTCAGATTTTTACRTGTTGTTTGGTATGACAAGGCAAGACACACAAGGAATGTCTCCTAATACGTCTATATGTATGTGTGCTTGTGTGCACATTTGTTTCCTGAACTATAAAAATGGGGTGGTG
75	Gdist.S682849_7501	BT01	0.452	21.117	no	0.061		0	0	0	0	0	0	0	0	0	0	3.53965	7.77958	5.37344	2.41115	1.18956	0	TCTTATGAAATTGCTTAATGCATTGTAAGGCAAGTAGCACCTGTTGGAGTACCTTATTGCAACCTTTTTGGATGTGGGATTAGTATGGACTTTCAGTACAATTTCAAATCRTTAACATGCAATTTGTTTCGGTGTGTTTTAGTGTGTTGTAGCTTTCACTGAAGCTTTGTGTTTGTCAATGTCTCAATAGATGTGATAATCTACTAGTGTGTAGATTCCTA
76	cDNA.S248003_6551	BT01	0.452	24.722	no	0.1114		0	0	0	0	0	0	0	0	0	0	0.901892	1.67246	2.81126	0.800131	2.18533	0	TTTACCTTGAATACAGCCTCTGCTTGCTCATTGTCGTCAGTGGTAGTATCAGATCTTTCTGTATACGTAAAAAGAAGGCCATGCATAAAGTTATTTCTAGAAAGAAAAAAYGTTATGCGCTTGAACTACTTTTGTATGTACATACATTGGCACTTTAGCTATATACTTAGCAGCTCTTACCATGCACTTCAGGTGTTAAGGAAGACTGGTGAGAGTAGGAC
77	cDNA.S37782_4794	BT01	0.452	24.722	no	0.0472		0	0	0	0	0	0	0	-1	0	0	3.2138	1.20279	0.350537	0.556376	1.81426	0	TGATCTGATTGGCATTACTGTTGTGTGCAAATAGTTTAAATCTTACAACATAGCTACATGCTCAAGTCAAGGTTACACGATTAACACACGTGCATGTCAAGTTCAGCAAGYAGATATAAACTTTGCAAAACATTCTCTGTGGGCTAGATATGGTGCGATATGAGACTTCCTTTCCAGTTTCTTTAGCCCTTATCTGTGAATTCGCCTCTTCCTCCTTGTGT
78	SalHit.S68852_10003	BT01	0.452	24.722	no	0.0366		0	0	0	0	0	0	0	-1	0	0	1.86616	0.131631	0.936776	0.702164	0.8581	0	ACGCAGCGGCCCTACTGACTACGACAGCTGCAGCGGGTGTATGATACGTCTCCGGGGACTTCCTTTTGGCTGCAGTAAGGAGGAGATAGTGCAGTTCTTTGCAGGTACATRCATAGTGTTACTTTACTTAAACTATGAATGCAAAAACAGGCCTATTGCTGGATTAGAGTTTTCAGGCATTCAAGTAAGTGCATGACAAGCAAATACAATTAAGCATAATT
79	cDNA.S1382_3653	BT01	0.452	25.632	no	0.0478		0	0	0	0	0	0	0	0	0	0	2.48783	1.52903	3.55187	0.601797	0.0195479	0	GGTCCGCCCACCGTTGTTTATCCAGGATGATGAAGGTGCACTCTGAAAAACAGAGTTTGGTAATCAAAACAAGAGACTAAAAAAGTATATTTTAAAATCCCCTTTACTGCRTCAAGACCCTACATTACATGAAACATTCATGAGAGAGTGAGTAAGACAGAGTGACTACAATAAGGGCGTTAAAGTGGAGAGACCATCCTAAAGAGCGCCTTAAAACACCA
80	Gdist.S185352_7387	BT01	0.452	36.279	no	0.0341		0	0	0	0	0	-1	0	0	-1	0	1.97156	2.03607	1.64259	1.20778	0.69426	0	TCCTGTCAATGAGTGTAGGTAGGTCTTCCCTCAGAATGGATACGTCACAATCATTTGATTGCTCATTCAGCCAGGAATACAATATTTGGCCACTGAGGGGCAGACAAGTGYAAACTAATATAATATATTGGCACAATCACTTCAGTACAAAGATGAGTATCATAGACGTGATTATAGTACCCAGATATACAATGGTCCAGTAGTCCAATCAGTCCAATACA
81	Gdist.S167399_7696	BT01	0.452	39.953	no	0.0469		0	0	0	0	0	-1	0	0	0	0	0.487494	3.09431	2.64957	0.872518	2.07293	0	TTTAATTATAAGGCCGGGTGGGTAGCCAACTAGATGTGCACAAGCACGCACACTAGGGCAACCGTAGCTATCTGTAGAGGTGCACCTGTCTAATTGAGTGGTAATGAACCRTCTGCAGGGCAGGCTGGTGATTGGCTGATGAGCTGTCTAATTGAGCAGGGCAGACAGGTGATTGGCTCTCAGTGGGACTGCCAAGCCTGGCCTGCTGTAGTGGGAGTCCA
82	Gdist.S37853_4158	BT01	0.452	41.903	no	0.0786		0	0	0	0	0	0	0	0	0	0	4.22828	1.99195	0.572833	0.175414	0.772784	0	ATTTCCCGGGTCAACTACTCCGTTTGTAGGCTATGTGGAATTTCCCCCCCATGTGTTTATTTTGTAGTCGGAAATGCAGTGCAAGATAATACAGATAATAAGTATTGTCAKAATTTACACGGTAGAATGTTGATGATCGCTGTAGCCTAACACAGGCAGGCACTCGTGCTATGTAGAGAAATTTTACCGCTTGATGGATAAGAAATCCTGAATGATTATTT
83	cDNA.S676635_1323	BT01	0.452	43.486	no	0.0232		0	0	0	0	0	0	0	0	0	0	2.79306	2.90554	2.48939	1.02538	1.00012	0	CCTTCAGAACGCACCAGGCAGTCCCCAAAGTTGATCACCTGCACAGTCCTCAGGTGCCTCAGAGCCTGGGGACAGAGAGGGGAAAAGATCATTATAAATGAAGAGAACTCRTAAAATAAAACCTTGTTAATACACTAATATGTATATGACGGCCCCAATCAGCTAAATAACAATTTTGTCCGGCTTAGCACCAAGATATAGCGCATGTTTGACTACAGCAG
84	cDNA.S415600_5145	BT01	0.452	45.77	no	0.0519		0	0	0	0	0	0	0	0	0	0	5.48626	6.11946	2.92841	1.59577	1.5427	0	TGCTCCGGGGCCATGAGATCTAAAGCCAAGGCTTCCAGGTTCCTGTAGTGCTGCTGGAGGACTGGGTTCTCAAACGCATCACTCCTGGCACACAGGAAGAGCAACACAGAYAACACAGGAATCTCAAGACTCATTCAGGTCATATTCTAGGACGTTTACAATAGTGTTCCCCTTGTTTTCTGCTATGCTTTCACTGTTATGTTTTATGCTTTAACTCTTTT
85	SalHit.S217001_1739	BT01	0.913	45.774	no	0.0618		0	0	0	0	0	0	0	0	0	0	1.30659	1.69922	1.06846	1.6948	3.13141	0	AAGAAGTTCCATTCCCTCATCAAACACGAGATGGTTCACACCGGAAACCTCCCCTTACAGTGCTCCCAGTGTCCAAAAAGATTCATCTACAATTATGACCTAGTCGAACAYGAGAAAAGGCACTCCGACGAAAGGCCTTGTCTCTGCTGGGAGTGTGGCAAGGCCTTTTATACCAACATTGACCTGAAACAACACATGCAGAATAGCCATGGTGAAAAATC
86	SalHit.S797477_1052	BT01	0.452	45.774	no	0.0578		0	0	0	0	0	0	0	0	0	0	3.73187	0.380347	1.26909	0.0236748	0.603586	0	TCATGAACATGATAGGCGAAAGCGAAGAAGCCGGACAAGAAACCCAAGAGGTAAGTGTCTAACTACAGAGTTACCTTTAAACAAAGAAACAACTATTTACTGGCAGAATAKCACACTTCTCCCTGACATCATTTTGCCGAAGTGAGCATTTTAAAGGAAAAATGGTGCATTCAGCAAGAACCAGCGACTGTAGTTCCTTGGTTGCCAGGTGGAATAGAAGT
87	SalHit.S797477_1574	BT01	0.452	45.774	no	0.052		0	0	0	0	0	0	0	0	0	0	1.96207	1.22126	0.944986	0.139174	0.0263076	0	CCCCTGGTGTCACGCACATCCATCAATGGGTAGGTAAACAGTGTTTTAATGCTGTCATTCTCTGTCTTTCTCATGCCCTCCTGTTTTGGGTCTCTGCTTGCTCTTTTCTCRCCTCTTTCAATATTTTTTGTCCAGGTGCCGTACCCCTCACTCATTATTCTCCTTTCTCTACTTCTCTCCCAGGTTCCTAGGTCGTGGCTCGATGTTTGTGTTCTCTGCGG
88	cDNA.S459129_1735	BT02	0	0	no	0.047		0	0	0	0	0	0	0	0	-1	0	2.31107	0.0526621	2.49618	2.47289	1.34284	0	AAACACTGAGCAATGCGGCATGAGTGACCCACCCTCAAATGGGTACGTTCAGCAGGGCACAATGGTGTGGAACGTTCACTTTGTCTTACTTTTGTTCCTGAACAGTACAGYAGGTCTGTGGCCTGAGAAAGAAAACTCACATTTCAATCACTTTATTCTATAGCTCTTAGTAAATGTCTTACATAGTCCAGGTGTGACAGAACATATTCCAACTCAAAATG
89	cDNA.S304515_4041	BT02	0.014	0.935	no	0.0521		0	0	0	0	0	0	0	0	0	0	4.3396	2.99096	2.26154	0.0146869	0.882638	0	ACAAGGCTAAGTCACATTTGATTTAACCGAAACGTGCATTTCGTTTGCCACTTACTTTTGGTTCGCTAGACGCCTTGTCCTGGCTGCCCTGCGCTCTTTTTCAAGCTGTAYGTATATAAGGAAGGTGGGTGGGACTCATATTTTCCATTGAGAAACACCCATAGACACACCATACAGTAATCGACACACCACAGTCAGCACAGTGCTAACACTCGAGCACT
90	cDNA.S823443_822	BT02	0.014	1.221	no	0.0612		0	0	0	0	0	0	0	0	0	0	3.11042	1.1554	1.84043	0.30232	0.171254	0	ATAGAGATTTTATGTCAATTTCAGCAACTGCCATCATGCATGCTGTTTTGAAGGGTCGATCTCGACTTGATCGCTAATCATCTCGGCAAATGAATCCCCAGTAATGCAACRTCCTATTCACTTTGCTGTCAATGTGTCTCGGTGTACTGTTATTGTTATAGGTGCACCCCTGCAGTGTTTCAGAAGGCTCAGGTAGAATGATGTAGGACAGACTAGTTTCT
91	Gdist.S374679_7478	BT02	0.014	2.305	no	0.0432		0	0	0	0	0	0	-1	0	-1	0	4.31969	0.646042	0.0202524	2.17243	3.36049	0	ATAGTGCCAGGTTGGCTAGACAGATGACCACATAGTCAAATGTAGTTGAGAAAGAGATAAATGCATTCCAGGGGGTCAAGATGAGTTGGCATGTTTTGTTTATCTTTATTRCGTGTGTGTCAGTCAGTGCCACTTTATGGTATGTCTTACAGGGGGAGTTACCTGTTTTTTGCTTATCTAGATTTGTATCAAACAGTTCAAGAATGTTCTCTGATATATCA
92	Gdist.S519320_2282	BT02	0.014	2.309	no	0.05		0	0	0	0	0	0	0	0	0	0	3.12607	0.497799	4.87106	0.795269	0.245082	0	TGGTCCACTCTTCGTCGTGGTAATCATGTTACCATATCATGGTGGTATTGTAACATTGAGGAGAGACAAGACTAGTCTGACGCGCGACCCACGTGACTACACAGCGAGCTRTGACTCACGGTCAAGGACTTAGAAAGGCTGGTGTTAGCAAGCCTAAGAAATGACGTGATGGTAGATAAACGTTCTCACATTTCAAACTGATATTTATAGCACCTTAAAAC
93	Gdist.S530345_735	BT02	0.014	2.309	no	0.0591		0	0	0	0	0	0	0	0	0	0	4.48286	3.77607	0.785849	1.43519	2.0204	0	TCATTCTGAGAAAAAAGAGTGAATGATTTTGTGGGTGACAGGTGTGTCAAATGGATTAGGTGTAATGGTTCAGGGCATGTCAACTGTGACTGACTAACAGTTGCGTGTCCRTCTATTGCTATGGTTACAGGGTCACATGGACGGCGAGGTGTGGGGTCTTGCTGCTCACCCCCTGCTTCCCATATGTGCCACAGTGAGTGATGACAAAACTCTGCGAATAT
94	SalHit.S117299_8462	BT02	0.014	2.465	no	0.0488		0	0	0	0	0	0	0	0	0	0	2.47706	4.45938	2.60504	0.102044	2.17617	0	TGAGTTCAGCAATGTAGGGCCATGCCTGGAATTTGCCCAACGGGCCGTAATGTCTTGCTGTCTGAGGTCTTCTGATGCAATGAGGGTCTCTTGACTCTCCTTGACTCCTGYAGTCTATTTAACTCAGCCTGCAGTTCTGCAGTGTCTCTCTGAATGATAGCAATCCTAGAACGGGAAAAAACAAGGTTCAGGCATGGATGATATACTATACTCTGGGGCCA
95	SalarSNP.ESTNV_13128_133	BT02	0.014	2.467	no	0.0574		0	0	0	0	0	0	0	0	0	0	0.271771	1.43982	3.25467	1.15396	0.926277	0	TTTTTTTTTTTTTTTTTTGATATGAGTGGAGTTCCATCATCTCCTTTATTACACTGCAGTGTTTAGTATCAAAACAGTGTAAATGACTAGATCTCGCAGAGGGAGATGCAATGCAAACACCGTAAATCACTAYGACACTGTCTTTCAACCATGTACATATAACCAACTATCTACTGGCCTCTTGCCCATAGAAAACAAGGGCTCTCCATCCATTATTCTGTCCCAAATGTTTGATTATTTTTTTTACAATAATGGACATTTCTTGATAACCCGAAGTAAAGGCACAAAGTAAATAACTTTAAAATAAATCCTTGTACCAAGCCAAAGCACAGTCTGACAGGATAGTAAGTATGTTAATTTCAAGGTATTTACTAGTCAAAGCTCTGAAGAACTGGTTCA…
96	SalHit.S736134_5529	BT02	0.014	3.006	no	0.1712		1	0	0	0	0	1	0	0	1	0	8.11148	0.670462	5.05829	2.71673	1.0212	3	CATGGCAGAGATTGACGGATTCCTCATTTTGAATCCTCCTCAAGGCGTCGTGGGTGATTGAGGCAGAATAGACGCCCTCCGTACAGTTCTAGCAGGCAAGAAGAGCACGCRCCAGGGAGTCTTCCAGTAGGCTGCAGATGACACTTCACGTTCTGACATTTTTTGTGACTGACCGCTCGAGTGGAAGATAAACTGCTGCCGACTCGAGCCATCGATACAGA
97	cDNA.S611416_1700	BT02	0.014	3.242	no	0.0823		0	0	0	0	0	0	0	0	0	0	2.42707	1.45721	5.1756	1.43299	1.83205	0	ATTTCCCCACTCTGACAGTTCATATTCCCTACCATTAGAAGGTAAAGGGTCGGGAAAGGTGTGGATTAGGCTCAATGGTGATAAGTCCTCAGATTCAGACCTCAGGGAAAYGCTTCAGCAAGGTAATTAAGTAGTATCACAACCCCGCCCTGGTGGGCGGTGAGCTGTCAAAACAGTCGGCATGGAGACAGCAGGTAACAGCATGAGCAGAACTGAAAGGA
98	SalHit.S736134_7346	BT02	0.014	3.242	no	0.125		0	0	0	0	0	1	1	1	1	1	3.05436	0.380407	5.77615	1.04017	0.286398	0	GATTCACATTTTATGTGTCAGCTTTGTCAGTGATTATAGGTAAAGTGAGTGTGTCACTAGGCCTATGCATTGTCTGCAGCCTATGTAGGTTATGAGTTGTACTCATATAAKAAATGATCTCAAACAAGACTAGAAAAATAATTAGTGTTAACACATAAAGACCAATAAGAATGTCCAGACAAGGAATGAAAGTAAAAAGAAATAGCTGCCAAGCAGTGACT
99	cDNA.S611416_2436	BT02	0.014	3.253	no	0.1146		0	0	0	0	0	0	0	0	0	0	4.38822	0.339992	3.34849	2.31019	1.39609	0	ACTTGGTTAGCTTCCAGTTCAGTTCATCCCTGTGAGCAGACCTGAACCTTGTAGCCCTTGGCTTCATCAAAAGGCAACTAGGCCTTTGGGATGTCAAAGAGCTCATCTCTRCTGTCATAGACATCAGGTAGCCTACTGTGTATAACATTACATTACTTGATGAGTCATCAAAAATTAACTCCATCACATACAGGAGTCATTACATTGATGGTGCATTAAAT
100	Gdist.S8065_3229	BT02	0.014	4.716	no	0.0576		0	0	0	0	0	0	0	0	0	0	5.92784	1.60761	1.80236	1.22412	0.640558	0	ACCTGCCCATGGACATAGCAATATATTTGACAGTCGCAATAAACAACTGTAAATGTAAGAAAGGCTAAACCCATGGCTATAGTAGATACAGGAATATCTGTATATACCTCRCTTGGAAGGTGTTATATAGTATAGGAGGGTCTCCAGACCATATCTCATATAAAAGCTGTTTTAAAGTTATCACACATACATTACGTGAGGAGTCTGCTTTTCTCTATCAT
101	Gdist.S112613_8383	BT02	0.014	5.233	no	0.0855		0	0	0	0	0	0	0	0	0	0	3.72079	0.683216	1.11916	2.33782	1.41744	0	NNNNNNNNNNNNNNNNNNNNNNNNNNNNAGGTTATTAAAATGGCTTCCTGAGAGACTGTCCTGTTTACCTTGTCATGAATAAGGCAATACAGATTTTATCCCCGCAGTAAYGATTACATAACTGATAAAAGCATAGGAAAAAATGGCAAGAAGCATAGATCATTAAAATTGACTTGTGAAATGTTGTCAAAACTGTAGCTCCATCTTAGTTGTTCTATCAT
102	Gdist.S176224_5944	BT02	0.014	5.233	no	0.0588		0	0	0	0	0	0	0	0	0	0	4.52627	4.68697	2.95416	2.65086	0.539754	0	TTCCAGGTCTTAATTCCAGGTCTTTTGACAAGAGGATATTCTCCGTTTATCAGTATGCATCCAGATTAACCTGGTGAGAAAAAGTCACTTGTGGGGACTTGGCAAATGAAYGGCCAAAGGCTTAAAAGCTCACACTAAGTGATAATGTGTTCCACTCCACTGCCAGAGGCTGAGTCCATGCCAACCTAGGCCCTCGGTGGTACTCTGCGTATACTTTGTGC
103	Gdist.S357104_9953	BT02	1.646	5.603	no	0.0519		0	0	0	0	0	-1	-1	0	-1	0	2.77991	0.212284	1.66066	0.500029	1.43634	0	GTAGATGTTGCTCGTATTATCTATAGAACGATGTAAAGGGTAAATTACAAAAAAGTGTATTTCTGCCATAGAATAGGACATTTTACCATACAAAATGTGCATTTGCTGCCRTCATGTTAACCACAATGTATAGATTCCCGTTCTATAAAAAGACCAATATGAACTTGTTTATAGATAAAATTGTTAAGGTTTTGATAATATGACATTTGAAAAGTGTGCCA
104	cDNA.S557906_1632	BT02	3.106	5.962	no	0.0396		0	0	0	0	0	0	0	0	0	0	0.379701	4.40146	0.634156	2.04384	1.69045	0	CATGCCGATTATTATATTGATAATAAAATAGGCCATACATGTGTTAATATTTACTCAACTTAAACAGGCTAACAACAACGATGCAAAAATATAAGTAATTTTGGTTATGTMTTTTTTTTATTCATTGACAAGGGTTCTTTGATGTCGTCATCAAGCCTGAGGCCCAACCCTAGCCCAACCTTTTCCCTTATTAACCACCAAGTCCTTGTATGGTCAGTGAC
105	cDNA.S282882_3216	BT02	3.376	6.105	no	0.0608		0	0	0	0	0	0	0	0	0	0	1.04131	1.18233	0.897832	2.15407	0.237345	0	TCTCCAACCAATGTTTAGTCTCTGCTCCACTGTCAGCCATGCAAAACCAACCATCCAATAAGCAACCCCACCCCACACTCTCACTTCCTTTCTGTTTCAGACAGCAAATCRTTGCTCAAGGGATTTGGGAGTGATATTTAGAGACAGAAGTTAATTGTCTAAACTATGGTCTTTTCACCCTTCAGGTACTTCAATGAGATGTCAGCTCAAGGCCTGCGAGC
106	Gdist.S620076_398	BT02	3.643	6.25	no	0.0951		0	0	0	0	0	0	0	0	0	0	6.02126	1.18522	4.01959	3.87742	0.475786	0	CGAGCTAGACCAAACAGTGCCGTTTCCACGAGTCCCCTTTCACTGTTATTCTGTGGTTAGTTTCATGGTCAGAAAATAAACAAGAGTGGTGGAAACTGTGGAGCCAGAAAYGGTTTAACTCCAGGGTCTGAAATGATAGAAATAACACAAATAAGACATTGCTGTTGTTGCTTTTTTTTGCCGCAGTGGAGGCACCCAGCGAATTTAGTCTGGAGCCTTCC
107	Gdist.S343_3623	BT02	3.932	6.409	no	0.0466		0	0	0	0	0	0	0	0	0	0	3.11673	0.499044	1.74524	0.341798	0.00759265	0	GTCACATGACAGATCTGTTGTACACAGAGAAAGACTTAGTCACTTCACTGAAGAATTATATCACGGCAGAGGAGAACAAGCTGAAGCAGGTTAAACAGTAAGTGTCCGCAYGCACACTCGCAAACGCACGCACACACACACAGAGTAGCTGAATTGTGTCTCTTCTCCCATCCCTCTCTTAGGTGGGCAGAGAAGCTGGATGTGTTATCAGCCATAGCCAT
108	Gdist.S343768_3941	BT02	4.225	6.567	no	0.0614		0	0	0	0	0	0	0	0	0	0	2.48093	0.634716	0.454044	2.07682	1.36544	0	CAGAGGCTGTTCAGTCTCTTGCAGGTGCTTTGATAAAGGTATTTGAAAGCAGTAAGACTTGAATGGATGAGCTAAAGGGAGCGTTTGCACGACTGAGGCAGCACATAGCTRCCCAGAAGTACAACGTTGTTGAATCAGTTGACCAACATAATTGTTGTCATTATTCATGTTTTTTGCTGTTATCATTATTGCCATCCATGAAAATGATGATGATAATGAAT
109	Gdist.S9002_10672	BT02	4.225	7.729	no	0.0713		0	0	0	0	0	0	0	0	0	0	3.84905	5.48302	1.9723	2.13442	1.32333	0	CTACATTTATGGCTCTAGATACTTGTAATCTATTTTACAGTGGTTTGTCTGTTGCCATGTTATGCTTTTCCCCCATTCAGTCATGGTTCCACAGCTTCTGTATTCCTCGTMTTCCCCATTGGTCCATTGCCCCCTGTCCTCTTTCCCCCTCACTGAAAATGCATCTGTTAAACAGTAGGAGGAACCTTTCAACATAACCCTGGTTGTTATGAAGTTTTAAT
110	Gdist.S233650_5483	BT02	4.225	7.731	no	0.066		0	0	0	0	0	0	0	0	0	0	3.87158	0.859443	0.185258	3.93557	0.553804	0	ATAATGGTAGCAGCCATCCCAGGGGAAATGTGTCTTAGTCTGACAGCTGGTTTGGTTAGCAGGATAGGCTAGCTAGGCTTATTATTCTGTGAAGGTGGATGGCTTCCTACRCCAATGATTGGTTTAAATTCAGACCGAATTTGACAAACGACTACGCCAACATTACGCATCACAGGCAAAACACCTACCACACTGGTTCTAGCTAACTTAGCCACTACTGA
111	Gdist.S282568_420	BT02	4.225	8.245	no	0.1108		0	0	0	0	0	0	0	0	0	0	0.0628582	9.13592	1.94585	2.43448	0.204383	0	GAAAAAAATATATATAATTCAGTGCTAACGTCACGTTATGATTTCAACCTCCCTGGTTACCGCCACCAAGACGGAATTCATCAAATTCTTATGCTCGATACAATTTAGGAYGTTGTGTTTAGCTGTTTTTTGTTGTTAGGGAAAACTCATGAAGAACCAAGTAGTGTTATGGGACATTGTTTTTGTGTTGTTGTACACTCTGACACATTTCTCTGTATTTC
112	Gdist.S39020_3067	BT02	4.225	8.772	no	0.0956		0	0	0	0	0	0	0	0	0	0	1.74862	6.05671	2.44207	0.210545	0.651588	0	ACATGACTAAGACATATCTCTGATTTGACAGATCCAATTATCCAGCTAAGGACACCAGCGCTCTCTTTGTCCAGGGTCTTCCTCTTGTCAATGAGCTTCTCCACTAATGAYGTACTCCAAGTCTAGTACTGGTGGTTGTTTGGGATCATGACATTGTCAGTCCGCTACTCTGTTTGGTACAGCTCATACGGGGCCTCATCTGAACTCATCTCCTGCTAATC
113	Gdist.S72498_4996	BT02	4.225	8.88	no	0.1158		0	0	0	0	0	0	0	0	0	0	0.75393	6.97173	0.620446	5.26662	0.972874	0	TAAATTCCTGGCGCTCTGTTTAAAAATGGGCAGGGATGAATATATTTCTGCTCAAGCAGAATAAGGAATTACTGTACTGTCTCATTACTTCTTACTGGCACACTGCCTGCRTGGCAGAAAACTAATTATATTGGCCCTTTGCCCTCTGTTTGTCAACATGGAAAAGTATAGACAAATCTCTCTCCAACGAATTTACTATTCATCTCAAAGCTCAAAACGTT
114	Gdist.S827396_5437	BT02	4.225	9.13	no	0.0819		0	0	0	0	0	0	0	0	0	0	0.465325	3.31916	4.07558	1.65142	2.17323	0	TCAAAACTTGAAATAATCAATATAAGGTTCTCAACAATCCCTAACAAGGAAAATATGTTTTTCACTGAAAGTGCCGGAATGTAACATTTCTAAACAAAGCCGTTCTATGAYAAGTCAATACAAATGATCCATTTTGTTATTAGAAGAAGACTTGTGGAACGTGTACAAAGGAAATTACTATAATTCCATCTGTGGTCAACAGATTTTTCAGCTCATCGTTC
115	Gdist.S827396_1282	BT02	4.225	9.268	no	0.1156		0	0	0	0	0	1	0	1	1	0	1.05291	3.56323	2.88497	3.03401	0.981914	0	CTGGGAGAGACCTGAAGAGATTGATACAGATGCCATCAAATCTCCATGCATGTTCAGTGCACACTTACGTCTGCTCAAGTTTGCCACCGAGATGCCTCAGGAGCAGAATGYACATAGAGTTGTGCCGAAGATGGAGGAGGCATTGCAATCGAAGTAATGACAGGACAATACAGGGCGGACACTGGGCTTTAGGGCTCTTTGAAATGCCATATATAACACAG
116	Gdist.S808919_7870	BT02	4.225	9.408	no	0.0408		0	0	0	0	0	0	0	0	0	0	2.71594	6.09264	0.984365	2.23006	3.615	0	TTTATTATTCTCACGAGGGAACGTCTTGTCCATGACACCTTTCAATATCAATCAAAGTATATTGTTGTTTTACATTAAATCAAACCATTCAAACAACACCAACACCAAAAKACATTTGGAGAAGCCATGGAGAAGACAGTGCAGTGAGCAACATCTGCCCTCAGCTCCTCTGAGAAGTGGAGCATTAGCTGGAATGGTCTAGCTGCTGGTGGCTCATCTGG
117	Gdist.S43041_9676	BT02	4.225	9.422	no	0.0426		0	0	0	0	0	-1	0	0	-1	0	0.889381	1.8448	2.09146	0.229086	2.67584	0	TAGGATGAACGATAGATGCANNNNNNNNNNNNNNNNNNNNNNNNNNNNAGACCACCGTCGGTAGAGTGTTTGCCATGGAAGAAACCTGCTGAGCCCTTAAAAAGCACAACRTTTTCCCTGATTTACCTTTGTACAGAAGATGCACCATCCTCATGCAAAATTATGCCTTGACAAGTCCTCAGAAGTTTGTTTGGGATTTGTTTATGTGTGTGGCTGTTGAC
118	cDNA.S328188_1390	BT02	4.225	9.489	no	0.0288		0	0	0	0	0	-1	0	0	-1	0	1.18484	0.267362	0.632721	2.3332	0.430691	0	GTCCTCCTGGTCCACCGGGTCCTCCCGGACACCCAGGCATTCCAGGCATAGCCTCCGCTCCTCCTGATCTGCGTCAGTATGTCAACGACTATCTCCAAAGTAAGAGTCTTMTTCTAAGGCGCATTGAACACTAAGTCATGAAGTAATAATTCCCACATGAAATATAGTGACAGAGCTGCCTTATACTCTATTTAGATTAACCTGTGCTGGTTGTCCTTTGC
119	SalHit.S838387_395	BT02	4.225	9.489	no	0.0607		0	0	0	0	0	0	0	0	0	0	0.214928	1.1602	5.1191	3.87496	2.71171	0	TGGATGTAGCTTGTTGTAATTAAATAAATGGAGACCACACCGAAGACAACCAAATCAAAACCTGTGTACGGCACACCCTGCTATTTAAAATCAAGCCCATGTGAATCCAGYAGTGTGCAAAAGGTAAGGTAAGGACGGTCTACAGTACCAGAACCAGGCATGTTGCAATGTAATTTACAGTGAAATATAGCTAGCTAAGTAGCTAACATTACCTAACTAAT
120	SalHit.S838387_712	BT02	4.225	9.715	no	0.0514		0	0	0	0	0	0	0	0	0	0	3.30383	2.97827	2.71549	0.743036	0.135974	0	TTCTTAACGTTTCTGTCAAACCCCTCTAACATACATATTTAACGTACTGATGTTTTTCTAGATAGATTTTTCGTTTTAAATAACGGGCCTATGGCTTGATTCTAGCTGTTRTTCAGCGTCATTCACAAGTGTCACACGTTCTCTCAGCCAAAACAGCAGATGAGTTCATCTCTGAAGGAAAGACTGAAAAGATCAAAACGTTCCTTCACCTCTCCAGTTTC
121	Gene.S115043_649	BT02	4.225	10.702	no	0.0509		0	0	0	0	0	0	0	0	0	0	0.870856	3.13842	2.13552	2.26642	1.0443	0	TGATGATGGCTGGTGCCAGGTTCTGACACTAATAGAGGTCACCCTGTCTCAGTGTCTCGGACCCCTAGCGGAGCCACGAGCAGGTAGACAAAGCCAGATCCGTTAAATAAYGACACACATCCCATTCTTTAACCAGGAATTAAGACATGCCATCCTTTTCATCAGCTAACTGTGGCCTTGGAACACTACTGTAACAGCAACCGTGAAGGTATTCTTCTTAA
122	cDNA.S236680_5590	BT02	4.225	11.324	no	0.0459		0	0	0	0	0	0	0	0	0	0	4.22221	0.871068	3.44588	0.013906	1.25285	0	TTAGAGCCTGTCCGGGATCCATTTGCAATGGGTGGGTGTATTGTGCACAAATTTGATAACACACAATTGGGATAATACCCATGTAGGCTATACAATATATTGTATTCAGAYGGAGGAGAATCTGGAATTTGAAAGAGCAATGTGTAGTGTGTGTGCCGGGTCAACTTTTGTGTCTGACAAAGGATAGTGCAAAGCTGTCGTTTGTCACCTGTCCTCTTCCT
123	Gdist.S137268_1456	BT02	4.225	11.913	no	0.0753		0	0	0	0	0	0	0	0	0	0	7.86268	1.28171	1.6615	1.07288	1.39	0	GTTGGCGTAGAAACTCACCCTGCAATAACTGAATTGTCATATCACTTTTTGATTGACTTTACGTTTCTCTTTATTGGCCAATGAAGTTTTTCTTCAACCAGATTTTCTCTRCCTTTGGTTCATATTTTCGTTCAACTGTGCTACATTACGGATGTTGCTGTGCGCGCGCTCTGACCTTTTACGTGTTTCGTTCATTTTTATTATCGATAACTTGCACATAC
124	Gdist.S428107_6908	BT02	4.225	17.918	no	0.0271		0	0	0	0	0	0	0	0	-1	0	0.817677	4.20167	0.755245	1.4916	0.677408	0	CCAGAGAGTCTGGCCGGTTGGTGGCACCAATAACCATCACCTGGACTGTGACAGCTAATGAGTTCAGGTCTGGAGAACCACATAGATGACAGAGTGAAGGGAAGATTAACRTCATCCAATAGTACCAGAGAAGGTGAACTGATAATCTCCCAACCCTGCCAACAAAATATATTCAATTGATTTCTTCATCTTAAGTACTCAAAGGAGATATTCCTATCCAA
125	Gdist.S316844_1627	BT02	4.226	20.304	no	0.0461		0	0	0	0	0	0	0	0	0	0	0.241597	1.0679	3.03631	1.49479	1.76465	0	TCCATGATGGACGAGGCCACAGACAAGGCAGCGACGTTCTGGTTGATCTTCTTCAGCTCAGTCACGATGGCACTGGCGACCAACTTTAGCACATGGTGTGGAAGATGAAAYGTCACTGTTGCCCACTGGAGAGAGAGGGACAGACAGTGTTAGGGGGAAAAAGGAGATAGCAGTGTCCAGCGAGCCTAGTGGAATTTTTGTAATACCGCGTCCCATCCCTG
126	cDNA.S53142_3762	BT02	4.227	20.439	no	0.0398		0	0	0	0	0	0	0	0	0	0	0.412661	1.19969	2.06322	1.44418	0.221891	0	CCCACCCCACCAAGACACCTTTTATCATTTTTAAAGCCCTTGAAGTCAGCCACCCCAATAACACCGAAATTGGCTTAGACTGCATTAGCGTAAAACCAATGCAAATTTCCRTTCAGCCTCTACCCCTAGAAACCATATGCATACTTTAATTTACTTATCAGATATCCAATTTCAGATGTACTTTGAGNNNNNNNNNNNNNNNNNNNNNNNNNNNNNNNNNN
127	Gdist.S85941_9281	BT02	4.227	21.29	no	0.0565		0	0	0	0	0	0	0	0	0	0	0.90221	1.71454	0.123512	3.12567	0.871696	0	CCCCTTGTCCACTGATCCCACTGTCTGCAAGGCCATTGTCGAGGGGAATTCTGCTGTTAAATAAAATGACAAAGTGACTTCCTCTTCCAACAACGTTGTAGCCCTGTCTGYATTTTTGCAGCAGTCCGCTGATGAATGAATGTGCAGAGCCAATAGGTCTTAAGATGAAGTCTGAGCCCCTTGAGGCGCCTGGAAGATAAATCTAACATAAGACACTTTAT
128	Gdist.S154926_15184	BT02	4.227	22.141	no	0.0514		0	0	0	0	0	0	0	0	0	0	2.32751	1.44195	2.72717	2.27811	0.209324	0	AAACCACCTCGGGCCAATCCGAGGAGTTAACCGCTCCCTCTGAGGGTAACCAAGAGAAAGAGATGGGGGTCGAGAGGGGCTGCAAAATACAAACCAGGTAAAACAACAAAYGGACAAATTAGTGGAGTCACGAACACTGTTTGGCGTGTTGTCGAAACACTGCTTGCCGTAGTAATACCACACGGATTAGGCTTCCTCTAGAGCAGCTACTCTAAACTCCA
129	Gdist.S154926_11931	BT02	4.228	22.96	no	0.0875		0	0	0	0	0	0	0	0	0	0	3.29207	2.71568	2.42817	0.18101	1.04105	0	TAAAGGTCATATCTTTAGCTAATATAGATAGCCAGCTCTCATAAACGTCTGGACACTAAGCTGACTTTTCACTGGAGATAATCAGAATAGACTGGTGTTGCAGTCTCATTMGTATAAAAGCCCTTTGACTCTGAAAGGTCATTCATTCAATCTCATATTCCTCTATGAACATGATACAGACCGTCTCTTGTTCACCTGGTTACTAAGGTAACAGGTTGCTC
130	Gdist.S154926_5381	BT02	4.228	22.96	no	0.0523		0	0	0	0	0	0	0	0	0	0	1.70239	2.02847	3.7715	2.91513	0.149015	0	AAGCTGCTACAGGGCATAACAACTCCCAGCACTGACACAAATGGACTAAGAACGTGCTGACGGTGACTTGGTGATATATCAACTGGCTCTATTGTGAAAGACAACACCACRTTTTTTTAACAAATCCTGCATCAAATAGCCTCGCCTGACGTCCACGCGCCTCCAAGACAGAATTACACCGTGCCTTTATTTTGAGCTCTGTTTGTTCTCGCGGTGGCAGG
131	Gdist.S154926_5571	BT02	4.228	22.96	no	0.0523	yes	NA	NA	NA	NA	NA	NA	NA	NA	NA	NA	NA	NA	NA	NA	NA	NA	TTTGAGCTCTGTTTGTTCTCGCGGTGGCAGGGGGGCCTAATACATTTAGAGAATGAGACGACTCTATTCCGGATTATTTTCAGATCATTTCTGGCAGGATTAATGGCCATRCTAATTCTACGTGTGTGTGTTTATGGGGGAGCCGCTCCTCTTCATCTATATGCAGATCATACAGTCTGGCGCTCTGCAGGCTTATCCCCTCGTCTGTGAGACGATGTGAC
132	Gdist.S96636_14046	BT02	4.228	22.96	no	0.0446		0	0	0	0	0	0	0	0	0	0	0.774266	0.323796	2.75516	0.608566	0.767045	0	CTTCCCACGTTCGAGACATGTTATAGAAGTATTACATCATTCACATGTGCACCAAGCTCGTCCAATCAGTCTCCAACTACTTATCCCTATTTCACCAGATCCAATTATGAYGATTGTCTGGCGTATCCATGGCTACCATTCATCTGGCCACAGTCATCATTCATGACTGTGTAAAATAAGGCCTTTTAATGTAAACCCCCCCAATGTGAAAGGAGTGGGGG
133	Gdist.S96636_14657	BT02	4.228	22.96	no	0.0531	yes	NA	NA	NA	NA	NA	NA	NA	NA	NA	NA	NA	NA	NA	NA	NA	NA	GATATGGTGCTGCAAGCTAGGGAGTCAAGGAATCCATTTTGGCTCGCTGGAGTGAGACCAATCCACTATGGCTACACAGTGGTGTCCAACCCAGCTCTCTGTTAGCCCCCRTAATCTGGGATATCCATGTCACCACGCATCAGTAATCACAGGAGGCTCAAGCGTGACGGCAAATACTGATAAAGAGGCCTATCTTTAAGCTTCCAATTCACTGAGGTTGT
134	Gdist.S96636_9765	BT02	4.228	22.96	no	0.0641		0	0	0	0	0	0	0	0	0	0	1.85381	0.913453	2.27807	1.14732	2.20665	0	GGGTTGGCATTTAGCCAGCTTTACACTACACACCGAGCAGTGTTAAAAGGGGCTTTAAATGAGTATTGGCTGTTGGATAATTAGAAAAACAGAGCCAGCAGTGGTATAAAYAACCCAAATCTTACCTGCTTAAAGGGACCAAAACACGGCCTGAGTTTGATTAGCAGAGGAACAACCCCGAATTGTAGGCCTACAAATCTCGAAAGGAAAAACAGTGTACG
135	cDNA.S128101_345	BT02	4.228	23.213	no	0.0355		0	0	0	0	0	0	0	0	0	0	0.683653	0.321744	0.185873	0.463147	1.33433	0	TCATTGTAAAAAAAAAAGCTCTGTTTGTGTTCTGCTCTGCTTGGAAATGTATAGCTAGACTCAGAGATTACCACCTTCAATAAAGTCTTCATCAGGTTCTTATACCTCATRCTAACGTGTGCCATGTTCCCCTGCCTTGCTCTCCTTGTTATAGGTTCAACTCAAAGTTCATGAGAAATCATTGAGAATCTGTTCAAATTGACATTTAAATGTTTGTTAAC
136	Gdist.S407139_1408	BT02	4.228	23.466	no	0.0472		0	0	0	0	0	0	0	0	0	0	5.2195	2.02749	0.723459	1.68015	0.419905	0	CCACGGCAGCAGGGGAATGCATTTAGTAGTAAAACAAACTCAAACGATATGGTTAACAGGTAACAAGTCGTAAAATATCCCATAGGAACATTCCTGTTTAGATAAAAAGGYAATGAAATAAAAATGTGTTGAATACCAGAGAGGATGGATTCCCTCCCCTGCAGGTTACATCATCTAACATCACCCTCTTGTTAAATCCCCTGATCCTCTCAGGCATATGA
137	Gdist.S30852_5724	BT02	4.228	23.775	no	0.0397		0	0	0	0	0	0	0	0	-1	0	1.37304	0.974919	4.11214	1.39574	0.742053	0	GGTCTGATGCCAGCAACCCTGATGCTGCCATGTTAAGTAGGGGCACAGCCAGGTCAAGTTAATTGAGGGCAGAGGGCATATTATTAAGTGAGGACAGAGGCCATATGAAGYGAGGACAGATTAAGTGAGAGCAGAGGCAGTTGGTTACCTGTAGGAAGGGGAAGACGAAGCCCACTGTGAAGTTGGAAATCCAGTTGAGAGATCCTCCCACAGTGTAGGCT
138	SalHit.S584677_840	BT02	4.228	28.666	no	0.0626		0	0	0	0	0	0	0	0	0	0	6.53933	1.27611	0.853657	0.043515	1.49385	0	GACTGACGCTGCTACACCCATACAGTAATAAAGCTCTGTAAAATGAGCCTGGCGCTGAAGACCGCCTCGCTGCTTCCTTCTCTGGATGGCTGCAGAGAAGACAGACTTCAYGCATCTGCATTTCCCGCTCTGGAAGGCTGCAGTCTGAATAAAAACAAAGCTTCCTGATTAAGCATTGTAGTCAATTTCCAACTCCAACGCTAAAATATATATATAATATT
139	cDNA.S176944_17346	BT02	4.228	28.678	no	0.0743		0	0	0	0	0	0	0	0	0	0	2.13834	6.7421	2.81031	1.54548	2.13301	0	GCGGCAGCTCACTCATGCAGCAAGATCTAAATAGCTGGTTAGATTATGTAACGCATACAAGTAGAGTGATTGCTAGCACTTGACTAAATGTTTAGCAAAGTTAGTAACTCRTTCTTATTTGTTCTGACTTTACCTTTGTTCCTGTTGATACGCTGCAGCCAGGTCAAGGCAGCTCCCCAGAGCACCACTGCCCCCTGCTGTCCATCCCCCTGCTCTACAGT
140	Gdist.S471403_6714	BT02	4.228	28.681	no	0.0734		0	0	0	0	0	0	0	0	0	0	2.09997	2.81112	0.219001	0.895809	1.48857	0	ATGCATTAAATTAGTTTAATCTATCACTTGAATACAGAGCCATGTGAAATATGCTTTTACTACACATATCCATCAAAGAGCACGTGGTGTGTTTTTCACACGGGTTTAGAKCGACATGGTCGTAAATAGCTAATCGTTTCTGGGAAATCGTGGGATTCTAACATGATAGGCTCAGTTATTGGACATAATAAGTGGACCATCCTAACATTGAACCTTCCGAA
141	Gdist.S66714_2881	BT02	4.228	28.681	no	0.0507		0	0	0	0	0	0	0	0	0	0	0.23731	3.16244	0.944804	2.2613	0.17775	0	CGTAAATCTCCAAAGGGAAATTGTGCTAAGCACCCAGTATCAAGTTTAGTGAGGAAGAACTAGCGTTAACTAATTTAGTGTTGTTGCCTTCCCCATAGCATGGTGGCATTRCTTCTGCTTAAAACCCAAGTATTGATTAGCTTATAGGGGTGCACATGTACTGTGACCCTGTAGTTGCTTCAGATTATGTCCGACTGTGCCTGCCAGACCTCCTAGCTAAT
142	LD.S166532_1813	BT02	4.228	28.681	no	0.0496		0	0	0	0	0	0	0	0	0	0	0.601146	1.76389	0.981509	0.592125	0.495081	0	ACGCGTCAGACGTGTGCCTACACCAACCACACCGTCCTGCCTGAGGCCCTGGAGCGCTGGCCCATCAGCCTGTTTGAGAAGCTGCTGCCTCGCCACCTGCAGATCATCTAYGAGATCAACCACCTCCACCTCCAAGTAAGCCCTCTGTGTCCACTCACTGTCTCGGGACAAAGGAGGCTGATTTCTGCTGCTCTGAAATGGGAGATATTATCATTCATCTC
143	LD.S166532_9926	BT02	4.228	28.681	no	0.0396		0	0	0	0	0	0	0	0	0	0	3.14804	1.81618	1.23225	1.61362	1.17369	0	GTGTATTAAAAGGGCTTAGAGGTTGACTCAAAGAGCCCGGTTTGGTTAATCAAGATGAGAGCTCTACTGCACTGCAGCCGCACAGTCTTGGAGGTGAAGTCTGCTTATGGYGTGTAAATGACAAGTCAAAACAGTCTACCCTGCTAATTCAACCATGTCCTTCCTCCACAATGGCTCCACCTGAGCAAGTGATTCAAAAGATGCCCTCCGTTGGAAATTGC
144	Gdist.S471403_1321	BT02	4.228	28.682	no	0.0661		0	0	0	0	0	0	0	0	0	0	5.82129	1.58555	2.68925	2.06103	1.23113	0	TCTTTAGTTTCCTCCGAGTGGGTAGACTCTGGCGTACCTGGCGATTTCTTTACTATCTCCATGGACTTCTTGTGCATTCCTGCGTAAAGTGATACAAATGAAAAACAATTMGTCTCAGCGTACACCGTAGCCTATAGCAAAATACATCCAGATAAGTGGAGGTTAGCCCTATTGGTAAACGAAAATGTAACATTTAGGCCTACTTCCTCGTTATTATGTCT
145	Gdist.S660617_5385	BT02	4.228	28.841	no	0.051		0	0	0	0	0	0	0	0	0	0	1.50463	3.0053	2.86433	2.54215	1.6462	0	TTGATAATCATATCTTTAATCTTCCATTTCAGAACACTTTCTTTTAGATTATGAACAAACTAGTATTGATCATTTTCTGTTACAGAGCTGCCTGTATATGTGACTGAAGCRTTGGCATCAATGTGCTCAGCTGCAGCGTACATGCCAAAGGTTGAACCATTCATGACCACGGCAAAGGTGGCTCAATGTAAGGGCTGCATCTCCATTATACTGTAATTTAC
146	Gdist.S87651_2888	BT02	4.228	31.337	no	0.0722		0	0	0	0	0	0	0	0	0	0	3.16836	4.44078	2.68056	0.0977989	1.77838	0	CTCCAGGCATTTTTGTGGACGTGTTTTTCAAGTATTCATTGGGCTCTGGGTGAAAGTAAATCTCCTTGAAGATGCCTTCAATTCTCTTTGTGTACCACTTCTGTTGGTAAYGTATTTGTATCTCATACAGCTACAGTACGTGTGTACAGAACATCTAAGTGACGAGGAATAATCGAAGGCGAAAGGTCTGTATGGTGTGACAGCTGGTTGATGATGAGTTT
147	LD.S96507_10894	BT02	4.228	31.337	no	0.043		0	0	0	0	0	0	0	0	0	0	3.3455	0.0208029	0.339509	0.534044	2.47113	0	TGCTCAGAGCGAAAAACAGGAAGATGCCTCTTGATTGGAGATAAACTGGGATGATTGCTTTTGAAATGTGACACACACACACACAGTTTCCCCTGGAATCTTGACTTAAAYGTGCATTTTCACATTACCGCAACCCAGAGCCAAAGCATTCGTAACAGTAAATGAGCAAATCTATTTCTCCACATACATGCGGACAGCAAGATAAAAATGAAAATGGCACA
148	LD.S96507_858	BT02	4.228	31.337	no	0.0507		0	0	0	0	0	0	0	0	0	0	6.72071	0.555098	0.198233	3.97224	0.955363	0	TTCCCAGGAGGAAGCCGTAACCATGGTTATCCATGTTGCCCTTTGGTGTGCTTTTATCTGCTGGTGTCATCCTTCCTCTCCCCCTTTTCTGATTCTCTCCTAATGGATGAYGACTGTCAAGGGGATGTTTCCTAACGGTTAATGCTTTGATTTTTAGAAAATGTGTCCTCGTCTTCCAAGGCACTTTACTTGTTTTGTTTTGCGAAAAAGAGCTTGCTGCA
149	SalHit.S91955_5816	BT02	4.228	31.928	no	0.0721		0	0	0	0	0	0	0	0	0	0	0.5324	2.68198	2.05752	4.17962	2.21756	0	CACTTTCAACAGATCCCTTATGTCTTTGCTCAAATGGTTTCATCACTTTAGTTCGACGGATTTATGCTAAATACAGATGCCACTTCCATTGGTTTTGGTCCTCGTCAGGCRTTTTGAGGGGTGAACGCATGTTCAGATGCGATTCAGTCTAGATTGTGCAAAGCGTGCCAGACGGAAACATCTAAAAGGATGATGCAGGGGATTCAAAAGGGGAA
150	Gdist.S444476_6666	BT02	4.228	32.52	no	0.0493		0	0	0	0	0	0	0	0	0	0	5.88163	2.55703	2.02583	0.0342059	1.64199	0	AGCACCATTCAGCCAGCTCAAACCAAATCCTATCTCCTGGGGATGCGTGAGCCAGAGACAGTCTCAGAGTTGATGGGCCGGAGACTCAAGACACAATCGATCCGTCTTCCKCAGACCTTCACTCCTGAGCTTCTCAAAAATCTGACAATTCAAGAGGGTGGAAAGGCTATTTCATTCTCTGGAGATATACCTCAGATTAATGTTGCTCTTGCCTTCAGGTT
151	LD.S144765_9154	BT02	4.228	33.181	no	0.0708		0	0	0	0	0	0	0	0	0	0	1.09699	1.6589	1.63443	0.0798909	1.14411	0	CGGAGTAATCCTGAGTAATCCTCTGAGACTTTGTGGCCAGTCTCAAAAAAACTTCACCCAGATCCACTCGGTATCTTAGCAACCGCATGCCAACAACACCTCATTATACCRTGAAGACTGGAGACAGGGAGTGTGATAGAATGAAAGAACCAGTAAGAGAGGGAGGAAGAGAAAGAAAGAGATTGAGATGTCTTTAGTCAAGAATTTTAAATGGACTCTCT
152	Gdist.S565001_5794	BT02	4.228	37.777	no	0.0554		0	0	0	0	0	0	0	0	0	0	0.741883	4.38981	4.86406	0.397407	0.444153	0	AAGATCAGAGAGCGAAAAAGCCATCTATCTTACTCTTTAAAAGTTGATGTTAGCCAAATGTTCAACCTTTCAATTATGGCAATTAGACACGCGTTTTTCTCTCTCCTGTTMGTGTTGCTGAAGATGGTCCCTGTGTACACGCATTGAAAGACTGGGATCCTCCTGTGTGACTGAACGGGCTGGATTACGATAGAGAGCTGGGTAGAAATTGTGTGGGGTTT
153	SalHit.S140659_7566	BT02	4.228	39.162	no	0.0517		0	0	0	0	0	0	0	0	0	0	4.48814	0.225612	0.198119	0.51407	0.0106007	0	CAAAGTCTCCTTTTGTAGTCGTCCAAAAACCGCGTTATTGGAAATGCATCGCTAATTTGTCTTTTCTCTCAACAGCAAGATATGAACATGAACGCTGTGAATCACATCAAYAGCATACTGGACAAGAAAGCGGTGGGGCCTCCAGTGACCGCACACAGCTCCAATAGTTCTTTCGCGCCGGGATTTTTCCGTAGAAGCTCGACCACCAACATGGAAGCAAT
154	SalHit.S317662_1985	BT02	4.228	40.528	no	0.0563		0	0	0	0	0	0	0	0	0	0	1.24588	1.14208	3.1755	0.420068	3.43651	0	TTTGGCATCTCTACCCTTCATATCTCAACTTCCTCATCCAGCATGTATGGTTCACACCTGTAGCATAGGCTGTACAGCAAAGCCCAAAACACATCCTGCATGAATGATGGYAACCCTTTAAAAATGCATGAAGAATGACAAGACATGATAGAAACTTACTATGTCTCCACCAACTTCTCACACCGAAGGCTCTCGTCTCCTTTGTCGGTCCTGCGCACGCC
155	cDNA.S607119_856	BT02	4.228	40.539	no	0.1142		0	0	0	0	0	0	0	0	0	0	4.53508	4.67951	1.76644	4.14555	0.522755	0	NNNNACTTCTTAATTATCCAGTGCACAGAATTTAATTCACTTAGATTTTTCTGTTTTTTACCTGAGCAATGTTAAGTTAGTTTGTTGAGCTAATCAGACAGTCATATTAAYGATTTTAAGACCTATTGATTTACTTCCTTCAAGCTCGCCACCTTGTCCATCACCATAACTAGTCTTAATGTGTGCACTCTGCATGTATAAACTCGGGTCATTCAGAGTGT
156	Gdist.S127792_6520	BT02	4.228	40.539	no	0.1588		0	0	0	0	0	1	0	1	1	0	5.16016	6.60827	2.43931	4.51877	3.99682	0	TTCTCAACCTTCGATTTCTGCTCGAGGGTAATTGTTTGTTGTCTGCTCTGCCTGTCAATTTCCAGATAATGTAAAGTGGCAATCCCCGCGTGGCTCCCGGAGCCTACCAGYAACGGCGGCCGAGCGGATGTGCTATAATGTAGTGTAAGTGTATGGTAACGACCTGAGGGAGTGTTTAGTTTACCTGTCCTGTCTCTGTGTTGAATACGGTGGCTGGGTGG
157	Gdist.S127792_7560	BT02	4.228	40.539	no	0.1199	yes	NA	NA	NA	NA	NA	NA	NA	NA	NA	NA	NA	NA	NA	NA	NA	NA	CACACACACCTTCAGCATCGAGTGACATACAAATTAACACACACACACACACAATCCCCCCCTTACACAGCTCTCAGTTGTTCCAGAGAATTGTAATGGGAAATTAAAGGYGTCCTCCCTTGCTCCACAGGACAGGAGTGCGAGGCCAGAGGATAAATCAGGTTCTGTGCTCTGACAGGAATCTCACTCCGCTTCCGCATCCGTGTCCGTTCTCATCCCTG
158	Gdist.S575992_4710	BT02	4.228	41.362	no	0.0642		0	0	0	0	0	0	0	0	0	0	0.998617	4.03712	0.945013	1.86233	1.89103	0	CTGTGCTCCAGAGCCCTGGAGAAAGGTTATGGCAGCGCCGGGTAATTCACTTTGCCTTATTTCGCTCACTGCTGATGATTATGTGTAAGCGAAATAATTCATCATATTTCRCTGCCTTCAAGAGTGATATTGCTTTTTCCCAGAGCTTACGGAAGGGGGTTAGCGAATGTAAAGGTTGGGGTGCTAGATCTTGGTGTAAAATAAAATCTATCATTGATCTC
159	Gdist.S225079_5366	BT02	4.228	41.714	no	0.0558		0	0	0	0	0	0	0	0	0	0	0.0220841	1.32638	0.88828	0.69085	0.29937	0	GGAGGTTTGCCAGCAAGGAGAGGGGGATGTGTCTTGACAACCACGCCCTGTATGACAAAACCAAGGTACTGTGTGTTCCCTCAGATAGAGTGCAACTAATAATACAAGGTRCAACCATTTGTTTTAGACCAGTTCTGTCCCAACCATGGTGATGCTCAATATATCTTTGCCATTTTTTAAGTCACCTACTATTGTGCTTTTTGTACACATTTTTGTACACA
160	Gdist.S150041_7238	BT02	4.228	42.027	no	0.0267		0	0	0	0	0	0	0	0	-1	0	3.22069	0.63602	0.562342	2.54616	0.689074	0	AATTCAAAAGGGAAAAAGTATTTCCTGCAGGATTTTTTTTCATCTTCTTACCTTCCTCTTCAATGTTATTTTTGATTGGTCGCTGAAATGGCTTCTAACCAATCAGCCGGYGTCTGCTATGGAGGAAGGAATAAATGCAAGATGGCTCCTCATATAAAATCAGCCTCCTGTGTTCCCTTTAGAGGACAACAAAATTACTCTTTAAATCGTATTAGATTAAA
161	Gdist.S150041_834	BT02	4.228	42.027	no	0.0648		0	0	0	0	0	0	1	0	0	0	4.30408	3.08731	3.76464	3.90739	2.10396	0	TGTCCACTCTCAGCTGGAGAGTCTTAAAAACATACATTTCCAATGAATGAATAAACGACAACTAGCTAAAAACCTTTCTGCTTCTGAAGAGAATCTTACGGTGGACAGCTRCTGGTTGGAGTGACCACCCCACACATAGTAAGAACAGGAACTAGATCTAACTGATCTGCCTTCTGCTTGACTGAATCAGTAGACATCTCCTCTTCTTGTCCTGGAACTGG
162	Gdist.S112883_6809	BT02	4.228	44.247	no	0.0637		0	0	0	0	0	0	0	0	0	0	5.9982	3.69418	2.50272	1.74193	0.242112	0	AAAATATGATCCCTGTCCACCTTCTGTCCACTTTTCCCATGACAGAAGTAGGCTAAAGCTTGGACAGTCAGAGGTTGTGCTCATTAAGGAATTGTGGAATTTGCCAGAACRCCTATGCTGTTTGAGAGGTGGTTTAAATGTTGACTTTGTATTTTGAGTGAGGTTTCTTCTTAGTTCTACATTTCTGCAATCAACATACCCTTGGTTTGTATGAACTAGGC
163	Gdist.S395870_6048	BT02	4.228	44.247	no	0.0398		0	0	0	0	0	0	0	0	0	0	2.23205	0.00914214	3.71899	0.106844	1.06289	0	CATTTTCAGTCTCAACACCACGTACAGTATCAAACATCTAGCTGACGTGCAACAAGGACGAAGGCACATCAAAACATCAACAAAATTGCTGCATTTGATGTGGCTTTTCTRTGGTTGTGATGGTTAACGGGGAGTGAAAATTTGCCATGTCTAAAAAGTGGGATAATGATTATAAACGTGACAGGCTGAAAATGAATTACAATTGTCTCGCGACGTTTTAC
164	cDNA.S642705_1575	BT02	4.228	44.251	no	0.0216		0	0	0	0	0	0	0	0	0	0	1.24694	2.52847	0.835783	0.0811458	0.290434	0	GTTCTTGAGAGCTTGAAATGACAGTAAGTTGAGTGTAGTTCTTATACACTGGCATAACACATTTTACACATGTTCTACCCATGACATCCACTGTGACAGTTCAAAATGGCRTCTATCTAATTTTACGAGACGGCTACAGAACACGCTTTCTCTGTATAGGCGAAACGTAGCATGTACGCATACCTGTGTATGAAATAAGTGGGAAAGAAGCTGGCAAGCTA
165	cDNA.C124754657_212	BT02	4.228	44.255	no	0.0423		0	0	0	0	0	0	0	0	0	0	0.541387	0.688129	1.4218	0.744419	1.48781	0	AGAAAATAACACTATATAATTGGTTGTTAATGCTCTCTAGATAAACTAAAACAACAACGCATAGACCTATACAGACTTGGATGGATGTATTGGCCAAACAATGGACGATTRTCATCTAGAACTAGACTAGGCCAATTCATGGACGAATTTAACAGTAGCACATGGTAGCACACTTTGCACAACACAAACGGTGAAGCTAGTTTCTCTTAAAAAGGCTGTTT
166	cDNA.S159289_3695	BT02	4.228	44.846	no	0.0376		0	0	0	0	0	0	0	0	0	0	2.15577	1.93585	2.29508	0.261705	1.55395	0	TCCAGGTACTTACGACAGTGATTTTAAATCTGTCTCTGTTCGATTAATCTACAACAAGTAACACACAAATTATTCATTTTCTAGTGAAATAAATAATGTCGTAATGAATGMTAGAGAAGCAATCATATCTGCATGGATTTCTATGGACAACTAACTTGAGTCATTTTTAAGACTTGAGCTCCTTTTGAATTTAACACATTACCTTCCTAGCCACTTATTGT
167	cDNA.S767508_719	BT02	4.228	45.43	no	0.0315		0	0	0	0	0	0	0	0	0	0	3.42369	1.99153	1.25278	0.423395	0.662706	0	TAGGCTGCATATTGCCATTTTCACATGACTCACCACCACTGACCTGAAGTTGTGTAGGAACTGTGAGAATGCATCTGTTCTGCCCGCCAACGGCACGATGATATTAATGAYGACTCCGGACGTTTCTACGGATGTGCTCCTGACTTTCATTAAAGGGCCGAAAGGTCGGAAAAGAGTAACGTGGTGGAAATTGCCGGAGTCCTCTTTTGCAAAGAAGAGCT
168	SalHit.S37375_7111	BT02	4.228	45.431	no	0.0715		0	0	0	0	0	0	0	0	0	0	3.26982	5.81415	2.63985	1.94093	2.35253	0	GTAAGCTCATCTCTCGAACATTGGCTGGTGCTCTACTTAGACATAGTTTCAAAGATGTGTAGCTAATGTATTAGACCTTTGCATGGAAGTCAGGGCAGGTCATTTTGACAYGGAGTAAGCAAGTGGTGTCTACAATGTAGATTTAGTTTAAACCCAGGAGTGGTAGTGTTTTAAGATTCAAATTCACATGACTGCTCTTGATTACCTGTGTTCTTCAGGTG
169	cDNA.S258718_3516	BT02	4.228	45.45	no	0.0442		0	0	0	0	0	0	0	0	0	0	0.941351	3.86454	2.25113	1.60701	0.981847	0	TCCCTGTACACTGCCAGCATAGCACCAATTGTATCTCCTGACAGCTGTGTCTTTCTAGCAGATTCTTAGTGACACTAACTTTGGACAGCAGCAAGTGTTGATCTTCCTAAYGCAAGATGCCAACCTAGGGTCTGCTCTCCAACCCTTCAACACTTAAGTTGACACAGTTCTTCAGGACACCGTTTAATGGTGTAAAACCATATCACCAATTTTTGTGATTT
170	cDNA.S258718_7888	BT02	4.228	45.47	no	0.1524		0	0	0	0	0	0	0	0	0	0	2.60027	2.27302	4.67151	3.74222	0.560526	3	GGACAGGAAAGGTCATTTGTAATTAGCCTTACCCTTTTATAAAGCATTTCGCCTATATCCTTGCGTAACCTAGCATTTAATTTTGATGCAGTTCTTTTTTCAATAATTTCRTTGGCACCCAAAATGGATCAGTTTCAGCCCCTCCCCTAAACCCGTCTAATATCCTACTCCTTGCAGTTACCGTAGTTACAGGGGGAGAAGGGTAAACATGGTCTACCATG
171	cDNA.S322930_3152	BT02	4.228	46.812	no	0.0298		0	0	0	0	0	0	0	0	0	0	1.62969	0.99684	0.540653	0.482824	1.13168	0	CCAGAAGAACTTGATGGTCGGATTTTCAGCCCAATACTCTCCTTTATACTCAGTGCTCTGGTGAAAGAAACAAATTCCATTACAGTACCACTCCAAGACCAATTAATATCRTTCAAGCTAATGGGGACCTCTGTACCTTTTCAAGCTCTTTCCAATCGTAGTTGGTGTTGCCAATGACCATGGCCTGCAGTTCGTTGGGCTGGAACAGCTCCAGGACTTTG
172	Gdist.S87840_7742	BT02	4.228	46.826	no	0.0684		0	0	0	0	0	0	0	0	0	0	4.07695	3.38507	1.84816	2.16615	1.38353	0	TCACATTACTCTATAATGTTATCCCATTGCTAGTGAGGTTGAGGGTGCAAACAATAAGAAACAGACAACCATTGACATGGTTCGGTAGGTAGCCTGAGCAATGTTAAACAYGAACAGTTTACTAGTCAGGGACAATTCAAAACTTGACACATTTTCTGCAAAGTAAGTTGCATGGAGAGTTCCTTGTCCACCATTAGTCCATATAATGGGTGTTCTATTAA
173	Gdist.S184439_4485	BT02	4.228	46.84	MAF<0.05	0.0271		0	0	0	0	0	NA	NA	NA	NA	NA	1.01365	0.890845	1.60054	0.644542	1.0223	0	CAACCTGACCCTCCATACATGTCATCTATGTCTTTCACTAAAAGCCACTAGTTTTACTGTAAAACACTAAGGGTTGTGGATGAGAAAAGGGTTGTGATTAAAGGAAAAGGMTTTATTACGATTCCCACAGTCTCAATGTCTCTATCAATACAAGGGAAGGGGCCTTAACTATAGTTAGGGGCCCCTTACCCTCGATCACCTCTCCTGTCAATGTCTCTTTC
174	cDNA.S471822_9611	BT02	4.228	46.854	no	0.0538		0	0	0	0	0	0	0	0	0	0	4.34804	0.484611	0.319991	2.24936	2.83158	0	AATGAGATCCATTACATTATCCCATCCATAACACAATAATTACAATGACTGGACAAAGAGAAGAATGGAATCTGACCCCGATGACTGAAATACGACAGAAACGACTTGCAYGAAACTGGTTCTGTGCTCTACATGCCATTACAAGTGTTACTTCTGTTAAAACATATTTGCGCCTGGCATATACATGGGTTCTANNNNNNNNNNNNNNNNNNNNNNNNNNN
175	Gdist.S210417_5705	BT02	4.228	46.854	no	0.071		0	0	0	0	0	0	0	0	0	0	1.47053	2.05413	1.50814	4.66014	4.24153	0	TCATTTGAAGTTTGCCATTGCATCTGTTTAACTTGTGTGGATTGTGTTGTTATCCCCCTGCCCACCCCCTTCTTTCTCTGCCTACCTCACGCATTTGAACGTTGATTTACRTCGCTGTGTGACTGTGGTTGTGTATGTGTGTCTACTCTTTATTCTTTAAGTCTTTTTGAATAGGACATGACATTACAATTGGCGACCTTAATTTATTTTTATAACGGCAA
176	Gdist.S223968_2011	BT02	4.228	46.854	no	0.0794		0	0	0	0	0	1	1	1	1	1	3.39034	3.49636	4.89184	2.61637	3.71762	0	TTATTTGTGGCCCAAGGGGGACTCTTACCTAACCTGCAGGCCGATTTGCTGCCCAGCATGTGCCCCCCCCCATACTGTGCTCCTGAGAGACCCCCTGCATGGCCCTTAGCRTAAGTAGGAGAGCTACAAGGACAGAGGCTTTTAAACAAGGCCCTATTTCGTGTGTGTTCGCTATCATCTCCACTTGCATGTGGAACATGGTAGCACTCCTGATGCTCAGG
177	Gdist.S99221_1923	BT02	4.228	46.854	no	0.0184		0	0	0	0	0	-1	-1	0	-1	0	0.494412	0.222098	1.24409	1.88473	2.38232	0	AGTGAAATGACAGATGCTCATGCCAGTGGTATGCTTGTGCCCGTGGGGTGGGTGGGTATCAGATGCTGAGCTGTATGGAAATGCAGACTCAGACAAACAGTGAGAGAGAGYGCCAGTGTTAACATTGGCACATACACCTACTAGCTTAACATCCACAGAAAAACATTCCAGCTTAACTTCCACATCGCTGGCCTGAATAAGCTGGTCTTCAGCTTAGCTCA
178	Gdist.S119128_9527	BT02	4.228	46.855	no	0.0919		0	0	0	0	0	0	0	0	0	0	2.22525	2.53324	4.59059	1.56445	0.634043	0	AATGACAGGAAGCAAATGTAGTCCTTTGATACACCTACACAGTGTCCCAGGCAATGAGGTATGGTCACGGGTACCATACCGTCTGAGTTCATTAGTCTGTCAATTAATCAYGCTGCAACCTGTTCATCCTCGCCCGGCAGGACACCCTGTTGGTCTACACCTCGTGTTCCTTTGTGTTGTGCCTCTCCATCCCTCATAGCAACCTTATTCATGTTGTTGTA
179	Gdist.S471295_2952	BT02	4.228	46.864	no	0.0536		0	0	0	0	0	0	0	0	0	0	3.37621	0.932539	0.531384	2.08597	1.37744	0	CTATGTTAGGTATTAGAAAGGAATGCAACGCATACTCCATGTTACTGCTCATAAGCGTGCTTGTCCCTTGTAGCAGTGTGTCTTTTAGATACTAGTCTTATTCATCGGGAYAGTAATTCTATGTCCAGTTACTTATTTTCTTCCTGTAGCAAAGGTAGCAAATGTGTACATAATATTGCCTACATTTTTTCTTACAAGGTGATGGAAATGGTATNCAGTAA
180	SalarSNP.ESTV_21132_1397	BT02	4.228	47.405	no	0.0884		0	0	0	0	0	1	0	0	0	0	2.46796	5.67774	1.08925	2.46705	0.281919	0	GCAGAGAAGCAGGCACAATGAGCAAGCTCACTTTACTTGCAGGTCTGTGCTTCGCCCTGTGCCACTTGGGCTCGACCTCCCAACTGGTCTGCTACTTTACCAACTGGTCCCAGTACAGATCTGGAACTGGGAAGTTCCTGCCGGCTAATGTTGACCCTCACCTGTGTACTCACCTGATCTACGCCTTCTCCATTATCAACCCTGCCAATGAGCTTGCCACCTATGAGTGGAATGATGAGACCCTCTACAGTTCCTTCAATGGACTTAAAGACAGAAATCCTCAGCTCAAAACACTTTTGGCTGTCGGTGGATGGAATTTTGGCACACAACAGTTCAGTATCATGGTTTCATCACCTGACAATCGGCTGAAGTTCATCCAGTCTTCGATTAGTTTCCTTC…
181	Gdist.S116612_6115	BT02	4.228	47.947	no	0.0622		0	0	0	0	0	0	0	0	0	0	1.87562	2.70086	0.908752	1.77768	0.270051	0	ATGGATGGTACCTAATCAGTGTGCACAGTGAATTAAATAGATTAAATATTGTTATTACGGATGTTTAACAATGCCACATTTCAGAACAAACGGTTTCATCTCATTAAAACRTTTACCATACACATCTGTTGTAGACTAACGGTCACACCAACGGGACAGAGCTATGTCCTGCCAACTCACATATCATCTAGTCGCAGACTAGTCTCAACCTGGTGCCAGGG
182	Gdist.S116612_5224	BT02	4.228	48.824	MAF<0.05	0.0991		0	0	0	0	0	NA	NA	NA	NA	NA	3.17344	2.12733	2.62437	0.546511	1.56346	0	AACCAAACAATAATTATATAAGATTGTGTCAAGCCCAAATGTGATGTGAGAGAGCGATGGATGAATGTCAGCATCTGGAAGGGGTAGAAATGAAATAAAGCGGCCACAAAYGACAGATAAATAAATCATACATCAGTGTAATATCAAACACAGGCCCCCGGAGAAAGCTTGATCTTTCTGGGGACAATATCCTTCAGAGTGACAGGGAGGGGTGATAGGGC
183	Gdist.S105720_2405	BT02	4.228	49.7	no	0.0344		0	0	0	0	0	0	0	0	0	0	1.94253	0.1009	0.136601	0.575475	3.01091	0	TGGTTGGCATGCTCCAAATGTGTATCACTCTTGTTTTAGGGTTCAATCCCTCACTTACTGTTAGTATCCCTCTCTCACAGTTATGAAACAGTAGCAGCCATTTTGGGTCCRTCTGGTTCACCTCCAACAGAAGATGTAGACAGTAGTGTTGTGGACCCAGAGGACAGTACAGTCCCATCAGAGAGCTCCTCTGATCATCTCCCAGATATATCTATCCTTGT
184	cDNA.S54802_2392	BT02	4.228	51.355	no	0.0302		0	0	0	0	0	0	0	0	0	0	3.12992	2.46088	1.3474	1.48272	0.543332	0	AGAACTATGATAAACCAAGTTTCCTAATCTATTCACTCAATCCTCCCTAAAAATAAACCCCACATAGTTGTCTAGAATTGGAAATCTTTATATCAGTTAATAATACTGAAKCCTAAATGGTAAGTGAGCATTTTAATCATGGAAAACTAACCAGCTGCACTGTAGCCTAATTTCACAACACAATCCTGTTACTGTAACAGGATATAGTTAAGTGATTCTGT
185	Gdist.S156829_2282	BT02	4.228	51.355	no	0.0494		0	0	0	0	0	0	0	0	0	0	0.180257	1.54391	1.02881	0.74909	0.632604	0	AAATGATACTTGTAATAAAAAAAGTGTCCGAATAATATTGTCTGACTGGTTCTCTGGGAAATTATGGCTAAAATTGACTAGGTCATTTGCAGACAGCTGGCACTAACTCAKAAAGCAATACATTTGCTGATTGGGTTTACCATGTCTGTGTTATCTCAACATGCAGACCTAGTCTAAAATGAGTAGCTACAGTATTATCTTCTTATCAAAACCACTCATAT
186	Gdist.S208103_1413	BT02	4.228	51.355	no	0.0841		0	0	0	0	0	0	0	0	0	0	7.98865	0.502026	0.601832	2.22515	1.43621	0	GATGCAACGTCCAGTGGCCAGTCACTTTTACGACTGTCATTATCATCATGTGTAGAGTATTAGTAGTAGTAATATTGTTGTTGTTGCAGTATGCTCCTAGTATATACAGAYGTAAGCTATTTTGAGGCTCACTCCATGCACCCTTTGTCTAGTAGAAACCCCTTGTCTTGTGGCTCACTGATCAAATTTACAGACTATTATGCTAATCGGATGGGCGCATC
187	Gdist.S208103_3697	BT02	4.228	51.355	no	0.0755		0	0	0	0	0	0	0	0	0	0	3.91226	2.3752	0.778876	0.305235	2.37118	0	TAGATCCCCACATCAAAGAGGTGNTGGGCTAAGATCAAGTTGTGCTTTATTCATTTTTATAGATATGCGGTGAAACGGCTGCTGCTTGGACAAGGCGGCCATTTTGAAACRTTGTATTCTAGATCCCCACATCAAAGAGGTGTTGACATGGCCCCCAGCTTATCCCGGCATTCACTACTATTGTATACACAGGGTTGAGCCGCATGACCCTTAACACATTT
188	Gdist.S208103_7211	BT02	4.228	51.355	no	0.085		0	0	0	0	0	0	0	0	0	0	4.48	0.954818	3.30093	3.70509	0.935024	0	AATAAAACTGTCATGTCTCTCTGGGTCAGGGGAAAGAGTAAGTTGTCCGATTGATTAAGAACCTGGTCATGGACAAATACACTGATTCTCCGGGTCTACTTTTGTAAAACRTTCTATGAAAATAAAGTTTGAATTGATTTAACAAGTACAGAGTAATCTATAGGTCACCTGACATGTCAATATGCATGGTTGTTTGAATTACATAGCCTGCGTATTCTGTA
189	Gdist.S208103_9047	BT02	4.228	51.355	no	0.0383		0	0	0	0	0	0	0	0	0	0	2.81359	3.54349	0.635849	3.52272	0.484829	0	TGAAGAGGTCTTAGAATTTAGCGGGAGAGCAAGACTACTGTACTCTTAATTAAGGATAGGAAACAGCCGACTCAAGTGTTTGAGGTAGGGCACAATGTCCACTAAGGAACRTTGATATTCACCAGCATTGTGAAGAGTAGATGCTCTGCAGCCTACAGATAATAGGGCCCTAAAGCAACAAGGAAGTCTAATCTCAGAGACTACATTAAACAATGTGGTTG
190	Gdist.S245672_3136	BT02	4.228	51.41	no	0.1059		0	0	0	0	0	0	0	0	0	0	0.725911	5.88725	3.77889	4.7017	1.36651	0	CCTTTACTCTATGCTCAACAAACATAGAATCAGCCAATGGTCTATCAGATTGCCTATAGACAAAACCTGAAGCTTGGCTACACGGACTTCCTGTTTTTTTCCTGTTATAAYAGAGCACTTCCTGTGACTAAAGTGACAGTAATGTCTCTTTAAGGTTCGCCACGGGGCAGCATGAAAAAACAGTGTGTTGTGGGATAGAGTTTACAGACAATGGTAATGAA
191	Gdist.S541107_1153	BT02	4.228	51.473	no	0.1179		0	0	0	0	0	0	0	0	1	0	2.07853	9.44746	3.12703	2.30826	1.12307	0	CCGTAAGATGCTCCTCTTCCTCACCAATTTTCTCAAATCTAGTAGCATTACGTCAAAGACATAGTATTTCGGAGCATTATCTCAAATCTACTATCAGTGTTTGTGTGTCCRTGGATGTGACGTCCCCACTAGAGAGGGGAAAACATTGAAAAAACTCCTGATGCATTATTAATAGACTCTGCAGTAAAAGGAAAAGTTTGCTTCCTCCTTNGTGGATGTGA
192	cDNA.C124640749_257	BT02	4.228	52.862	no	0.0492		0	0	0	0	0	0	0	0	0	0	1.00109	0.969321	5.53535	2.61512	0.856822	0	GAAGAGATGTCCAACTATACTATATAGACTTGACATTTTGTAAATTTTATTCAGAAGGACAGTTCACAGTGCAAGTTTACATTTCCAAGGCCTATATGTAGTAAGGAAAGYAATTAACATGTCAAAGGTAAAATGTTTGCATATATGTTACATGGTCAGTACTGGAATTTTTTTCTAACTCATGGTTTAACCCTTTTCTTCTACATTAATGAGTTATCCCN
193	Gdist.S422860_7473	BT02	4.228	52.886	no	0.0447		0	0	0	0	0	0	0	0	0	0	2.19963	1.21148	2.3336	1.13665	0.730799	0	ATTTTATACATCTAAAAGGAGATGGGTCTCTGAAACCAATTTGATTGTAATCTTGTGTTGGGATTATGTGTGATTGTTTGTGAACTCTGGCAGGGTAGTCAGTCCAGGTCRTGGTAATGTGAACAATATTGGTTCATTGCAAAGGTAAACAGACCCAGATCATGGTTCTGCAATCACACATACCATGAGTGATTACTTGAATACCACTTAAAATACAGGTC
194	Gdist.S96958_980	BT02	4.228	52.889	no	0.0385		0	0	0	0	0	0	0	0	0	0	3.70458	1.76001	0.508443	1.26828	1.96407	0	TATTCCCATATTGACATAAAAAGGGCTTTATGTATTGAATGTGTTCTCCCTGAGCATCCTTAGAACCTACAGTGGGATTACTGTTTGCTCCCTTAGGTGCCGGCACACAAYGGCAAAAAAAAGAAAGCAGTAGGGCTTTGTATATTGACAACTTAATAGCCTTAGGATTCCTGATTTTAAAGTTGTTTCCCAAATGTCCTTACATATATTGGCATAACAAG
195	Gdist.S96958_3517	BT02	4.228	53.084	no	0.0403		0	0	0	0	0	0	0	0	0	0	2.33278	1.68945	0.549642	2.08633	3.29209	0	TCCACAAATAACTGGCTAGCCATTGGTTTGAAAATAAAAACTTTTCACCAATAACATGTATTACGCTTTTCAAAGACTTCAATGTTGAACATTTGAATAGCCTTTAGGGCRTCTAAGGTTGATGATTACTTTAAACACACATGACATTCACCCAGGCATCCTCACCAGTGCCATCTGAAGTTACTTTAGGTGATTTTAAAGCTGGACACCTGCAGTTACTC
196	Gdist.S283804_6359	BT02	4.228	53.088	no	0.0435		0	0	0	0	0	0	0	0	0	0	1.53188	2.25702	1.82823	2.3627	0.44025	0	TCCCTGCCCGGCGCACCGAGTCCTAAATCCGCCCGCTTTACCTACCTGACAGTTTTATACCCAACCGATGTTAATTGTGTCGTTAATTGTGTTGAGTCTTTCAAAGAGAAKCTGTAAAATAACGCGTGTCGTCCATCAAGACCACCTCAGTATGTAGAACATATTTTGTACTGTGTTCTACAGTATGGAAACTGAGCACTGAGCCATAACTCCTCATCTTC
197	Gdist.S88496_5144	BT02	4.228	54.645	MAF<0.05	0.0423		0	0	0	0	0	NA	NA	NA	NA	NA	0.274147	0.745924	1.67142	1.19411	1.4338	0	TGAATCATCGCCAAACCTATTTGAGATGATTTGATAGAAAACAGTGGTGTGTTCATTGTTCACCACCTCACTCAGCGTCGCTTTCAGCTCCCAGCAACCACCCCTAAGGGYGCTGGGTGTTTTTGCCAAATCAATTCTGTCTCACGAGTTTGTTCCTCTGCAGCAGGTGTCTCTATGTAGATGTTTGTGTCAAGGCAGAGTGCAGTTGAGCTGAGCATTCA
198	SalarSNP.ESTV_15513_116	BT02	4.228	56.202	no	0.0807		0	0	0	0	0	0	0	0	0	0	4.46127	6.65519	3.56607	2.61676	0.864684	0	TGGGTTTTGCAAACATTTTATTGACATTTAGATACTGACATTGCACATAATCCCCTCCAAAAGAAAAGCACATAAAATAAGTAGAACAAAAATGACTTTTTTTAAACCAACCCCCRGCCTTGATTTTCCAAATAGGGTGTGGGCTGCAGNATGTTTTAGAAACAAGGGGGTGGCAAGGTTCTCGTCGCAACTCCTGGACCACTACCCTCACACACGCTTCCCTCTCATCATCGAACTTAAATAGCGGCTGGGTCCTCTACTGCTCATGCCCATTCTCAGTCAATTAAAGTAAACTAGCTGGGGGTTTATGGAATAACTGGGCATCCAAGCAGGTTTTTAAATACTTTTTTCTTCTAGATCTTTCTAGGTGTATTTTAACATTTNTGAATAGACACACAC…
199	Gdist.S137633_1828	BT02	4.228	56.242	no	0.0621		0	0	0	0	0	0	0	0	0	0	8.00675	2.73212	0.624092	0.450751	1.56207	0	TTTGTGGTAACTCAGTTGTTATTCTATGAAATGCCATGAGGCTCTAAGGTTGCAAGGTAGAATAGAATAAATGTGGCTTTATTGTTCGGCCGAAAAACAGCGTGGGCGACKAGCATTATACTAAAGGTAATAATAATATACAGAAAATATTTATTCATAAGAAATATGTATAAGATGAACATTGCTACATTAATATTGCCCACTGGTATGCATAAATGCTA
200	Gdist.S26647_1613	BT02	4.228	56.242	no	0.0556		0	0	0	0	0	0	0	0	0	0	5.72649	3.11696	1.36856	2.15781	1.88878	0	CTTCATGAAACTGCCTGGAGAAAGTATAACTGAAGCAATGGTACTTAATGCTTCCTCTGTAGTTCACGGACAGGAAGATATTGCTGTTCTCTCTCATTTGAATGATAATCRTACATAAGTGTTGTCACTGTGTTTTTGAATAAACCTCTCTACCATGTTTATTTTATTTTTATGCATGACACCCTGAAAGTGGGGTCAACAATACTCATTATTACTCATCT
201	Gdist.S417363_2045	BT02	4.228	56.242	no	0.0924		0	0	0	0	0	0	0	0	0	0	6.05624	0.116171	0.729639	0.252142	0.984217	0	ACGTTTTGAAATGTTAATACATTGTCAATATTCTATATTCATTAATGTTGAAGAGGACGAAGCATCTGATATCATTACACTGGTTTGAGTAGGCAGAGATATGGAGATTGYACTCCTATTAGAGAGACTTTGAGAGAGACAGTTCCTCAGTTTAGGGTTCTTTAATGTTGATTGTAGATTAACAAAGGTTCACACTTCTGTGCCATTATCACTCAGCTATG
202	Gdist.S417363_3523	BT02	4.228	56.242	no	0.0916	yes	NA	NA	NA	NA	NA	NA	NA	NA	NA	NA	NA	NA	NA	NA	NA	NA	TGAAGTAGGTCGAAGCGGATCTCTCCTTTGGTCGAGAAGAGGCACGTTGGTCTTTCTTAGCTGGCTTGAGCGTGTCACATTCATAGAGGGCCACAGCTCTGCTTACAATAYGCTTAGCCTGGGACTTCATCTGCAACCAGGCCGCCAGGTCAGGTAAGGTGTACGTTTGGTCTGTGCCTGTCTTGAGAATGCCGTGAGCAAAGCAATGCACTACAAAGGCA
203	Gdist.S417363_4651	BT02	4.228	56.242	no	0.0642		0	0	0	0	0	0	0	0	0	0	4.1093	0.446809	1.9771	0.703635	0.618312	0	TGATGAGTTGGATGACTTAATGCTGGAGAGGTGCACCTCTGGTCGTTATCTGGCTCATGAGTCATCGGGGCTCTGGGGGTAACAACATCTTCCTCTTTCTCTTTAAGGAAYGATATGACGAGTTTGGCCAGTTCATTCTCTGTTTTCTTAAGATGCCGCTGCCTGGTCAGTTGTCTAGTTGTTGCTTCACGGGCTCAGTGAGCTTCCTTCTTTCGCTGCTG
204	cDNA.S374302_1853	BT02	4.228	56.692	no	0.0904		0	0	0	0	0	0	0	0	0	0	3.11508	2.20616	0.843582	3.42181	1.0575	0	ATTTTCAACAACAACAAAAAAGCACAGAGTGGCTGAAGCTAAAGTAACAAAGGATCTAAGTAAGAATGTCTTTTACCAGTATAGCGGACTCTCTCACAGGAGATCTCCCCRTCCACACATGTGCACCGTTCCACGTTACGGAGGTAGATCCTTCCCCATGATTTTCCAACGTCGTAATATCTCAGGTGTATGGTTTCATAGCACTTCCCTGACAAAGGGGA
205	Gdist.S340130_4102	BT02	4.228	57.141	no	0.0678		0	0	0	0	0	0	0	0	0	0	1.23256	3.86911	0.417121	0.12924	2.32798	0	TGGATAGAGCTTGTCTGCGGGGTGTCACTGGAGGTGTGAACAGAGGAAGAGAGCAGAGCAGTTGAGACAACAGAAGTGGCCAGCCATCACTTGATCTCTTCACAGGACTGYATTGCTGTGGAAGCAATAACGAGCTGGAAAACACACTGAGGCGTATGTGTGGTCTCAGTAACCCCTGTAGGCTGCTNNNNNNNNNNNNNNNNNNNNNNNNNNNNNNNNNN
206	Gdist.S203400_2557	BT02	4.228	59.061	no	0.099		0	0	0	0	0	0	0	0	0	0	1.21143	4.595	0.299119	3.63264	0.15776	0	TTTTTCATCCCTTGAGGCATGGGATTATTGAAACTGCCACTCAATGTTACAGCTCATTGCAATCCACCCTCTGTGACTTGTTTTTTTGCCACAACAGTGGCATAAGGGCCKAATTTGAGGTAGTAGACAACTTTAATATATAAAATCTCTGAAGCTGGCAAGATATTGGGTGCTGGAAAGCAAATTGAGGGCAATTTGTAACATTTGGTTAATCAGATGTG
207	cDNA.S128086_5877	BT02	4.228	59.404	no	0.0564		0	0	0	0	0	0	0	0	0	0	5.80771	0.797688	0.691349	2.27058	3.07375	0	GTGCTGCCTACTACGGTTCCCTCAGGGGACACCAGTGTCACTTCAAATGTCTCCTCTGCCTCCTCCAGGTGATCTTGGGTAATCTCAATACGCCAGCTCCTTTTGGATACRCCTTCATAGAGAGCACAGGTTTGAGTTACCTATCTCCTAATCTATGATGGTAACTCATATCAGCATCCCACTCCGAAGCCACACTTACCAGGATCAAACTGGATTAGGCT
208	Gdist.S618718_1504	BT02	4.228	60.126	no	0.0475		0	0	0	0	0	0	0	0	0	0	5.75725	2.3388	1.03024	1.15527	1.92137	0	CGTTTATGCTTGTGTGTTTGGTCAGGTTCAAACCGAGGCCACATCACTTCCAGTAAGAAGCGTAATAACCTTCAGTTTAGGAAATAATCCCAAAGAATTGGATCCAGGCAYGGCAGATAATGAACAATTGTCCATTGACACCATGAGACAATTTACACTGAGCGTGCCACAAACACGGACAGATGTGTGGGATCATTGGAGAGAGGATTTAAGAAGGGAGG
209	Gdist.S766843_3656	BT02	4.228	60.126	no	0.0749		0	0	0	0	0	0	0	0	0	0	4.56402	1.27344	3.00822	3.46835	0.0494245	0	NNNNNNNNNNNNNNNNNNNNNNNNNNNNNNNNNNNNNNNNNNNNNCAATGGCTGTATTTAGAAGTCTGGGCTGCTAGAATAATATCACACTCGTTGTTATCCCAGTCCGGYACCACATTTTTCTGTTGCTCTAATGCACTCAGACATACTGTTGTCCTGACAACACAGGCCGCCTCCCCCGCAATCCCCACTTCAGACAGATTTGGAGATACCTTGACACT
210	Gdist.S66089_6737	BT02	4.228	60.994	no	0.0545		0	0	0	0	0	0	0	0	0	0	3.09774	4.44677	4.89184	0.986334	0.910431	0	ACAGTAGGTTGAGCCTCAGACGTCACTCATTTGGTAAGGCTTTACTTTACTGACCTGTTCTACTAAACTAGAATTGACTAAGAAATCATGTTGATTAACAATACTAACTCRTGGCCTGCTAACCTGGAAGAATACAACACAACTGGAAAATGGTACAAAGCTATACTTGGTAAATTAGGATCTGTGATGTGATTAATGTGATTTCTAAGTTAATACCAGTG
211	Gdist.S83070_5578	BT02	4.228	60.995	no	0.0432		0	0	0	0	0	0	0	0	0	0	2.0936	2.46009	2.06773	1.30922	0.682604	0	CGCCATAGCAACATGTACCTCCGAATGCTGACATATCTCGCTACCTTGACTGGCAGTAGAAAGAGGAAGCCTGAGCGATAGGACACTTGTGATAGATTTTCAAAACCGAAKCCAAAGGTCTTCGCGTAGGCTACATTCGAGGGTTCAAGTCGAGATGCTATATATTTTCGAAGGATGATGTGTTCTAGTTGTCCGCTGCGGATGTGTGGCTTTCTCTTCTT
212	Gdist.S58363_4952	BT02	4.228	61.951	no	0.058		0	0	0	0	0	0	0	0	0	0	3.40281	1.75847	2.51808	2.2536	0.826316	0	CACCTCAACCAACTCATCAAGCCCCAAGGCATGAAATGTAGACCCTCAACATAGACTAGTCATTCAACAACCATGGCTAGGTGCCTTATTGGTGATGCAGGGATGTGTCTRTTTGATTAAAATGCTGCGTGCCTTTATGTTACAGTATATACTGTGAACCTATGTGTTACGCATAACAATGATTTTTCCTTTTAGAATTGTTCAGGGGAAAAATGTAAATG
213	Gdist.S58363_10189	BT02	4.228	62.296	no	0.041		0	0	0	0	0	0	0	0	0	0	0.756772	0.113561	3.96337	1.00775	1.32792	0	TGATTACCAGAAACATTTTTTTACCTAAGGACAGGTTGGTGTCAATTCTACCCCTAGCTTCATCTCCATAATTGAGACAATCAGTTCGCTTGATTGGTACACCCTCCCTCKACTTTTGGATTGATTTTGAAAAAAGACCCTTGTTTCTTCAGTGGAGTGGTGTACTACAGGGCCGTTATAGTAGTTTGTCTTTCCTCTGGGGCAAAATAGTTTTGTTAGCG
214	cDNA.S532222_1862	BT02	4.228	65.674	no	0.0958		0	0	0	0	0	0	0	0	0	0	5.22307	4.08541	0.399409	1.41871	3.37645	0	NNNNNNNNNNNNNNNNNNNNNNNNNNACTTCTTGGAACCACAAGCTGTACCAAAGAAAAGGTATGTGGAATCCCAGGGCCCTTTCACCAGATTCTCTCTCCCTCTCTTTCRCCCAGGTTATGGTGGACCTCTGAAAGAAATGGAACCAGAGAAGTTCAACAGAACATGCCTCCCAAAGTCCTACCACTCCCCCTGGGACCAGGCCATCTACCACCACGACC
215	Gdist.S81377_10143	BT02	4.228	65.674	no	0.0853		0	0	0	0	0	0	0	0	0	0	0.925092	0.0660725	4.89184	0.643604	0.751127	0	CAGTATATGGAAGCCATTCAAAGAGCTTCCGAATCTGGGAATTAAGAAGAAACAGATGGTGGAAAGCTGTGGTTAGATTAACTTTGCAAGTCTGTGGCCGTTTATAAAAAKAGTGCCTAAATGTATTTTTCCTGTGTCACAAGATAAAAAAGCCACATCCAAATTGTGTTTCTGAGTGACAATCATGCAGTATTCGTGTTTGGTCAACAATTCAAAGAATG
216	Gdist.S81377_9429	BT02	4.228	65.674	no	0.0375		0	0	0	0	0	0	0	0	0	0	0.198979	2.66246	0.722282	1.0253	0.1359	0	TATTTCTAACTCTGTTTTCCTATGGGCTTCTTCAGGTGTATTGTATAAAATGAAAGCATTGATACTGATCATCCCTTTGAAGAATTCCCCCCACCCAGTGAGGGAGTAACRTCCACTCCCACGCTGTAAAAAGCCAGTGTCATTTGCATGGTTTTGAATTGGTGATTGTAGATAAGGGCTCAGTGGCGTGGGCTCTTAGCTCACATCGCTTAAAATGATTA
217	Gdist.S153878_3763	BT02	4.228	65.675	no	0.1192		0	0	0	0	0	0	0	0	0	0	8.9097	2.36944	6.36982	2.05282	1.27327	0	ATGGAAATGCTTTGGTTGTGCTTGGTTACCCATTGGGAGCCAAAGGCACTCTTTCCATCTAAACAGGCTGAGGCAGCAGAGCCAAGGCGTGCTCTCAAAAGCAGCGGGCAYGCACACACAAAGGCATGCCTTAAGTCTTAGACACACTAATACACGCCACCACAAATGCTTGAACACAACGACGTTAACTTCNNNNNNNNNNNNNNNNNNNNNNNNNNNNN
218	Gdist.S153878_9142	BT02	4.228	65.675	no	0.1459		0	0	0	0	0	0	0	0	0	0	8.64151	4.41322	5.56122	0.970198	2.33097	0	TCTGGGATTGGATCTGAATGAAAGGATTTTATGAGAATTTGTTCAAGTGGTTTAGGAGGATATGTGCATTGTGTGGGTACATGTTTTGTAAGGACATTGTCCTAGAGGTAYGTCTGCTACTTAAAAGGATGTGGAAAAGCTTTTTCTACAGATTTTGCTGTACATATATGAAGGAAAAAACAATCAAGATAATTTACCCTAGAGCTTAAGCTGCTGTCCTT
219	Gdist.S47346_3449	BT02	4.228	66.354	no	0.0856		0	0	0	0	0	0	0	0	0	0	3.05582	6.32798	4.89184	0.291926	2.50103	0	CCAATGTCCTCAAAAATAAAGTATGTGTGCATGGATGTGTGTTTGTGGCGCAGGTGGAGCCCTTTCACGGCACTGTTGCCCACCGTCATACTGTAGTGCAGTTCCTTCTAYGGTAATGACTCCCGTTAGTAGGTGCACATAGAGACATTTCAAGTTTAGTAGTTGACAAAGTTAGGTNNNNNNNNNNNNNNNNNNNNNNNNNNNNNNNNNNNNNNNNNNNN
220	Gdist.S178882_7836	BT02	4.228	66.984	no	0.1343		0	0	0	0	0	0	0	0	0	0	0.0302069	3.47662	1.67179	0.82772	1.16661	0	NNNGTGTCCCAAATGGCACCCTGCTTTATATCAGGCAACCACCCTTGAATACTAGTTGGGTAGAACTAGGGGGTTAGGGGAAGGAATGTAAGCATGGGTAAATCAGTAGAYGAAGGGGCTTAATGATTAACATGGCGGGCTGCAGCCAAGTGAAACAGGAAGGAAGGCCGGAGAGAAGCATGATTACTTCATTATGATGTGGGACTGACCAGTGTTTTGCA
221	cDNA.S139461_1842	BT02	4.228	67.867	no	0.0444		0	0	0	0	0	0	0	0	0	0	0.91429	3.53135	0.695358	1.21891	1.13006	0	TCTCTGTGGCTGTTATCCAACTGTGCTGCTCGACTATTGTTTCAGTGGACACGACTGACACCGGCGGACGGGACTTCCAAAACTAACATTTTCACGGATGAGTGTAGTGGMTTTGCAGTAGGCATAATAACGGGGATATGTATCTATTTTGTTGTGGATTGCACTCTATATTTTGAATTGGTGAGAATAATCGGATGGGGCAACTTTGTTTTTTAATTACT
222	Gdist.S32826_7674	BT02	4.228	67.867	no	0.0647		0	0	0	0	0	0	0	0	0	0	4.59324	1.68164	3.31387	4.59681	1.39984	0	GAGAGTCAATGGGAGTTTGATTTGAAATGTCATTCCTTATTAAGTTGAGTTTGGAAAGAAATCATTTTTTTACGTTTTCTAAGTTCTGGTTCTGGGTTTGTAGTTAATTTRTTGACTCATGGACAGTGTGAATTCATACTCACCGTAGGAACTTCTCAGTGGTATTTGTACCTATTTTAGGTGCATAGGAACTTGTGTGTGTGTGTGTGTATATGTGCTTA
223	LD.S656103_13895	BT02	4.228	70.382	no	0.0546		0	0	0	0	0	0	0	0	0	0	1.88032	1.79556	4.08122	3.1858	1.33984	0	GTGTTGCTTGAGTAAAGGTAAGTGTATCTAGTATTGACGGACTATGTTAAAGCATTTAGACAATCTTGCAGTTTGTGAACGTACCATATGTACGCAACACAAAAATCAAGYGAAAGAGTGATGACCTAGGCCTAGATATCACAATCTGTGAGCCACCCTGAAGGTTGCACAACACATTAAAAGAAAGGAGATAGTTTTGGCGTGCCTAATGTTTGCATGAC
224	LD.S656103_3922	BT02	4.228	70.383	MAF<0.05	0.1061		0	0	0	0	0	NA	NA	NA	NA	NA	5.48576	1.2301	3.29956	0.296842	1.14508	0	ACTTAGAAGTCACCTCGGTATCTCCTGTATCTGGTATTGAAACCAAACTAAGACCTTGTTTGTGCATTTCCACCTGTAGCTTCCTGGGACAATGACATATTTACATAGTTMGATTTTTACCATCAGCTACAGTATATGTATGCACAGGTATCTGTCAGACAGAATGCGGGCCCTAGTCCACAATCATCACTGGCGATAGTTTGTGATAGTTCACATACATT
225	Gdist.S61343_3133	BT02	4.228	70.384	no	0.0301		0	0	0	0	0	-1	0	0	-1	0	1.99331	1.53341	2.72681	1.20957	1.20188	0	CAGCTAGTGACCCCCATGACACGCACCCACACACACGTCCTCATCAACCAATCGCATCCCTGTATTGGTACGAGGAAGAGCCAAGGATGAAGAAACCTATATATTGGTGGYGCCACTGTTAAGTGACACTTCGACAGGGCTGTTTTGTGTGTGGACCAACAACCAACTTCCTTCTCTGACATCCAGCCGTTGTTTTGTTTTCCAATAGGATAATTATTGTT
226	Gdist.S132618_1961	BT02	4.228	72.036	no	0.056		0	0	0	0	0	0	0	0	0	0	1.86047	3.18479	1.88862	5.52903	0.596222	0	GGACCAGAGCTAATTTGACGGTAAACAAAATGCTCAACATGTGTTTATTTGTATTTTGAAGAGACGACAGCTTGTACATACAGAGAAACGTTTATCGGCACTATAGCAACRTCTTTACTTTGGTAACGAAAGTATATTGAAGCCAGTCACTAGACAAAATCTGAGATATCCTCTATGAAGGAAATAAAACGATGCCAGGGTGTTGAAGCAGGCGTGTTTAC
227	Gdist.S29950_3487	BT02	4.228	74.279	no	0.0653		0	0	0	0	0	0	0	0	0	0	4.33095	2.03495	3.82961	0.721666	0.666044	0	AACGTTACCCAGCTTTAGAGAAGGCTTAGTCTGTCCAACCCTCCATTACTGCCTTACAGACTACACACTAAAACTTGACAAAGTTACAGAGACTCAGTGAAGAGAGTTGCRTTAGTGTTCACTTCATGGCTCATGCAATTACAATTCAAAATACTTATGTTTCACAAGCAGTGAGCTCCTTTTCTTTGTTACGATACATTTTGAATATAGGCCTAGTCTAT
228	cDNA.S127517_4651	BT02	4.228	76.756	no	0.0781		0	0	0	0	0	0	0	1	0	0	6.08826	0.371663	1.70999	0.676734	2.59396	0	NNNNNNNNNNNNNNNNNNNNNNNNNNNCGGTAAGAGAAATTGACAGATTTAACACTAAACAAAGAAGATACATTTATAATAAAGATGCTTAAATATGCTTAAATCTGATTMTGTTTCAGGTTTTAGTTTACAGAATCAAGACAAGGCATCTGTTTCATCACTAAGCAGAATAGTCTAATCGAAGAGCCACCAATGGCTGGAATGATAATCTGTTATACACT
229	SalHit.S108074_3154	BT02	4.228	78.862	no	0.0426		0	0	0	0	0	0	0	0	0	0	0.893644	1.60094	0.672256	1.96775	1.60381	0	TGTTTGTCGAAAGCAGTAGTGAGTCTTGTAAATCATGGGTGTGTGACCACAACATGGGATATGGTAAGAAGACAGAAGTTCTGAATTGGCTCTAAATACAAGTGGTAGACRTTGACATCCTCTAAGAATCTAGACTGTTGTTTACAAAGTGAGAACAACACTAACGATTTCATCATCATTTCCCTGACTAGGATTCTCCTTCAGTGGCATCAGGAGCGTGA
230	cDNA.S671649_1009	BT02	4.228	82.571	no	0.054		0	0	0	0	0	0	0	0	0	0	0.28424	3.19647	2.65944	0.879523	0.975813	0	ATTCATCTTCATTTATTGAATCCACCCACTTCAACAGAACAGTCAAAATCCCAACAGCATTGCTCTAATATATAAAAACACATCTAAAATATTATGGTCCTTTTCAAAAAYGGAGATAAATTCCTGACCTGAATAAGAATGACTAATACACCGGAGGATTTAGAGGCATGGTTTAGTATTAACATTTAATAAAAATAAAAAACCATTTTGAATTAAAACGG
231	SalHit.S51494_16759	BT02	4.228	82.581	no	0.0985		0	0	0	0	0	0	0	0	0	0	4.57417	1.32766	0.763177	1.17417	4.64749	0	TTCCCATCCCACCTGGTACCAACCATGGGTCCACCATGACCAGGCCTTATTTTATTGACATATTGCATTGTATCACTCTATTGTTCTCTAATGCCCATCCAGGGAAAGACRTGATTTAATGGCGGAAGGGGCTGCTTAAAACTGGTTTAATCCTGCCCTGGGACAAATGGTAGAGGCCTAAATTACAGAATGAGTGGGATCCCACTAGTTCATGTGGAGAT
232	SalHit.S324937_1374	BT02	4.228	82.582	no	0.0581		0	0	0	0	0	0	0	0	0	0	2.41955	4.65758	2.67032	3.83636	2.74451	0	CAGTTGAATGACAAGCATGGTGTGTGTATAAAGGCGTGGTTAAGAACCCCCTGGAGGGGCCAGCACTCATTTTTGCTCTTTTTCCTTCTGTTATTGTTTCTCACTCACATRCAGACATGCCTACAGAAGACAGCTTGGTTTCATAACGGCTCTGAAAAATGTCTTGAAATGAACAAACAGTTCAAAGCAAAGACACTTCTAGAATTCTTAAAGTCATTATC
233	SalHit.S51494_11690	BT02	4.228	82.582	no	0.0442		0	0	0	0	0	0	0	0	0	0	2.8698	2.55367	1.46518	0.560133	1.92613	0	CATGAAGGATAGAGCAATGATAGCGAATGACACAAAACACGGTGTGAAAGAATAGAAAGAAATGGCAACTAAAATATGATAGAAAACATGGAGGATCCATGGCCTCAATTRTTCTTTGTCAACTGATGCCTTACTGTGTCTCTGAAGCGCGTTGTGCCTATAGGAACTGAACTATTTACACGTTAAGTTATCATTTCCGCAATATATTTAGTGGACCTAAC
234	SalHit.S51494_16577	BT02	4.228	82.582	no	0.0916		0	0	0	0	0	0	0	0	0	0	2.56467	0.00695397	4.12608	0.508823	2.54359	0	GTATCTTAATCTGTCACCTGACTCTGAGGCCTTGGCATAAAGATGTTGAGTCAACGTAGTTTCCATGTTTCTGCAACGTTGGTATTTTTACGTTATAGCAACGATGAAAAYGGGTCGAATTTTGGCCAGTGATACACGTTTGCATATAGAATCCCAGACCTCTCTATACCTTCACAACACTGTTCCCATCCCACCTGGTACCAACCATGGGTCCACCATGA
235	SalHit.S260262_255	BT02	4.228	83.101	no	0.1028		0	0	0	0	0	1	1	1	1	1	1.32407	6.35157	4.60272	2.28605	2.11577	0	ATCTATATATTATGAATATAAAGGAAAAAAGCAGCAGACATCAGAAACCATGTTTACATGTATTTTTATTCAAACATTCACAAAAAAACTAATTTTCTCCACACAACTACRTGGTGATAGATAATGTAGTCTAGGGCTGTGTGCTTCAGATACTTTGGGGGCACTTAAGACTATACCAATACATTAGCTGTCAGAGACTGGGCATGTCTGAAATGGCANNN
236	SalHit.S295324_1768	BT02	4.228	86.469	no	0.0471		0	0	0	0	0	0	-1	0	0	0	1.48101	4.40146	1.82466	0.203902	1.43919	0	ACAAGAGGGAAGAAACTGCTACTAGTAGAGTTTGGCTTCAGACTATAAATGTGTGTTCTTATAACCAGACTTTAGCCCTTTGCTTTTAACAACGTTCATACCAACATACTRCTTGCCAGTGTGCATTCCCAAATGCGTTGCTTCACTCCAAGTAGTATCAATACATAGGCTATTTTCCAATATCCACACTGGCATACAACTTAGAATTCATGCCCAATATA
237	SalHit.S328044_4638	BT02	4.228	86.47	no	0.0589		0	0	0	0	0	0	0	0	0	0	4.35676	4.17351	1.58934	1.21771	1.63997	0	NNNNNNNNNNNNNNNNNNNNNNNNNNNNNNNNNNNNNNNNNNNNNNNNNNAATATACTTTGTGTCAAAAACATAAACCTCTGTGTTTTTATAAATACTGTATCTAGTCAGYAGCATTACTCAACCAGCTCTTCTCAGAAACTCCTCCGTTCATAACAATATAACAGTCTCTTTCCAGAAACTGTATTAACCCAGCTTAACACAGCTATAAACGTAATGCTT
238	cDNA.S479703_3376	BT02	4.228	86.475	no	0.0538		0	0	0	0	0	0	0	0	0	0	1.88401	1.84859	2.90282	2.89759	1.3319	0	CATCCATCTCTACAGATGTCACTTTATTCATTGTGTTTCCTGGTTTCGGCTTCTCCTTCTCTGTTGCTTTGCTCTTCCTTCTTGTGGTTATCATAGGACTTGGGATAAAAYGGGGCTTTTCTGTCCTTTTTGCCTCATCCTCTTTCTCTGTCTCTTGCTTCGCCGTTTTCGACGACACCTCTTTCCCCTTCTCTGCAGCTTTGCTACTCCTCCTTGCTCTT
239	SalHit.S694964_1144	BT02	4.256	86.476	no	0.032		0	0	0	0	0	0	0	0	-1	0	0.630702	1.24216	1.01509	0.389011	0.557358	0	GTTTTCACTGAAAGTATATTACAATCCTATAAAACAATCGTATAAAACTGTTTTTAGCTTTGACTTTGAGTATATGACAAGTCTACAACACTTCTAAATGTTCTAACTGGYAATCATACAGAGAAGGGTTCCTATAGTATGACTTGATGAGTGTGGACAGTCACCCTCTAGGTTTAGGGTGTAGTGTAAGGGTGTAGGGTTAGGGAGTTGGCAGTGTAGGG
240	SalHit.S834419_990	BT02	4.293	86.476	no	0.056		0	0	0	0	0	0	0	0	0	0	4.61019	0.741469	0.715251	2.25939	2.07115	0	GGGATGACTGATTTGATTGGAATAGCAGGCCTGAAGCTGATGCATGTAATGTCAGACGTATTGATGTAGGGGAGCTATATAACCTCTATGAAGGTAGAGAAAAATGCACGYATCTTGGCGGAAAGAGAAATAAACAAACCTTTGAAGGTATAGATTGAGACATTTTCCCATCTTGCCAAATAGACTGATATTGAAGGGGGCAGAAGCAGTATGACACTCAT
241	Gdist.S116897_7662	BT03	0	0	no	0.2321		0	0	0	0	0	1	1	1	1	1	13.6156	3.22507	0.848512	3.57965	4.89184	1	CTGTCCTCTGCTTGGATAGTTAGATTGTACGTGTCCCTCTGCTCTCTGTCTAGCCTGCCATCAACAAGGATGGTTGAGAAGCTCTCGTATTCCTGGAGCCTGAAAGGAACRTTGCCTTGTAGTCTACACTGCACCTTACCATTCGCGCCCGCGTCCTTGTCTGAGACCCTCACTAATGCAATAACGTATCCACGAGGCGCGTTCTCACTAACTTCAATCAG
242	cDNA.S371791_1792	BT03	0.16	1.006	no	0.12		0	0	0	0	0	1	1	0	1	0	1.02728	6.45711	1.77431	5.49788	4.84596	0	CATTGCCCTCACAACATTATGCATAGGGATCTAAGAATGAATATCAGAAACCTGAACACTATCAATTCCACCAAGAAAGGATGAGACCTTAATTGTCTCATAAGGTTCAGYAAGACATGCCCTAAAATAGAACATTATAGACATAGACTATTCAGAAATGATCAAATCAAGGGATATCAAACACACCACAGATTCTCTTGCATACCTTCTTGAGGTTCCAA
243	Gdist.S497918_6157	BT03	0.16	1.643	no	0.0636		0	0	0	0	0	0	0	0	0	0	1.71494	1.21553	2.09855	0.160919	1.30547	0	GCCCCCTTGCTGTGAACTGACGTGCCCTCTCCCNNNNNNNNNNNNNNNNNNNNNNNNNNNNNNNNNNNNNNNNNNNNNNNNNNNNNNNNNNNAGACGCCAAAGTTTCACCRCAGCTCTGCTACTTTAGGGATCAGTGCTTCTCCCATAGGGTAGGATTTAAAGGAAAATAGCATCAACATTGCATAAGACTGTTTCTCAGCTAATGAGGGCATTTTGACGT
244	SalHit.S146126_7561	BT03	0.16	1.643	no	0.0469		0	0	0	0	0	0	0	0	0	0	0.902111	2.9534	0.913227	0.0376685	0.985957	0	CAGTGTACGGAACCAGGCTAGTCTTGAAGTGTCTGTTGATTAAGTAACAGGCTTTTCTGGCATGATTAGCTGACTGGAGACGTACGCCAGGGCAACAGTTCCAGTGGAAAYGGGTGTCACATACCAACCGTGTCACATAACCGGCCTGTAAAGTGCCGACCAGGAGAAATGTTGACATATTACTGCTAAAATTACTAGACAGTGTCAAACACAGGGAGGAA
245	Gdist.S235573_978	BT03	0.16	1.653	no	0.1252		0	0	0	0	0	1	1	1	1	1	1.32318	4.47141	4.77245	4.87285	1.5037	0	GGCGTGCATCGATCCTTCCCTGATAAGATTTTTCGCTCTTCCCAAACTTGTCTTCCTCATTGTAAACTAGTACAGAGCCCACACGCATACCACACCTTCGCATAAAATGAYGAGAGAAATTGCTCAAATTCCCAAAATAAATCACATCCTCATCAAGCTGTTCAAACGTGTTTGTACAAGANNNNNNNNNNNNNNNNNNNNNNNNNNNNNNNNNNNNNNNN
246	SalHit.S737061_1987	BT03	0.16	1.654	no	0.0769		0	0	0	0	0	0	0	0	0	0	2.02627	8.45446	0.736997	2.36378	0.698765	0	TTAAGATGGACAACGCAAAACAGACATTGAAGGGCAGCTTCAAAGTGTTTTCAAGCAACGCCTTCTTGTTAATAGGTAAATAGGTTTAGTAGGTTTGCATAACTGAAACCRTGACCCCAAGCATTACAAAAACCTTCCTGCATTACCAATTAGCATTCTCCCCAAACCAGTTTGGTGGCGATATACCAAGCTCTAGCTTCATCAGAGACCCTTATGACAGA
247	cDNA.S60342_1952	BT03	0.16	1.699	no	0.0516		0	0	0	0	0	0	0	0	0	0	1.0997	5.76046	2.25776	1.63817	0.196161	0	CAATTTTCCCTTTTTGCCATGTGTTGTATTCATTGTAAAGCCACAGTACTTAATAAATATGTTTTGTTCTATGTACTCAACTCTTCTCTTCATATGCCCTTGTAGTTGAAKCATTTCTGCGGCTCTGTAACCTGGGGCGGTGGATTGAAGTTAGGCTATTATACTTGTCAATGATGTATGGCTTTATACTTATTCCTCATTATTTTCTAATGACTAAAGAT
248	Gdist.S432899_722	BT03	0.16	1.742	no	0.0901		0	0	0	0	0	0	0	0	0	0	0.437846	3.59846	1.08807	3.00043	0.00948397	0	GGGTTTCTACTGGTGTTGCTTTTTAAAGACGTCTTGTCATGCCCTGGCGAACATTGCAGTAATTTGCAGGCCTCAAATATGTCCAAAACACCTGGTCATTTCTACTCCAGMTTTAATACTGCACAGCCATTTTAAGCCAACTATTTTTCAAGAACCACCCTTCAAACATCAATCATAAAACCTTGAAATGTCTGGTTACAGTCTATTCAAATAGAAATTCC
249	Gdist.S51485_4707	BT03	0.16	1.742	no	0.0622		0	0	0	0	0	0	0	0	0	0	2.70962	2.56064	1.16311	2.37911	0.316088	0	GTTCTATTCACAAAGATAATAGTGATTAGAATAGAATCCTTTAGGTAACACTAAAAGTTGGATACATAGCATTTATAACACCTAATATGAATGTGTCATGGCACCTTTAAYGAGGCTTATTCAAGAATGAACGAACTCACTTTGATGACGATGTGTCCCTTCCGGGTGCCGGTGCGGTCCAGCTCGCGGTGCTCCTTGACCATGACGATCTCGCCCTCCTC
250	Gdist.S51485_7388	BT03	0.16	1.933	no	0.0661		0	0	0	0	0	0	0	0	0	0	3.38625	0.990103	3.19747	1.26625	3.74467	0	CCTCTTTCTGTATTTACATCCACTATATCATCCACAGACCACATCTAAGTTTCAAATGGGAGTAAATGTGAACTAGTCTCTTTTTTTTGGATCGCTATCACTGTATTGCTRCTAACAGGCCTATGATATCACAGGCTTTTGTGTGGCACAGACAGAATATCACTCTGGGCTAAAATAAATTCACCTAATGAAAGCAGTAAAACAAAGGTCTAGAGTTGGGC
251	Gdist.S336760_6723	BT03	0.16	2.005	no	0.0814		0	0	0	0	0	0	0	0	0	0	0.615363	4.59541	0.674136	3.05776	2.67598	0	NNNNNNNNNNNNNNNNNNNNNNNNNNNNNNNNNNNNNNNNNNNNGTAATATGAAAGGATTTCCATTGTTCTTGCAGAAGCTGTCACACCTCTGGGTAACTTCTGACCGTAKCACTTGTACACAATGTTGAGCATGAGCAACTCTGACAGTGAAATAGCTTTCTGTGAGTCGTTCAATGTCACCCAGGTCTAATCTTTCTCTCTTTCCTCTTAGTAGAGAAA
252	Gdist.S142540_7602	BT03	0.16	2.088	no	0.0963		0	0	0	0	0	1	0	0	1	0	2.22211	5.74131	0.791404	5.81965	2.74076	0	GGGTGGTGTACTGATGCGCCTTCCCGTAACTGTGAAAATTGTAATTTTAAGTTTGAAGGATAGATGCGACCACAAGTGGCAGAGCTAAACTGTACTCTTTTAATCCTAACRTCACCTGAACAATACAGATCCTGGAGGGTAGGGTATAACATAACCCCAGAGTCAAACACTGTAACAATAACATAACTTTTCTACTGTACAGCAGGCTGAGGCAGAGATGG
253	Gdist.S241314_7855	BT03	0.16	2.088	no	0.0758		0	0	0	0	0	0	0	0	0	0	6.58434	1.42388	3.14034	1.73375	2.44992	0	TCGGAGGAGTGGAGGAGACTTGTCAGTGGCCTGCTTGTTTTCTGTTTACTCAGGAGAGCAATCGTCAGACTCCACCAACCAAACCCCTATTCATACCCAGGATGACTAGCRTATTGTTAGCAGCAGTGTCACACGTGGCCGTTGACGTAACTGTAGGAGGGCTAACGAAGCTGGAAAGGGCTCAGTGTCCACAGCTATAGTTGAGTTGGAAACGTGCCTAA
254	Gdist.S51105_3284	BT03	0.16	2.088	no	0.0547		0	0	0	0	0	0	0	0	0	0	0.190572	4.18017	1.17038	1.05823	0.580729	0	AAATAGTGGGTTTGAATGAAAGGAAGCTGGGATGGAGTGAATCTAACTATGGAGATGTAGGAGGTAGAGGCTAGGGGAAAGAGACAGCAGATGGCTGGAGTTTTCTTCCCKAGACGTTTGCTGAAATATGCTCAAATGTGGCACTCTTCATCTGTCTGAATTTTCCCCAGAGTGTCAAATAGCTGGCTCTCCCAGAATGCTCTCTCGGCTCTTTAATGTTT
255	Gdist.S91493_123	BT03	0.16	2.088	no	0.1093		0	0	0	0	0	1	1	1	1	1	2.67316	1.47982	4.29461	1.71665	1.28765	0	GACTTGATGAGTAAGGGGGTGGGGCATTTTTATTGAGTTGCAGATTGAGCAACCTGATTTGATGTATCAAACCTTATGTGAAACCTTGTAATGGGAATAAAAAAATGTCAKAATTTGTCGACATAAAGGCTTAAGACTATCCCCAATGAATTAAGCACCGGGGCTCTGATATCAATTTGTGAGCAAGTTTCTCAGCAGACAAAAAAATGTTAGCATCGGGA
256	Gdist.S91493_4912	BT03	0.16	2.088	no	0.0762		0	0	0	0	0	0	0	0	0	0	2.59995	2.24502	1.72828	0.836332	0.18975	0	TGAAGACATTTTACAAGTTTTCATGCTTGTACGCTACAAGCCTCATTACTTTTAAAGGCTCCTGGTAGATTTACAGACGTAATTTATTAGACACTGTTGTTGTTTCCAGTRTCTGTGGGATATGAGTATGAATCTTGCCTGGATGTGATCCTCTGGGAGAAGAGGACAGCCATTTTACAAGGTTATGAACTGGATGCCTCTAACATGGGGGGATGGATGTT
257	Gdist.S198448_9718	BT03	0.16	2.582	no	0.0568		0	0	0	0	0	0	0	0	0	0	1.74458	0.177022	4.58408	1.81165	1.50763	0	AATCATATCTTTACAATATTCCATTAGACATGCACGTCGAATGCATAGTTTACCCACAGGGCCTATAGGCCTACATTTTAGGAAAGTGTTTCAAATGTTATGGGTAATGGYATTCTGCGCGCATTACTAAATTAAAGGGACATTGTGGGAAAAGCATAGATATAAGGCCGTTGTCGTGTGCATGTTTTTGCTTTAATGCCTCGTTGCAGCGAAATTCCCAT
258	Gdist.S654478_7872	BT03	0.16	3.582	no	0.0919		0	0	0	0	0	0	0	0	0	0	3.76818	4.20052	2.22918	2.54811	1.02967	0	TCACTCACCGCTACCTAAGTGATCTGTCCCCCTCCATTATAGCTCTATTAATTGCCCCCTGTGTTCCTCAGTCGCCTCCCGGTTAATGTTTAATGTGGCTAACTGGCTGTRCACAACCTGGATCAATGGGCAGTTAACAAAGACACAAACACAATTATGCATACAGGGGCAAACGGGCAGATATAGACCTTCTATTGGACAGTTGAAAGGAAATGTCCCAT
259	Gdist.S404371_13551	BT03	0.16	4.568	no	0.0337		0	0	0	0	0	-1	0	-1	-1	0	0.928498	2.36082	2.33673	2.10888	0.274658	0	AGCTATGTAGACTGCTGCACGGTAAGAGATATAATTGCTATGTACATACTCTGCTGGTCCAGGCTCCTTCGGTGTCCGGTCCTACAGTATGCCTACGCTGTCTGTCTGCTRCTAAGGTTAAGTTATGTTTCCCAATGTTATTCTCCCAATCGGGATTAGGTTTGCTGGAAAAACACATCATACTACCGCAGAGGGGGCAACACGTTGTCTTTCACTCCCGA
260	Gdist.S447787_774	BT03	0.16	4.608	no	0.0794		0	0	0	0	0	0	0	0	0	0	1.47168	2.47282	1.07994	3.36531	0.830139	0	CTGTAGAGCGAGCACTGTAGTCCACACAGAGCACTCTTGGGTCTGGCTTCTGTCCTTTAAAAACTTGGACTCCAATGTCAAAACATGTCCTACGTCTAGCCATTTCACTTMTGGGTTGTTATGTCTTCTTCAGGGAGCCCATCAATTAGATTTTAAGGAGTTTATGTTTGCATTTTGATTGCTTTGACATCCCATTCTAGCACATTGTAGAACATTGCTAT
261	Gdist.S447787_5942	BT03	0.16	4.645	no	0.0795	yes	NA	NA	NA	NA	NA	NA	NA	NA	NA	NA	NA	NA	NA	NA	NA	NA	AGGAAGACTTCCGGTAATACAGCACATGTGTAAGATGTACTTGGAAGGATTGGACAATCATGGTTAGAGTAGCAACAGAGGAACTGGAACGATTGCACTTAAGTTATATTRCCTGGGTTGCTATGTATTTATAAACTTCTCATACATCAAGAGGACTTGTCAGACCTTCAGTGATGAATAAGAAGGCCCACTTTCGCTCTAGAGATTCAGTCATATTCAAT
262	SalHit.S1706_14812	BT03	0.16	4.688	no	0.0425		0	0	0	0	0	0	0	0	0	0	2.0403	1.72191	1.16787	0.728779	1.76023	0	GGGCCTCCGCCAAGGCCTTGCAGACCAGGGACTGTCCTGAGCTGCTTTCCCCATTCGACTCTTCTTTTTCGGGCTGGGGCAGTTCAGCGGCAAGGGTGGGAGCCTGGGTGYAGGTGGGGTCGGTTGGTTTCTTGGCACCGTTGTTGGTGAACTTCTTGCCCACCTCTCCGATGCGCAGCAGCAGGCTGGCCACAGTGGCTATGGCGTGGTAGAGCTCCTGC
263	Gdist.S359414_5450	BT03	0.16	5.649	no	0.0598		0	0	0	0	0	0	0	0	0	0	0.128043	1.72858	0.113232	0.267465	1.03494	0	ATATGACCCACGCACTCTGAAGCTCCTCTCTCGGGTGCAGAGAAATCTGTGAAGCGGCACGTGGCTTGTGGCCAGTTCCTCTACACTACTGTGTGTGTATTCCTGATTGCRTATTGCGACAAGACTGACCCATTTGAATTTAGGCTGTAGATTAATAAATTGTTCAGTCTTATACAGACTCAGGACTCCTTACTTCTCATCAATTGCTTTAGGTGAGGTGA
264	Gdist.S256948_4900	BT03	0.16	5.653	no	0.0647		0	0	0	0	0	0	0	0	0	0	0.782272	3.56568	1.2486	2.04368	0.172031	0	CCACGTTACTATCTACGTTAGCAGCTAGCCGCCTGCCACATGTATTCCACCAGTGGGTTAAGTGACGGACTCATACCCTTTCATAAACATCTGCCCAGGCAGTTAAGGCAYGAGCAGGCTGAATTAAAGTCTGACGGGCTCCTGACAAGATAACTTATAAAAAGCTCAAGCTTGGGGCTCAGAGCTCATAGAATCCGAGCCAGTGCCATTCCCCCAGCGAA
265	Gdist.S256948_7714	BT03	0.16	5.727	no	0.1272		0	0	0	0	0	1	1	1	1	1	2.22012	6.63414	2.30634	5.47669	0.150547	0	CACTGAGCCTCCTTCATCTGGGCCCTCTTCTGCCCTGCAGTACAGTTGCCACTGAGGTAATAACACTAAACCGATGAGATGACAGGTGGGACTCAACTGGGAAGGAATGGMGGGCTGGAGGGAAGATTGTGGGAATGACAGAGTTTCTCTCACACACCTTCACTCAAGCATGCAGATATACGTGCGGGTACATACTGCATGTGCTTTCTGTGCCCCATCAT
266	Gdist.S97144_4172	BT03	0.16	5.801	no	0.1227		0	0	0	0	0	1	1	0	1	0	5.93024	7.28432	2.40675	1.11173	2.75743	0	GGGAAATGTTGTATCACTGTGGTAGAGAGGGTGCTCTAGGAACAAAGGGCTCGTATGCATGCATGGTCTTGAAAGGGTTCAAGTGTGCACCAGAAATGCGCACAAACGTGYATGCAAGCTATTTGAGTAGGCTTTAACATCGCATCCACAATGAACTCCCTATCCCCAATGTAGACTATTAATACCGTGCAGCCCGGGACAAACAGAGAACGATTCGTTGA
267	Gdist.S188325_1153	BT03	0.16	6.842	no	0.1496		0	0	0	0	0	1	1	1	1	1	7.37345	4.49532	0.513921	1.58221	3.2179	0	GATCAGACCTTCTCGACAATTCTTCCTGAAGATCTCTCTGACGCTTTCACTACTACAGTCCACTGAGGCCTGTGTAAATGAACTCCAATAAGATCCACTCTTTAGGTGGAKCCCAGTGAATGAGCTCAACCCCACCAATCAATAACCATGATGTATTATTTACTATTAACAATGGGACCTTAACTTAGTTAGACAAGTTGTTTAATTTTGGTTTAACAATT
268	Gdist.S163875_5661	BT03	0.16	7.765	no	0.0427		0	0	0	0	0	0	0	0	0	0	2.5733	0.256627	1.31364	1.26458	0.405959	0	ACTCGGCATGGGTTAAGAAAGTTTGCTTGAGGTTGCATAATGTTGTGAGGAGCTATGCTAAGTGAGATGGTGAAGTCAAGGTAAAGTCTGAGAGGAGAATAATTCTCCCCRTGGAGAGGGACAGACAGGGGCAGCAGACGCCAGGAAAACTGCCTAAATAAAGACATAACGAGAGCCATTCATAGCAGTGGGAAGGAAGGAAACAACTACTGCCATTCACC
269	Gdist.S60540_5084	BT03	0.16	8.993	no	0.0709		0	0	0	0	0	0	0	0	0	0	1.14263	3.50332	2.81552	0.378852	1.9985	0	CTTCTGGAGCACGGCGCTGACCCCAACCACGCAGACCAGTTCGGACGCACAGCCATGCGAGTGGCTGCAAAAGGGGGGCATTCAATGATCATCAAACTTCTTGAGAAGTAYGGGGCCTCAAGTCTTAATGGCTGTAGTCCTTCGCCAGTACACACTATGGAGCAAAAAACCCCACTCTCTGTAGCTGGGAAAATGCAGTCTCTCACAATCAAATCCAACAG
270	Gdist.S251464_5874	BT03	0.16	8.994	no	0.0809		0	0	0	0	0	0	0	0	0	0	4.45381	4.37394	3.86898	4.43307	0.0804932	0	TCGCTGGCTCATTGGTGAAATACTTGCATGTGAAATAACAGCAAAAGAGGTCTTCATAATAAGGAGTGTTCAAGTTCACATCTGCATCAAAGCTGTGTCGTTGCCTTCAAYAGTGTTCCTCAATGCTGTGCTTAACGCAGCCAACTTGATGCCTTTCAACTGACATGAAAGCATCAATGAAATAAACTGCGGGAAAGAGAGAAATGGTTTACATACTTTTG
271	Gdist.S124973_3491	BT03	0.16	9.837	no	0.0301		0	0	0	0	0	0	0	0	0	0	0.356138	1.71829	1.42631	1.65027	1.40749	0	ATTGATATTCCACCCTGTCTCTTCTGGAGAAGCGTATTGAGGAAAAACATGGACTTAAATGTTGTAAACATGAAGAGGAGCCCATAAATAGATAATTACAATCATTATGAYAATTCATCCATTGTGAAGTATGCAGATCGTATCCATGAACTCAACAACTAAATAATGATACTGATTGAAGTGAAGGAATGTTAAGCCTCTTTAATTAATCATGTACAGTA
272	cDNA.S255641_2125	BT03	0.16	11.601	no	0.0618		0	0	0	0	0	0	0	0	0	0	1.28221	1.32567	0.449339	2.86789	1.91132	0	AGTTCTTATAATTCCGAATTTAGGATGCTTGTTGTAATGCACTCTGTTGTTTATTGTCCTTTTAGCATAGTCGACGGAGAAACAATGTTCAGTTTCAGGGTTCACGATCCRTTTTAGGCTTCACATACGTTCATTTGCTGTTGTTTTGGAGGAAGACGTGAGCTGGGATCATTTTATACGCACGTTTCAGATACAGTGGTGTGTGTGACAGCGAACGTAAC
273	SalHit.S558206_4087	BT03	0.16	11.845	no	0.1241		0	0	0	0	0	1	1	0	1	0	1.15505	7.27303	0.469055	5.11186	2.48121	0	GTGTGTACACAACATAGTTGTGGTTGAGAAAACTATAAGTACATCTAGTCAATCTATTTACAGATATGGAAATTAGAATAGTAAACATATAAGCCCTCTACGTCCAATTGYATTTGCTGGATTTGATTCTCACAAGTCCTACTGTTTATGAGCCAAGCAGATAGAGTTAGCAACAAGACATACAACTATGGGTTTATATTAAGCACAGGTATATCATTGTT
274	Gdist.S255289_12673	BT03	0.16	12.827	no	0.0309		0	0	0	0	0	-1	-1	0	-1	0	1.94014	1.19529	1.25066	1.84802	1.68414	0	TCGAAAGGGATTACCTTTTGAATATTGAGACTGTGTTTTTATAGCATTTCAGAGCTGGAGCTATTAGTTGGATAGGATAAGAAATTGCTTGTGGCAACGTTGATGATAGCRTTCCAAGAGAGTGGAATTGCTACGCTCCAAGGATGGAGGTGGCCGTCTTTCTATAGACTGCATTCTAATGTTTTTTTTTCCAGGGATGGATGTGGCTGTTGTTGTGTGGC
275	Gdist.S2588_9839	BT03	0.16	13.008	no	0.1465		0	0	0	0	0	1	0	0	1	0	2.17884	9.08137	3.45864	5.17168	2.22686	0	CAGTTTCTATGGGTTGCACAAAGGTTGAGTGTCATAAACAAAAGGTTATTCATTTGACAACATGCCATGCTGTATTGCAATGGCCTATTTTCTTTGCCATAGGATTATGAYGATGATGTGTCAAATGCTTACCGATGGTGGCCGCTTCGCTCTCGTGTTCGCTGCCAAGGCCTGCGTCAGAGCTGCTCTCGGAGGGACAGTCCTCCTCCTTCTTAGTGAAG
276	Gdist.S2588_1936	BT03	0.16	13.01	no	0.0889		0	0	0	0	0	0	0	0	0	0	0.253001	7.30263	2.80961	2.16496	0.870427	0	TTGCTTCAGCGCGAGTGAGAAACTTTGCATTGACTTGCATTGAGCTTTCCAGCCAGGCCGTTACGAGAGCAACACCTCTGGCTGAAGAATTAAAACAAGTATTAAAACACKACTGTAATAATACAGAGAAGCAAATTCAGTCCAACACTGTTTGCGGGTTTAAGTTCCAGTTTTAGGTGGAAGATGGTGTCCGTCCTCTCACACCAAGCTCTCCTTTAGCC
277	LD.S224709_1027	BT03	0.16	13.01	no	0.1124		0	0	0	0	0	0	0	0	0	0	5.5191	2.4339	2.34686	3.02721	2.22136	0	AGACAGTTTCCCCGTGTCAAATATAACGCACAAACGCCACCGGGTGGCAGATGGCAATAAAACTATAAAATCCATTGACTTGAAAAAATATGTATTTTAACTTTTGTATCKAACACAATACAAAAAAAGGAAATAAACTTAACGTAGACAGGGGTATTACAAGAACATTTACATTTGTCATAAAGTATTTTGGTGCTTAATGCTTTTTTCAACATAATGTT
278	LD.S224709_10589	BT03	0.16	13.04	no	0.0394		0	0	0	0	0	0	0	0	0	0	2.07384	1.17572	3.2466	1.37001	0.676355	0	GTAACTGCTTGATTACTCTGCAGATCGAACCCATCAACTTGATTTCTCGCAGTTATCACCCCACTCATGTTTTACAGAATTGTGCCTCCAAAGCTTAGCTTGTTTGTGCCRTCAGTGATAAACTTATTTCATCTGCATCTAGTTCTGTGTTCTATTGAGGTGATTGGTAGACTTAGCTAATAAAAATGCCATGTGTACTCTTAGTAAATTCAGTGCAATAT
279	SalHit.S375996_4447	BT03	0.16	13.069	no	0.0915		0	0	0	0	0	0	0	0	0	0	2.69548	2.10723	1.03098	1.28616	0.262177	0	TCGGTGCTAAAAGTCTGCAACTCCAATGAAGAGGCCAGCGGACATTGCTTTTACCAAATGTTTCTAGTTTTTCCAGACTTAAGCTGTATGTATGAATTTGCTGTATTCACRTTGGTGTATGGTTTACTAACACTAGATGTTATTACTGTGTGACAGGTGCTGTATATCACTAATAAATACAAAAATTGACTTTTGTGGTTATTTTGATATTACATGATCAA
280	Gdist.S309347_3109	BT03	0.16	15.407	no	0.0507		0	0	0	0	0	0	0	0	0	0	5.86492	2.27258	0.707913	1.53118	1.48828	0	ATTTACTTACTTATCTAGAATATCGCAGTATACGAATTGTATAAGAACCGCTCCTTAAGGAATATACTGTAAATCCCAACAAGAACCTGGTGGATGTGTCAACAGTCTCCRTTTATTGGGCCGATTCATGGATCCTGAGATCCACACACCGACACACACGCCATCCATCTTCTGCTGGGGACACGGGCCGCCGAAAGGATAGGAGGAGGAATTACACGCAT
281	Gdist.S4658_6998	BT03	0.16	15.648	no	0.0693		0	0	0	0	0	0	0	0	0	0	1.98007	3.65916	1.1801	1.71656	2.28586	0	GGCCCGGATATACCGGCCATACTGATTGAGAGAGAGGTGGTTAGAACCATTACCATCCTGAACACAGAAGTCCTCCTGAGGAGAAAGCAGCAACCAAAACCATTGGATAAYGCTATGAAATCAGACAATGAGACGCGAGAGGTGGTGGAGATTTCAGGGAAAGGTGAGAGAGAGAGATCAGAGGCTGTCCACTCACTGTCCAGCGTCCGGCACACAGGTTC
282	Gdist.S270252_7058	BT03	0.16	17.969	no	0.0725		0	0	0	0	0	0	0	0	0	0	0.394784	0.0648771	2.58242	0.437795	1.87906	0	GGCGTGTCTACGGTGGTTTCAGAGATGGGAGGGGTTTTACCTGCACTGTTACAAAGACTAGAAAAACAGCGAATTGATCCAACAAGAATCATCTCACCTGTGGATATGAAYGCTCTCTTAGACGGACAGAGCACTGAATAGTGTATACAAGATTTGAGAGCTTTTGTATACAGGCTTTTTTTTTTTTTNTGCTCTCTTAGACGGACAGAGCACTGAATAGT
283	cDNA.S322654_3410	BT03	0.16	18.112	no	0.0281		0	0	0	0	0	-1	0	0	-1	0	1.39846	0.494703	0.430991	0.472391	0.0255779	0	GGCACCTCAGCTCGGGGATGAGGGGCCTGCTCTACGGAAGCCGGGAGCCATGAACGAACCTTTTTATTTACTGCGAGAACTACCAGGTAGAGTTAACATTTCAGTGTGGGYACTACGTAATATGTTTATTCGTACCCGAGTGGAGGATTTGAAGTGATTTTTAGCTAGCCCCTTAGGTTATTTTCTAATAATAACATTAACTAACGTTAGCCTTTCTGAGC
284	cDNA.S519266_2405	BT03	0.16	18.112	no	0.0414		0	0	0	0	0	0	0	0	0	0	4.04385	0.0915689	0.886227	1.35218	1.93598	0	GTTCGTCTGAGGGTGAACGGAAGAAGGCCAAGAAAGCCAAAGGCAAACCCAAGGGCAAGGTACTGCACTGTCACTATGACAACAACAGGAATAGCTTTATTTGTGTAGCCRTTTTCATAGATTATGATCAAAGCATTCATTAAAATGAAATTACGGGATTATCATAGTGAAGACTCTTTCTCTCTCGCTCTCTCAGGAGTCTGAGGAAGAGGAGGAAGTGA
285	Gdist.S225060_4090	BT03	0.16	18.112	no	0.0543		0	0	0	0	0	0	0	0	0	0	4.02459	0.544252	0.420984	1.60658	2.26502	0	ATGTAACAAAAGAGCGGTTCAAAGCTAAGTGAATTGCATTGATCCCTCAGGGCCTGAGAGAGAGGTAAAGAGACAGAGAGCCGTAGTCTTACTCTTTTTATATCATATTTMGTTTTTTTACTGGAAGTGGGAGTGGAGTGGACTGAAGTGTACAGTAACACGGCGAGGGGTGGGANNNNNNNNNNNNNNNNNNNNNNNNNNNNNNNNNNNTGCCCTTAAGC
286	Gdist.S300815_3696	BT03	0.16	18.112	no	0.0362		0	0	0	0	0	0	0	0	0	0	1.63541	1.72045	1.19	2.25143	2.00355	0	CCAGCAGACTCTAAGCAGCACTTCACAACCTGCCTTTCTGTCCGTTACCAGCTAATGAATGAGATCAATGAAAACTGCAGTGCAGACGTGAGTTGGTCACAAAGACAAAAKAAACAAGAGATGAAGCTTTCAGGGCAGAGCAAGAGAAGGACGGAGAGGGAGAGGGAGAAGAGAAAGCCTTGTGTCATGGTTGAATGTGATAGGATGTGAAGTTACCGTCC
287	cDNA.S744265_3173	BT03	0.16	18.579	no	0.0598		0	0	0	0	0	0	0	0	0	0	4.68917	0.682932	3.60017	4.09074	0.655963	0	TGTTATAAACTATAGTGCATCACTTCGGTTCTGCAATAGACGTGATGTAAAATATATTTTTCTCTGTTCTCATAACTCCAACCTTAGGTTCTCCAGAGCTAGCTACATGGYACTGTGCCCAGCCCCAGACAGAAATAATAATACAAAATATATGAATTAGATAAGATTACAGTCCATTTCCGTAGCCATTAGCCATCATTGCAGCATTGTCATCACTGTTA
288	cDNA.S325743_4384	BT03	0.16	20.091	no	0.0548		0	0	0	0	0	0	0	0	0	0	3.63847	1.20168	5.44262	0.867867	0.883224	0	GAGTTGTTGTGGCATCAATTTCAAACGTCTCTTGTCTTTGATCATCTCAAGGGCAGTGGCAGAAGAGAAAGCAATCTGTCTGGTGCGCTGACTGCCCTCTGCAGAATCATRCATATTACAGTTCAGTTCATCCTCTGGCAAACTCACAGTGAATATAAGGTCTCTCTAGGTACTGTATTTCAGTTCCTTGGAGACTGACAACATTCAATAAAGAAGCTGTT
289	cDNA.S325743_5924	BT03	0.16	20.149	no	0.0871		0	0	0	0	0	0	0	0	0	0	4.61274	2.5349	5.53745	0.151104	1.2112	0	GTATGTTTGGATCACAGCTGGTTCTGTGGTGCATTGTTTTACGTGTGTTTGTGAGAAATATTGTGTGGTATAACATCAGATAAATGTTCAGTACTGTGAGTGCAGCACGGYGTGATGCTGCACTAACCACTCCGCCTGATGAGTTCAGTGATAATGTGGGGCAAGACTCGTCATCATTCCCCCTTCATAATCTGCTTTGGCAAAGAAATGATGACAACTGC
290	cDNA.S423457_1288	BT03	0.16	20.224	no	0.0348		0	0	0	0	0	-1	0	0	-1	0	1.7015	0.416472	2.24083	2.76162	2.34588	0	TAACATTTTCAGTTATTTGTAAGCGCCTTTGAACTGAACAGCCGTTTAAGCGACTCCCAGGGACGGATAGTCACATTGAGTAGGAACACAAGCTTGTAGTTGACTCTCATMGATAAACTTTGCTTGGACCGAATTGATTTGGAGACGTTATTAAAGTGGCGACTAGCTCTCTGCGGGACTGTGAAGAGAGAGGGATACCTGTCACACTGAAGAGATGGGAG
291	cDNA.S423457_2457	BT03	0.16	20.224	no	0.0428		0	0	0	0	0	0	0	0	0	0	1.74462	2.02814	4.10518	2.26105	1.04774	0	AAAATGGATGGTTACCCAAACCAAACTCACCCCTCCACAACTTTTGGAAAATGGACTCACCATGATATTTCTTCAACTATGTTATTTATTATTTTGTGTCCTTCATCGAAYGCTTCCTTATTACAGGTTAGTGTGGTTAGATGTGTGGTTCGTCTCAACACACTATCCCCTTTCCCCAATTAAAGCTAGTCTGTCTCAGACCATGGAAATTATAAATGGCC
292	SalHit.S509135_6353	BT03	0.16	20.226	no	0.0463		0	0	0	0	0	0	0	0	0	0	2.21039	0.717943	0.67861	0.26389	2.268	0	ATGGATCTGGCTTTACTTGAGGAAAGGAATGCCTAGTCTACCTGATTTAGCAGAAGGTGGGGTGACAGGATTGGCCACAACCTGCCAGACGGGGAGGGATGTTACAGCAAKCCTTTTGACAGTTGGTCACATCCTCTGCCTGGTTCCTGCATGGGTTGACGTGATTCCTGTTGGGTAAAATGTTCTAATGGGAATCAGAAGACCGGCAAGGTTTATAGGGC
293	SalHit.S285971_2992	BT03	0.16	20.228	no	0.0508		0	0	0	0	0	0	0	0	0	0	0.576557	3.4894	0.869324	1.83821	0.757063	0	ACTTTATATTCTACCGCCATTTTCCGAAGTATGAGCACATTGAGCAGCATTGTTGAGCACCATGTGGCTTCATGAGCAGTCTGCTTTATTTACCCTTTAGAAATAAAAGTMGTTTTCTATTCAGGAAGATTTTATGTATCCACCTGTACAATGCCTTTTTGCTGGTGTAGCTGTTTTAATCTGCTAGTATAGCTAGCGAAATCATTCATCCAAAACCAGAA
294	cDNA.S19762_6844	BT03	0.16	21.348	no	0.0623		0	0	0	0	0	0	0	0	0	0	2.37076	3.90001	3.15265	1.17785	1.83481	0	GCTGTTTCATAATCCTGTCCTTGCCTGGTGAATGACGTAATAGGCTACACACCCCAAATCCAGCCGCGTCTCTGCTTAGTCAGTGATATGAAAGTAATGTGATTATTGGAYGGCAACATTGAGTTCAAATCGGGGNNNNNNNNNNNNNNNNNNNNNNNNNNNNNNNNNNNNNNNNNNNNNNNNNNNNNNNNNNNNNNNNNNNNNNNNNNNNNNNNNNNNNN
295	Gdist.S135388_5797	BT03	0.16	21.487	no	0.0545		0	0	0	0	0	0	0	0	0	0	0.529677	0.493274	1.55479	1.12364	0.562307	0	CGAACATAGCAGGCTAGGTAGGCTGAAGTCACGCCTTTAATTAATGGCCTGCAGATCTCAAACTGCTTACTCCACTTGTATGTCCCCACCACAGGCAGAGGACCGGTTCAYGCTATAGTATGCTACCTGCTCTTTCAGAGGTCCACACTCACTCAACCAGCTGACAATCGTTCATGTTCAGCACTACAGAGGAGCCTAATTCGCCTTGTCTTGAAAATGTG
296	Gdist.S150556_3024	BT03	0.16	21.487	no	0.0681		0	0	0	0	0	0	0	0	0	0	2.47684	2.69461	1.74469	0.112236	0.645644	0	TCATTCGTCAGTAGTTCTGACTGGAAGGATAGGAATACTGTACTGTCATCTTTGATTTGGGCAACCGGCATCCTTATAAAATGATCTCGCGTCAGCCGATAAAGGCTGAAYGTTGTCATTGTAGATTGAAGTCCATCTTATTAATTAAGGCAAGATTTACATTAAGCGAAATCCTTACAAAGACGACATGTTTAGGTTTACGTTTCTTCAGAACTTCTAAA
297	Gdist.S150556_4538	BT03	0.16	21.487	no	0.0353		0	0	0	0	0	0	0	0	0	0	0.325583	3.37699	1.18771	0.235433	0.586432	0	AGCCGCTTCAGTCTCGGATATGACCCGGTCCCAGGGGGGAGGGATGTGCAGGCAAGGCAAATTAGACCAGCGGTGTCTGTATCTCAGCCAAAGCCATTCTTTCCTGGAGAYGGGAGTCCTTAAGAGGTGCATTGCTTTGAAGTGGAAAGGTGCCCGGTGTAAGACTCTGAAAAAGGAGGTTTTGGGAGAGATTCGGTGGGATTCCCTTCAGGGAACAGCGG
298	Gdist.S150556_9200	BT03	0.161	21.491	no	0.061		0	0	0	0	0	0	0	0	0	0	1.66743	1.2901	0.712121	3.34942	0.606076	0	CAAGGATGTCATTAGAGCATCCATGAAGAGAAGAAACAAATCCAGAATACTGTTGATTTATTCCTTCAAATTGAAGAAATATGGGCTAGTAGTTCAACTTTAATTTACACKAACGTCACAATTTGTCATTTACTCCTCCACTCATTAGATAACGTGCATCTTAACTGAATGTACAATTTCATGAAGAAAAGGCTTAATTAATAATGATCTGGTAATCGTGT
299	cDNA.C123610732_215	BT03	0.93	27.614	no	0.0565		0	0	0	0	0	-1	0	0	-1	0	0.59281	1.03044	1.55861	0.748204	0.500567	0	AACGTTAACGTTACGCTAGCTTCACCGAAGACGAACGATCTCCTATTCCACATGTTAACAAAACGTACCTTTTATTTTGGAGGTCGATTTGGTCTTTTTGTTCTGCATGGYGACTACTTGAAATGAAAAATAAAGAGCCTTGTCGATGCACACACAGCTAGAAACAACACAGCAAACCGGAAGACTCTTCTTTGATTACGTTTGACCTAATTCAATGGACT
300	SalHit.S85177_10121	BT03	0.93	28.068	no	0.0833		0	0	0	0	0	0	0	0	0	0	3.036	3.72671	2.93788	1.39966	4.57466	0	TCAGCCAAAAGGGTGGGAGAGGGGACAGGTGGGTGGTTGACTGGGTGGATATATCACTCCTTGTGGCGACTGTGTTTCTTTTGAATCTGAATTGCTACAATCCAAAGAAAYGCACAAGGTTCCATTTTGCTGTCACTCTGCCCAGACGGGATGGTTGGACCTGATTAGGACTGCTTGACTTTGTTATTTTCCTGGGCATTGATGTGTTCTTCCCTGCTCTC
301	SalHit.S175270_692	BT03	0.93	29.93	no	0.1123		0	0	0	0	0	1	1	1	1	1	0.995583	6.98925	4.86065	1.2921	0.237762	0	CAGGCCTCATGGTAAGAGAATTGTCTCTGAAACTGTATATCCTGTGTTCCCTTGTCCCTACAGACCTGGATGTGGGTGATCGGTCCCATGATCCTCTATGTGTGCGAGCGMTTGCTGCGCTTCATCCGCTACATGCAGACCGTCAAATACAGAAAGGTGTGCACTGTAGTAACAAGTAACTTTTCTTTGTAATTGACAATAATTGTGTTTTCCATTCCACT
302	cDNA.C124692505_310	BT03	1.144	29.999	no	0.1035		0	0	0	0	0	1	1	1	1	1	5.16357	0.482373	2.23936	3.13821	2.35403	0	TCAGCCAGTGGAAACATTTCACTACCAGAGCTGTTACCTGCTTGTTTCCTTGTTTCTCTTTCTATTCTGGGCTACCCCGGTGTCCATGATTGTATCTCTACATAGCAAAGMTTTTTCCTCTGCGCTATCTACATAAGTGTCTGACCTCCCCAAACCACTGTCTTAGTCACAGTAGTCTCTGTGCAACTCCAGCCGACGTCGTTCTTCTTCATCCAACAGGT
303	cDNA.S55677_6075	BT03	1.316	31.414	no	0.045		0	0	0	0	0	0	0	0	0	0	2.75307	0.449228	0.535768	1.37987	0.175062	0	TGATCACACAACAAGCATGCTGAAATGGGCACAAACAATCAATAACACAGTCCAAAGTCCTCAATGCATTCTTGGACATTGAACAAGTTCTTCAAACACCAAGCTTTCAAYAAAAGAGAGCAATCATTCTCAAATGTGCAGGGGAGCGATAGGTGCAGAGCAAGTGACTGATTGAATAATTAACATAACCATTTGGCAAACATATTTAAAACAATCAATAA
304	cDNA.S399531_1848	BT03	1.316	33.411	no	0.0404		0	0	0	0	0	0	0	0	0	0	0.942289	3.39668	0.939483	1.33374	2.26381	0	ACTGGTAGTGTTCTACTCCTCTGCATGTTCCTATAGCTTCAAACCACAGACCTTCTAGAACATTCAACAATGCGTTGCTTAAGTGTTGCAAAGAGGATGACCACCTTAACKCCTCTCCCAAAAATACTGGTTGATAAATGCACTTGTAGCATTTATCTGACGTGGTAGAGAAAAGTTATATGATTTTGTAAGCATTAGTTAAATGGTAAGATTAGAATCTT
305	cDNA.S519981_717	BT03	1.415	35.998	no	0.1287		0	0	0	0	0	1	0	0	1	0	6.57084	6.27918	3.12497	1.14424	0.146465	0	GGCCATGCAACCGGAGACGACCAGGCGGCGCCCATTAACGCGGTAACGATCCCTGTTGACCCCAAGATTGCATCCACCCAGAGGAAGGCTGACCTGGCGTATGATAACCAYGTCCTTGAGTACCTGGATGAGACGAAGCCAGGTGTACCTGTGTTTAAACTGAAGGGTCTGGAGAGGTGCAACAGCACACCCCTCTAAAGGAGATGGATCTTGGTCTGACA
306	SalHit.S70604_538	BT03	1.522	38.582	no	0.0674	yes	NA	NA	NA	NA	NA	NA	NA	NA	NA	NA	NA	NA	NA	NA	NA	NA	ACCTGTCCACTGAGATTTGTCATTTAGGGCTCTTGTTAATGGTGTGTCTCCCCAATGAATGGCCATGGACTCATCACTTGATTGCATGTCAGTTACCATTTAAAGCTAGCRTGCATGTTTAATTTGCACCTTCCATTTAGCTGACCTTTGACCCTGAGCCCCATTCTCTCCTATAGGACGGTCAGGCCATGCTGTGGGACCTTAACGAGGGCAAGCACCTG
307	cDNA.S191954_2250	BT03	1.605	38.584	no	0.09		0	0	0	0	0	0	0	0	0	0	3.17635	3.40273	4.15946	5.13995	1.93394	0	TGTTATTATGTAACCCACTCGCCGTACATGCTTCGCCATTATGCTATGCATACAGTCCCTCCATTTTGGCTGGCAAGATTGTCTCCCATACATTTACAGAAAGCCATGTTRCCAGAATGCAAGCGACGTACGGCAATCGACTCGTCGAATGCGGTTGCAACAAAGTGACAATTCTTACACCCTCTGAAAATAATAAAAAGCAGCAAGTAATGTTTAAAAAT
308	cDNA.S124728_2350	BT03	1.701	38.617	no	0.0353		0	0	0	0	0	-1	-1	0	-1	0	3.41491	1.99919	1.98582	2.23878	0.353973	0	CCAAGGCTGTGGTCCAGTTGTGCTGTGGTCCAGTTGAGCAAGCAATGCTTTAAAAGTAATAGATCAAATGATAGGGAATAATAGGCGACTGGATGGTGCATGTGGACAAAKACCATCCTTTACTGTCTAATTTAAGTTAATAGGTTTTCTCAAGAATGTCTGGATTGAGGAGTTATCAGATTCCATTCCAGAGCAATATATTTATAGGTCAATCAGCTGCT
309	Gdist.S417810_2571	BT03	1.701	38.617	no	0.0607		0	0	0	0	0	0	0	0	0	0	1.67322	1.97805	2.7488	1.06781	2.59464	0	AATTGTTCCTCTGTAAATATCTGAGAAAATGTCATTACACTCATGATAAATATTTACTGTAAACTCCAAATGATTGTATTGTCTTGTGCTGAGACATCCACACAAAGGACRTATGTCTAAATTCTTACAGACGGAAAATCATTACTATTACTTGGGCGGCAATTGCCATTGAATTCCTTTGGAGCTTTTGTTTCCTGTGAGAAAACATCAGTCGGTGTGAT
310	Gdist.S67022_483	BT03	1.701	39.835	no	0.0866		0	0	0	0	0	0	0	0	0	0	2.75736	1.5205	3.65786	0.474453	1.05298	0	ATAACAGCCCAATTCCGATGTTATTCTTTCATGTAAAAAAAACTAGTATTTCCAAGCCTGTTTTGTGTTTTTTGACTTTGCAGTGGCATTTTGATATTGCAGCATTTAACRCTAGCAGTGGCCACAGTATAATTGCTTTGTACCATAATCATCCTACAAATTTGGACCAACAGTCTGCCTGAGTGCAGAACACAATATGCAGTTGACTGACTGGCACAACT
311	SalHit.S90996_1668	BT03	1.701	41.066	no	0.077		0	0	0	0	0	0	0	0	0	0	0.46896	3.27173	0.408701	3.47477	2.30563	0	ATTTCGATTTCTGATGGTATCCTTCCTCCCAAAAAACTTGAGTCTTTGGATGCACCAACCGCGACTTTGGCATGGCTTGACGACATTATACTTCATATATAGCTAAACTTMTTGAACAAACCTAAATGAGCGTAACTTCTTTTCAAATTATGATGTGTTTGAGCTGAGTAGCTTGTCGGTTTATTTATTCCAGACGATTTCTGTAATGGTAGATCACATGA
312	Gdist.S264671_8990	BT03	1.701	42.377	no	0.0602		0	0	0	0	0	0	0	0	0	0	4.07256	0.344171	1.76837	0.182322	2.54578	0	CCATGAGGTAATGGTGCAATATCCCATGCCCTAAAAAAGGAAACCCTTAACCTGGCATGATTCAAATAAGTGGCATTACTCTAGAAGTGTTTGTTAATACCTTTAAAGTTMTTGTGTTTCTGTTGCGCTGAGGTATTTCATCATGGGTCCCATTCATTTTAGGCTTTTGTTATTGTTTTAACTGCAAATTACCATTTTAATAATGAAATGCATATTTCCAC
313	Gdist.S73077_288	BT03	1.701	42.379	no	0.067		0	0	0	0	0	0	0	0	0	0	3.19623	6.99356	1.17748	2.07472	1.28929	0	CTAGCGTAATGACTACACACAGGGAACAACACATCCCAGCTAGCGTAATGACTCGACAAAGAGAACAACATAAACAAACAAGGGGAAGCTTAGTGAATCCGCTTTGATCTRCACCCAAACAATATTCTATCTGAGAAACGGAATTGTGGAATCAATTTATGGCTGCTTTGGAGCTTGTTGTTCTTTGGGTAGGAGGCGATCTTTATCTGTTGTTTATGATC
314	SalHit.S752338_5854	BT03	1.701	42.717	no	0.059		0	0	0	0	0	0	0	0	0	0	2.43	6.63321	3.35075	0.239683	0.0169043	0	TTCCCTTTCACAGGCCCATAACCACCCAGCTCCTTGCCTAATTAAAAGATCCCCTTTCAGTTTAATTGAGCTACATGTTGGCTTTACACAGCGTATAAAGGGAGAAGTGGYAGAGCGTATGGTACTAGCTGCAGTTGGGCTGATCATGAAATGAAACGTCAAACGTGGTGAGAATAGATGGGCTATCACTACAAGAGCCCAATGGAGAGCCCATGTCAGGG
315	Gene.S787535_1439	BT03	1.701	43.054	no	0.0919		0	0	0	0	0	0	0	0	0	0	5.49188	2.76844	4.67082	0.496115	4.80859	0	TTCTCTCAGCAACCCTCTCACACGCTGTTCATGCTTCCTCTACAGGGAATGCAGCAGTGGTGAAACCCTCTGAGTTGAGTGAGCACTCAGCCAGTCTCCTCAAAGCACTGMTCCCTCAATATCTGGACAAGGTCTTACATTTTGCTAACCTTGTATCAGTAATAACAAAAATTCTAAATTTGTGGTTTTGGGGTAAACTATCACTTTAATGTTGGGTTATT
316	Gdist.S119058_8271	BT03	1.701	44.907	no	0.0473	yes	NA	NA	NA	NA	NA	NA	NA	NA	NA	NA	NA	NA	NA	NA	NA	NA	AAATCACCATCTAGGTAAACAAACAGTAGTGGACAATGTGTTTAATCACATTTATCCTATCCTGTAATCACTCTTGCCACATAAATAAACTACAATGTATCTAATTAAAAYGGCAGATATACAATATAATCAAGCAGATTTGTCCTGCTAAATGCCGTTGCAACCTAAATGTGGTCTTTTCAAATTAAAATCTTGTTCTTATTGTCCACCCGTTATCTGCA
317	Gdist.S119058_6641	BT03	1.701	44.908	no	0.0472		0	0	0	0	0	0	0	0	0	0	3.33227	1.1592	0.0460417	0.287857	0.388714	0	TTCTCTTCTCCTCTGACATTGACTCATGGGGTAATTAAACCACAACTACACTATTATTTGCACACTGATTAGATAAGCTCATTACACTCCAGAAATACAAATGTGGCATGYAACAGAAATAGCCATTTATTGCATAACAAAATTATATTGTTACAATTTCAAAATAATATTTGAATGAATGATCATTTCTTGAAAAACCTAGGGTATTCAAGACACTGACA
318	Gdist.S19011_5711	BT03	1.701	44.91	no	0.0789		0	0	0	0	0	0	0	0	0	0	0.53979	3.50973	1.0027	2.07589	2.32767	0	AAGAAAGGGAAATCTCTCTCTTGCTCTTTCTCTCTCTGTGAAGAGTCATGCTCTGATGCCCTCTGGTGGTCTGGGGCGAACACTTATTTACAGTTTATAAAAAGAGATTTMTTGAGGTACACACACAACCAACCCTATTTGGGTTTTATTGAGAGAACCACAGATAAACCTGGATGTCCAGACCCAAATTCTAAACCAAGTAGGTTTTTATTACCAATTAT
319	cDNA.S518687_590	BT03	1.701	44.93	no	0.0905		0	0	0	0	0	0	0	0	0	0	3.32438	0.0861991	2.45205	3.04912	1.35986	0	TCCATCACAACCCATTTACTCACGATGTCATAATGTAGGCTATTCCCATCACCCTTCTACGTCCTTACGTACTAGGATCTCTGTATAGCTGGCTCCTGCCGTCCTAAAACKAAATAACCACAATGCATAATACTCATTAATAGTTCACTTGTCAATACAGTAATTGTAGGTGGTTTTAATGTATCCAGGGTTCTCAGGCAGATATGNNNNNNNNNNNNNNN
320	SalHit.S10486_5485	BT03	1.891	46.333	no	0.0736		0	0	0	0	0	0	0	0	0	0	3.17739	3.86643	2.33246	1.49365	0.924414	0	GAGGAAATATATAATTTATCTGTAACCCTCTGATCCAATTAGCAAGGTGAGACTCCAGTTTAGTCTCTACACCAACCAGATGTCACAGAGCCTTGTTGAACGTATTAGCAKCAATAGTACCTGTCAGTGGTGATTTCACGCTGAGCTGTGGAGCTGCCAGGCTTAGTACCAGACAGGGCTGTGGAAACGGCCATNNNNNNNNNNNNNNNNNNNNNNNNNNN
321	Gdist.S83796_6059	BT03	1.891	47.777	no	0.047		0	0	0	0	0	0	0	0	0	0	1.28331	2.56492	0.309406	0.500747	1.60878	0	CAAATGGTTTGTAAAATGTAATTTAGCAATGCCGGCAATTACTGCTGATTTCATTGGGATGAGTTTTTATTCCCATCACTAACAGCAATCAGCAGGGTCTGCCAGGAGACKACATAATATACAGTATAACTTGGTAACTATAAAGATAGCTCTTTACAATGTTGATTAAAACTGAAATTCAGGCTATTCACTTTGATGAAGGCATTTTATACTCCACCCCT
322	cDNA.S282124_239	BT03	2.086	47.933	no	0.0857		0	0	0	0	0	0	0	0	0	0	8.15231	4.66399	0.912868	2.13578	0.257852	0	GATTCAGTTGGGAATTCTTAGCTATCAGTTTATTTGGAATCGTATTGCATCATATTCAGGACATCGGACCAATAGTACTGATTATTGATTATGAATTGTGTTGAACCGTCRTTGAGATGGGATGTAGGTATCTGTTAACTGATGCTAGTATGTAGTCTAACTCTAGCCCATCACATGAAGCATTGATCTGGCCTGTTTCTATTTCTGCCGTCTGACAGTGT
323	Gdist.S110756_790	BT03	2.086	47.934	no	0.1694		1	0	0	0	0	1	0	0	0	0	2.54069	0.579987	4.29461	0.414708	0.176293	0	TGATAAGCAGTAAACATGTTTGTTTTTATTCTTTTAAAAATAAACTGAGTTAAATGTCAAGTCCATTATACCATGGTAATTTCAAATATTTTTTACTTATCAGTTTGAAGYAGCATTACGATTGCTAGCAAAGAGGGGTGCAGTTGTCTTATTATAGGACTAAAATGAAGTGTGAGCCTGTTGTGAGTTGCTTCTGCATGTTGGGATCCTAGAAATCCCTG
324	cDNA.S292910_1208	BT03	2.086	47.935	no	0.093		0	0	0	0	0	0	0	0	0	0	3.22982	3.4353	2.54159	2.05983	0.260661	0	GTACATTTTGATATTTCAGTAACAAAATAAAGTAGATAGGTGCCGCTGCAAGTTAACATGCGAATTTGACCACCTAGTTAGATGACGTTTATTAACTAGTTAAGGTAGTTMGCTGCTAACTAGCATAGTAATACAGTAGCCCAGCAAACTAACTTTAGGTAGTTACTAACGTTAGGTCACTTGGTTAACGTTAGCTAACACCAGTTAGTTATACACGGCAG
325	cDNA.S32447_535	BT03	2.086	47.935	no	0.2049	yes	NA	NA	NA	NA	NA	NA	NA	NA	NA	NA	NA	NA	NA	NA	NA	NA	ACCAGGCTTTATTTTATCAATATAATGCAAATCATTACATGTGGTAAAAGCTAATTGTGTGGGTAATTCACTGGGGAGTTGAGAATAGCTGTTTTACTTGGCTCAGTGCAKCCAGCCAAGAACCATTGACAGTTTTATTTTATTTTTTAAAGCTACGCCTACAATTTCAGAATGTAACAGGCTGTTACTGCAATTTCAGGTAAAAACTCAAAATATTAGGA
326	Gdist.S12320_3350	BT03	2.086	47.935	no	0.0645		0	0	0	0	0	0	0	0	0	0	2.9707	4.21139	0.171569	0.273042	1.42508	0	TGCCACAGAGCAAAATAGTCAATCTGATTTGCAAGCGAATTGTTTTACAAGAAGTTGCTTGTGGATACTGGCATCAACCCATACTAGGCTACATCAAGGAGGTTAGGCTGYATGGCTTTAATTTAGAGACACTACACATGCTTCTCTTTATGAGCCCAAAGCAACAGACATAGGCCTAATTAAGGCTGCGTGGAGAATGGGCCTCCAAATGAACGCAAATA
327	cDNA.S280691_409	BT03	2.086	48.244	no	0.0887		0	0	0	0	0	1	1	0	1	0	0.964226	5.56245	2.43046	0.848084	0.534309	0	ACTTTCTATGTAACACAAAATAGCTGTGTATAATCCAGATTTTGGGATGCATCATTTAATTTGTGAACTCTTTAACACTTTCCTGCTTCCAGCCCCAATTTGTGTGGGTCRTCTTTGACCCAAATTTGCATCTCTCACTGCATGTACTTGTGAAACTTCTGGTAGTGTGCTAGTCTAGAAGAAGCTGATAATAAGTGTTTTCCCATGCTAAACAGGGCTAA
328	Gdist.S146429_6829	BT03	2.086	48.496	no	0.1878		0	0	0	0	0	1	1	1	1	1	7.56553	6.21307	0.646971	1.96546	0.115645	0	GCAGCATCATCCAATTCCTTGGTACTAACGTTACTGTTTAACATTGCTAGTGAGTGTGGGCACTTAATGTTACCTTCCTCCTTGAAGCTATTTAACGTTAACAAGTTAGCKAACAACCAACCACAATCAAGTTGGTTTTTCGCTTACCTCCCCGCTGCTTGAACCACTCGACTCCCCCAAAACATCCCGAAATGTCTGCAGGTTGCAACCGATAGCAGATG
329	Gdist.S164995_583	BT03	2.086	48.496	no	0.1345	yes	NA	NA	NA	NA	NA	NA	NA	NA	NA	NA	NA	NA	NA	NA	NA	NA	TTGGAACAGGTGAGTCATGCATTCAAGCTTTCTTCTGAATAAATGACTTTGTTTACTTGTGTGCACAATCAAATTTCCCAATGAAATTAGAGACAGTTATTGCCTCATTGMTTGATTTCTTTCCTTTGACAGTTTTGAAAGCCTACTGAGAGGATGTGGCAATGTTGGATCGGCTCAGGGGTCCTCAGGAGGAGATGGCGAGGCACACTCGATGTACTCCC
330	Gdist.S164995_6490	BT03	2.086	48.496	no	0.1346		0	0	0	0	0	0	0	0	0	0	7.40233	6.62987	0.305558	1.80436	0.679428	0	GCTCGTGGGCCAACAGTTGCAGACTCCTATATACACACAAAAAATGAACTTCCATAACTCGACCACTATGGTTTCTTTAATACTTTTATTTAGGCTATTTTCTTTTCATCRTGCACTTATTATGCATCGTCTTTGTATGAAGTGGCGTTAGAATGTGTCTATATGTAGGTTATGTGTATAAATCTATTCCATTGTGTTCCACAGCTTGTACCTGAATCCTC
331	Gdist.S358300_3992	BT03	2.086	48.496	no	0.0567		0	0	0	0	0	0	0	0	0	0	2.33206	0.165077	3.07743	0.0520147	2.16186	0	AGGACGGCCTTGGAGAAGGAGCTACAGGGCTTGGTGCGCCAGGTCCTCACCGCGCTGCTCAACTCCCGCACCTCCACACACCTGCTCCGCTACAGACAGGTGACGAGGGGMTATCTGTGAGAAGGGGATATTGTGTTGCATGTTTAGGGCCAGGGGTTCTTCCTGACCAAGTTGGGAAAGACTTAAAGCTCTGGCTGTTGGCCAAGTTTTTCCTGCTCATG
332	Gdist.S369028_9865	BT03	2.086	48.496	no	0.0728		0	0	0	0	0	0	0	0	0	0	6.31162	3.22988	4.89184	2.78034	2.47661	0	GAAAAAAGACTGGAGAATGTAAGACAGAACCTGGAGGGGGGGCGTGATTGTGTGAAGAGGGCCTGAGATGTTCAAAGACAGAGCAGAAAGAGAGAGCAGATGAAGATTAGYGATTAGTGAGAAGCGAGCGGCAGGAGGAGAGGGAATTGATCTGCAGACTAATCAAGAAAACTAAACCGACTGGACAGGTACAGACACTCCACATAACAGATAGTTCACTC
333	Gdist.S48546_6758	BT03	2.086	48.496	no	0.0956		0	0	0	0	0	0	0	0	0	0	8.27888	2.30386	2.89649	0.684686	4.23952	0	TAAGGAGCTGTCACTCTGTCGGGGCCCATACACAGGGTTATTCAGAGCAAATTGTCTTCACCCATTCCACAGCTCCACAATACACTATCTGCCAGTGGGAGAAATGTGCAYGCCTCGGTGCAGGCTTAAAGGTACAATGGAGAAAGGAAAGCTGTGTAAAATGCCACAATGTAGACCTATACAAAACCTTGCTCTGTTAATCTTGAGGCTCTGACTGGTAG
334	Gdist.S2911_2429	BT03	2.086	48.498	no	0.0563		0	0	0	0	0	0	0	0	0	0	0.196684	0.982159	1.10951	0.766843	0.432896	0	ATCTGGTCGGCATGGAGACGCACTAGCCTCTGCACACGGACCTTCTTGCCAGTGCGTGTATTGATGATGTACTCTGTCTTCTTCAGACAGCCCTGGTACACACGCACGTAYGTCAGCTGACCAAACCGACCCGCCTAGAACAGAGTAAGGGGAAGAAAGGAGAGAAAGTCCACAATCCCTATACAGTTTATCATACAAATAAAGTGTATACAGTAAATGTG
335	Gdist.S1595_5752	BT03	2.086	50.694	no	0.1924		0	0	0	0	0	0	0	0	0	0	2.66262	1.85534	4.89184	0.887204	3.39841	3	GAATCCACTTTTAACCGGACATATTTCTGGCATGTGTTTCTGGGGTTATTCCAAAATGTTGTGACTTGTTCGGTATAAATGATGGACCACCCCCATCTGCGCCTATACTGYACTATAGTATGTACAGCTGAAAAAGAAAGATAATGAAGTAGATTTTAAGACTCTCCAGTTTTGCCTCAAAAGCATTGCCTCAAGTAGATGACAGAAGATGAGAGCGAGAG
336	Gdist.S202358_6188	BT03	2.086	50.823	no	0.0421		0	0	0	0	0	0	0	0	0	0	0.872945	1.96046	1.79266	0.730635	0.701325	0	GACCTTTTAGGCTGAGTTGAATTGGATTATAAAAGGCTTAGCATTATTAAAGTCTTTGTTTGCAACGATTGAGAGGAGTTCACTTTGCTGTCTGTCAACATGTTGTATTAYGTCACAAGCAGAGCAACTCCTATATAGTATCAGAAAGCTTCCAAGGAAATTATAGATGATCTTTAAGGTCATGTGATTCTTAGCATTTTACTCGTGATATCTCTACACGG
337	Gdist.S13965_9753	BT03	2.086	50.95	no	0.12		0	0	0	0	0	1	0	0	1	0	11.1442	3.28634	1.40781	0.103703	5.1112	0	CCACGACCATTATATTTTCAGGTTTCAAATCAGCATAAATGATGGCGAGTTCCTTCAGCTTTGCTAGTACTTCTATCATCTGACACGTGATGGTACCAATGTTGCTAACCRCAGTCGGCTTGAAACCATTCTCTTTCTGAAGCTGATACAGGTTCTTCTCCAATAGTTAAAAAAACAGGTAATAATTAGTTTGGTCACGACATGCCTCGTAAAATTGAACT
338	Gdist.S220297_5487	BT03	2.086	50.95	no	0.0814		0	0	0	0	0	0	0	0	0	0	0.502347	1.37313	4.89184	1.31378	1.02761	0	TTTGTGCCTTTAACCTTTATGTATTTGCATGTGTGTTTGTGTAAAACGTTACTCCTACCAGTATGTCGACTCTCATCATGTGTCCACGAAGCTAGATCATACTGTATGTCRTCAATCATACAAACTGAGAAAATTGTGAAAAGGACATGTAAACAAACAAAAACAAAAAGAAGTGCTTGTGTTTTCTGTAAGAAAGCCATGTTTGTCTGCTGTCTGTGTGT
339	Gdist.S279953_863	BT03	2.086	50.95	no	0.1341		0	0	0	0	0	1	1	1	1	1	1.83193	5.2385	3.00116	1.00576	2.7392	5	CATCGCCAGAGGCATTCTAATAGGACTTGATGAGACTGGAGATCAGATTCAATGAAGTTGGCTAACCCTGGAGACAGTGGAGTAGCAGCAAAGGGGAAATGGCGCCTTAGYAACCACGTTAGAGGTAACCCTAGTACAAGCTAGGGGCTAAAGCTCTGACACCTCCCACTCCTCCTCCTCCCCTGCTCTGTCATGGGTCTCTCTCAACCATCATTTACCTC
340	Gdist.S31368_4306	BT03	2.086	50.95	no	0.0664		0	0	0	0	0	0	0	0	0	0	0.951066	1.54315	2.53205	1.92658	1.76302	0	TATGTGGCATCTTACATTTTCCTCCTTCCATTTCCATTTCTGGTGTACTGATGTCTCCAGGTTTTCCTTTTGGAAGTGATATATCAACATTTGGCATTTTAATATGTGGCRTCTTGAATTTTCCACCCTCTCCTTCATTGTCCATCTCTGGTCCTTCAATCTCTCCACTTTTTCCTTTGGGAAGTGATGTACCAATATTTGGCATTTTCATATGTGGCATC
341	Gdist.S56030_4839	BT03	2.086	50.95	no	0.1055		0	0	0	0	0	0	0	0	0	0	3.20274	2.71465	2.52155	4.72073	4.1916	0	TTCCAAACAGTTGCAAAGACATGGATTCTGTTTCTTTTTGTCACACAGCCGGTCTGCGCCCAGAAAAATATATTTATATACCGAGTGGCAATACCATTCTTGTCTCTACGYGTTTGTATTCAGCAAGTACAGAATCAAGTTGGGGGCTGCCATTTTTTGGCTGCATGTGCTATGATCCTTATTGCTCAGGAGAAACCCCCCCCCACCAAAAAAAAAAAAAA
342	SalHit.S78704_4164	BT03	2.086	50.95	no	0.0956		0	0	0	0	0	1	0	0	0	0	5.5996	0.776721	2.77551	1.34731	0.661223	0	TCTGTGGGCTGACATCCAGCGGGTATGACTTTCTAAACAAGATGGTCACCCTGCCCTTCTCAGTGCCTGAGATGTCCCCCGACTCCAAATGCAGAGCTTTTAAAACCCTCRCTGACAGCTATCTAGAGCCTGACTGGGAATGTATTAAGAGAGGAAAACAAAGAGCTGGGAATTTCTCTGCATTTGAAAAATGCAGGCTTGATGACAGCCTTGTGCCCTTC
343	SalHit.S353786_532	BT03	2.086	52.789	no	0.0708		0	0	0	0	0	0	0	0	0	0	3.1286	4.48105	2.25436	0.544373	1.96469	0	CCTGTCTTTCTCACAGGGTCAAGGGGGCAGTAGCAGACTACTGTGTGACATTGTTCTGGCGCTCACTGACTCGTGCGTTGTGTGGTGGATATCCTTTTGGAGTGGTCAGAYATTACCAGAGGCCATCAGTCTGCCTGTCTGCCAGTCAGCGTGTTAGTCTAGTAGTCACTGTATGTAGCTAGTCTGTCAGTATTAAGACCTCTTTTTTTTTCACAGACTCT
344	Gdist.S489500_6605	BT03	2.086	52.821	no	0.0952		0	0	0	0	0	0	0	0	0	0	6.18062	2.5986	0.997215	1.62081	0.718445	0	TTCTGTGCCAATATGCATCCAGTGACCATCCACCCACATAGAAAACCTGCCAAATGATTGTGTATGCTGTATCATAAAGCCTGAGCAGCAGGGTACACATCATTATTCATRCCTGGCTCTAGATTGATCCTAGCCTGTTTTCCAGTCTGTGCCACATGAGGAAGAAGAGTACAAGGAGTGGAATGCTACCGAGACTTGTACCCAGATAGCCTGGAGACCAC
345	SalHit.S164388_623	BT03	2.086	52.853	no	0.0522		0	0	0	0	0	0	0	0	0	0	1.45576	3.229	1.66111	2.98578	0.842967	0	TTGAACTAATGTGTGCCAAAATATATTTCTCAAATCTATGCATCTTTTTGTCAGAAACATGGAATCTTTAATTAAATAACCCTGTTGGTATTTGGGTGTAGTATATTTTGYAACTGATTTTCATATTTCAAGCATCAGTACAAAAAGCTAAATGATGTTACTGATTCAAATAGTCACACCTCTTGTTGCTATCTACGGCCATATAACACAGGGATATTTCC
346	cDNA.S506450_638	BT03	2.086	52.854	no	0.1008		0	0	0	0	0	0	0	0	0	0	3.88179	0.547201	0.191149	2.20061	1.41467	0	ATAAGTGCAAATAAATGTATGATGAGGGCCTAGTTGTCAAAGATAAGCACCTTTCTAGGAGGAGAGTTAAAAGTCCTACTGTAGCTCTCTCCGGCCTTTATTGCCCAATGMTTTACATGCTGAGTGAAACCATGAGAGCTGGAATGGGTAAACAAAACATGACAAAAGAGCAGACCTGAGTTTCTCCACCACACCTATTACACCAATCAATCTTATCTTGC
347	cDNA.S86519_8078	BT03	2.086	52.854	no	0.0321		0	0	0	0	0	0	0	0	0	0	2.45634	1.04658	1.02425	1.53799	0.0984223	0	ACTAAAAGTGTCATAAATGCACCTATAAGGCATTGGGTTTGAGCCTCACATAAAAAAGGGCTTTTCATAAATTTGATTGATTGACCTTGCGCCCAACAGGGGAATAAAGGYGGGGTGTCCATCCGCCTGTCTTTCTACGGCCACATGCTCTGCTTCCTCAACTGCCACCTGGCGGCACACATGCAGTACGCCTCGCAGCGCGTTGACGAGTTCGAGTACAT
348	Gdist.S135079_5018	BT03	2.086	52.854	no	0.0943		0	0	0	0	0	0	0	0	0	0	5.1945	2.29787	2.58258	1.76051	0.197801	0	AAAAGTACAGCAAATCCCCTGGCCACAATTTTCTGGAATATTGCCTGAGCAAACAGTGGATTTTGTTTGTTCATAAAAACAGCAAAGTATAAATTAGTTTTCCAACAACCRTGGAGAGGGCTGTTAAGTGTGACTGTTGCTAGCGTAGTATTGGTCTGTTCTAGCCACCATGCACAGCAGTCCTCATTTTACGTGAGATGGGAAGAACAATGCTTCATTTG
349	Gdist.S21757_2202	BT03	2.086	53.614	no	0.0561		0	0	0	0	0	0	0	0	0	0	2.42625	0.69767	1.36064	2.84552	0.893789	0	CAACAGAACAGAACAAATGTAACTTTAGACTCATTTTAAAAACAGCTTTCAATGTTTTTGCCATGCTACCAACACGCTACAACTCCTAATCTGGTACTGTATATTACCTTRTTTTTGTCTGCCTCGTTGTCGGAGGAACAGCCAAAATCCTAGAAGAGAAATGTCCATGAGTCAGGACGTCAGGTAAATGTTTCACAATAATGTCAGGTCATATTGTAAGG
350	Gdist.S265308_3482	BT03	2.086	53.614	no	0.0676		0	0	0	0	0	0	0	0	0	0	1.41352	0.131045	0.191982	1.87393	0.199823	0	TGCTTCTGCTATTCGGCTCATCGTTGCTCATTTCCCCATTCTGTGAGGGGAGGACAAAGACAGACAAACAGTACTGACTCTATGCCTCTCAATCATCCACGCTAGATGTGMTTGTGTGGTGGAAATGAGGCTGGCTGTGTGGGTATGGATCAGTACGTAGGGCGTAGCATAGTAGCAGCTCATCAAGACACACTTCTTCTTCAATAAGGCACAATGGTAGC
351	Gdist.S29534_6024	BT03	2.086	53.614	no	0.0868		0	0	0	0	0	0	0	0	0	0	1.24022	1.27902	2.65328	2.51083	0.828552	0	CATTATCATAACCAACAGACTCCAAGGGAAATCATTGAAACATTGTATTCATACTTTCACATTATAATACGGAAGGCATGTCTTGTAAAGTGACATGTCACGACAGAGCGMGAATATGAGCAAATAGTCGGTCAAAAGCGAAGTCTTAAGATAGGTTTATACGGAACAAAAAAAAACAGAGGAGAGNNNNNNNNNNNNNNNNNNNNNNNNNNNNNNNNNNA
352	Gdist.S9126_6370	BT03	2.086	53.615	no	0.0715		0	0	0	0	0	0	0	0	0	0	4.54248	1.47917	1.7999	0.626105	0.843969	0	CAGACAGGTTAGCATATGGGCTCAGCTCTGCTCCTGCTGAGTCCGGCTTTTAACATCCCAAGTTCAGCTGTGCTCATGAAGCTGTTTGTGTCTCTCCACTGGGTTCTGGCRCCACTACAGCACAACCCCAAGAAAAGGAAACCCTGATTGGCCCACGAATTGACAATGTACCGTGGCCTGTTTTTGAGCTGCCCCTCTCTCTCTCTCTTTCTGTCAGAGAG
353	SalHit.S808420_136	BT03	2.086	53.615	no	0.0487	yes	NA	NA	NA	NA	NA	NA	NA	NA	NA	NA	NA	NA	NA	NA	NA	NA	TTGGTGACAAAACTGCCCCAGTAACCTCTGAACTCTTAGCTTGCTTCAGGATGCCTTCATAATAGACATCCATCCAGATGAGAGACTCAACACGAAGATCGGCCAGCCTCRTCAAAAACAATAGCATCTTCACAATCACAACTACACAACGTGCCCTGCCTTTGACCGATTCAACTCCAGTTCAGCATGCGACACAGACAGAAGGCTCACAGGTGATTCAC
354	SalHit.S808420_898	BT03	2.086	53.615	no	0.0487		0	0	0	0	0	0	0	0	0	0	2.41552	0.651084	1.73241	0.432023	0.652402	0	TGTGACAACGCTTGTGATATGGTTGTGGAATGTATAAGCATAGTAATAGTTGCAAAACTTTACTATTTGTTATTTATGCTAAATACTTCTACAATAGAATTTGGAAATAAYAGGAACACATTAACCATTTGACCTATCCAAAGTAATAGAATTCAATTTTTTCACAACAGGACGCAAGAGCCATACATGTCTCATAACTGAATTATGCAAATGTATTCATA
355	cDNA.S324619_4826	BT03	2.086	53.84	no	0.0393		0	0	0	0	0	0	0	0	0	0	0.661014	2.45047	0.0903866	0.31855	0.519262	0	AGCGTGATATACTACATAATGTGCGATGTTTTTTAAATGTCCATTTATTGCATTGGCAGATATTGACCATTTAAATGTAAGACAATTATGGACTAATTGAAGGTGTTTTAYGGGACACGTGATTCAACGTGAGTGTACGAGACAAAATGTCTATAATTACAAAATTAGTAATTACTGGATTTCAGTTACCTAAAGTTGTTAATGTAAGAAATCAAACAACT
356	cDNA.S100723_472	BT03	2.086	54.045	no	0.0677		0	0	0	0	0	0	0	0	0	0	7.41336	0.741228	1.57718	0.41672	1.9364	0	GAAGATGTCATTTCAGCTACGAACAACTCTGTAAACTGAGTGAACACACAAAAACCACACACTAGCTGTGACTTGCACTGTATTTAAACACCGTGCACATACGCAAATCCRTTGGATGGCTGTACAGTAGTAAGGGTATACGCTAACGCAGCATGCTACAGCTGACAATGGTTAGTTCCATGGACTGTGTGCGCCAACTTCACACTCTGTGGCCTCAAAAA
357	SalHit.S254544_1255	BT03	2.086	54.045	no	0.0465		0	0	0	0	0	0	0	0	0	0	4.68281	1.62329	1.03908	0.884714	0.273054	0	TTTCACAAGTTCATATAGACTGTTTAAATGACGGTGAAGGTTTCCTGGTACTTGGCGATGATGCGTCGCATGTTCCAGGAAATCCTGGCCATGTCGTCCTCCTCAGCCTGYAAGACTTCACTGGCCATGTCAATGAAGTCAACGCCTACACAGTCAAAATCCAAAATATATATTTTTTTACCGGAATACAGTTATGTTTGGTATATTGCTGGTACATCCTA
358	cDNA.S195837_3240	BT03	2.086	54.193	no	0.0842		0	0	0	0	0	0	0	0	0	0	1.35555	2.14839	1.61149	0.284932	0.412205	0	AGCACTTCTGTCTAGTCATTCTGTCGGATGTGATTCTGTATCATCTAGCCTTGCACTGTAGACTTTTGTTTGTTCACTTCACTCATCTTAGCAGGCGACCACGGTGGGGTRCAGTGTTGTAAACAGAGGATTTGTGAAAAGCGTGGTCTAAAAACAATTTCCCCTCATTATACTGCGGTGAACTGAACGTTCAGTTTCCACAGTTCTGGGAAATATAGCTC
359	Gdist.S423022_8982	BT03	2.086	54.193	no	0.0849		0	0	0	0	0	0	0	0	0	0	2.14874	1.37688	0.498839	0.327157	0.494601	0	TGTTCAGGGAATACATTATAATGAATTCATAAGCTATTAGTTGTGTGATCCATACTCTTTTAGAGTGGCTATTACAGAGCTGATTTGCTAACGTTTGAAAGATTTGTCCTRCATTGAGGGTGAGGTTCATGCATATCTTTGCAGGGGTGTAATGAGTGATGTCATGTGCCGTGTAATCGCCTACGGTCTCCTTAGTAACGCTGGTTCCTGTGTTCTCCAGG
360	Gene.S237713_2650	BT03	2.086	54.341	no	0.0781		0	0	0	0	0	0	0	0	-1	0	1.41943	0.569105	0.808938	0.839742	1.02545	0	NNNNNNNNNNNNNATCCTTTTCATTAGATTGTTCGAAAGCTGGGGAGTCACCCAGCCAACTCTGTATAAACAGTTTTGGGAAAGGGTTTTACTATTGGCAGCACTTCACAYGGAACAACTAATCATCCACAAATCAATAAAGCTATTTTTTACTTCCCCGTAAAATTGCCTCTGATGCCACTCTAGTGGAATCTTCTCAATAAGAAGGACTTGAACATCTG
361	Gene.S237713_1631	BT03	2.086	54.443	no	0.0556		0	0	0	0	0	0	0	0	0	0	0.0836362	0.255965	0.267852	0.991167	1.00554	0	GAATCCAAATGTGCAGTGGCCTTACTAACCCACCCACACCCAAAGAGAACTTGGGGTGACACAATTGTACAATGTACAGGTTGGCTTGGTCAAATGGGATGGTACTGTACRTTCTAGGGGTTTTGTTGCTTTGATCACAGTATAGGTACAAGTGACACTGTTACCAGTCAACAGGGAACTTAAATCAGAAACNNNNNNNNNNNNNNNNNNNNNNNNNNNNN
362	Gdist.S517991_1055	BT03	2.086	54.553	no	0.1515		0	0	0	0	0	1	0	0	0	0	3.34696	3.36818	1.10956	2.12621	2.71202	0	TTGAGACTGCTCATTTTACATAGACATTTGAATTGCGTTCCTGATGACCCCCTAGCCTAGCCAACACACTCCTACACATGCAGAGGGAGACACAGTGAAAGTGACGTGTTRTTTGTGTCCAGCTCCACAGAATCAATACATGGCACACTGACACACCCTGAAGGATCGCAAGACATAAATCATATAGCTGGTCTTGATCACAGTGGGTTGGGGGCGAGGGA
363	cDNA.S248995_2994	BT03	2.086	54.703	MAF<0.05	0.0631		0	0	0	0	0	NA	NA	NA	NA	NA	0.181893	1.71549	0.367193	0.107062	0.508577	0	TAGAAAGTTATTTTTACAATGAGGGACCATTTGTATTAATGCTTAAATACCCATTATAAAGTATCAACAGCTAATGATTGCTTAGTCATTCTCAACAGTTGAGTTTAATGMTTACACTAATATCGGCAGTACTTCAAGTCAGTGTACACGTCGTTCAAATTACTAATGAGAAATGTTAATAAATCATCAGAATACTTCCTCACAGACAGACACGTTCTGTG
364	cDNA.S232646_1656	BT03	2.086	57.007	no	0.1401		0	0	0	0	0	1	0	1	1	0	6.06938	9.11059	3.90124	3.12099	2.63226	0	GAATGTTATTGCGGGATGCAATACGTTAACAGTTGGTTAGCTAGCTATGAAACACTCACATAGTCTGAGTCTAACGTTAGCTAGCTGGCTTGCTAGTATTGTAAGAACAAYGACAATTAAAATGTGAATATTTCGTTTTTTTTGTAACCATGCGTCTACCGACCTGAACAACTTTGGAGAATTCCTCATAAACTCGCTTTTTGAGATGTGCTGCCATTTCC
365	Gdist.S10968_860	BT03	2.086	57.007	no	0.0676		0	0	0	0	0	0	0	0	0	0	0.968623	2.3462	2.8852	0.484607	2.30329	0	TTATGTGAGTCAAGCTCTTTTAAACAGTGGCCTGGGAAGAATTAACCACCAACCACCGTGACAGGAGTAAACAATGGACCAACATGCTGCCAACAGAGGGCTTTGCAAAAYGAGTGATTTCTCACAATAGGCTGTACACCTTACCATAGCACCTTCAATAAACTCCCATTATACAATACTAACGATTAACACAGATGAGCTGGCAGCATAGAATTAGGAGT
366	Gdist.S16260_2275	BT03	2.086	57.007	no	0.1319		0	0	0	0	0	1	1	1	1	1	0.826566	5.49103	2.11598	2.31296	0.658154	0	CTACAACCTCCTTGCGGGCGGCCACGGATACTTTAAGTCCACCCAACGGTCGTTCTGTTTGGACTGCTATTGTTTTTGGCTTACCGGAACCTTCCAAAATACACACGGAAYGGCAATCACAGCGTATTTCTGCGTTATAATTGTGGTGCTGATTACAAAGTATAGGATAAATGGCTGAAATTGGGGCCGGCTGGAGAGCCAAAGAGAACATACAGTAGAAC
367	Gdist.S16260_2531	BT03	2.086	57.172	no	0.0522		0	0	0	0	0	0	0	0	0	0	3.66657	0.520203	0.437513	0.259026	2.19868	0	CTGGAGGAGATGAAACTTCTCCTTGGTAGTCAGTTGATGACCTGGGGTGTGTTCAGGAGGACTAAACGTTCAGAGGTGTTGCAGAAAACACTTTGAAGATCAATGAGTTGYATTCAAGGATTAATGTTGGGGATGTTATGGTATTGACAGATACCCCCAGGGCAGTGGAGTGTGAGGGGGGCAGTGTGTATAATGTGTGTGTTGCATGTCTACAGTATGGA
368	cDNA.S115958_1426	BT03	2.086	57.317	no	0.1364		0	0	0	0	0	1	1	0	1	0	4.39254	9.49652	2.41113	1.50501	1.98719	0	ACACACGGCAAACTCCCCTCCTTTTATATGAAGATAGCCTTATTCATCAGTGCTCACTGTTGTTCCATGCACTCATGTCTGTTGTCCATGTGCTCCACATTAACCATCCAKCATAGTGCCTGGGAATGAACCTTTCACTGTTCTGTTGGCTGTGGACTGAATTTATAATTGTTCTACTTGGGAAGATGACATTACTGCCCACCCACACAATGTGATTGGAA
369	cDNA.S227505_6398	BT03	2.086	57.446	no	0.0846		0	0	0	0	0	0	0	0	0	0	3.89004	1.14454	0.942454	0.876052	0.581248	0	TAAACCCTGCTCCAATAGAGATCAGGGAAGCTAGTGTCTATAGGTAATGTCTAACTTAACGATAGCACCAACATGGCCTGGTTACTAATCATCATGGTTGTCAGCAATGAYGCCCGTTAAGGTCATCCTGTCTAAATACTGAACACCTAAAGTGACCTCACCTCCTCCCCATACCCCATCAGCTCTCAACACTCTAGCACTCAGCCATCCAATCATAACGG
370	Gdist.S332628_939	BT03	2.086	57.446	no	0.0797		0	0	0	0	0	0	0	0	0	0	0.699548	2.00889	1.57258	1.22354	1.5369	0	TGACGGTTGACAATACAATCCAACAAGTCATTTGAGGCCATGGTTGCTTGGTGTGTCCCTCTTAAGGTTCTCTTACCTGGACCATCCAGAGGAGAGGTTCATCCTAGAAGYATTGAAACGGCTTTACCAATGTGACGCCATCGACAGGTGAGAGATATAGACATACTGTATATCCGTGTACATCTGTCATTGCTTATAATAATCTCCACCAGATACATCTA
371	Gdist.S422914_5157	BT03	2.086	57.446	no	0.0304		0	0	0	0	0	-1	0	0	0	0	2.25213	0.175999	1.06533	0.249435	0.0207814	0	CCACTGTAAAAGGGAGTGGTTGGTTCCATGACAACCTGGGCATAACTGGCACTTATGTGGACAGGATGTAGCCCTACTAGGTTCTCTACCTAGTCCTCGATCACAATAGCRTATCCCAGAAAATACTACAAGCAGCAGATGTCCACGTTGTGGTATGAGTAAGTATTCCTCATCACTGGAACAACAATATAAAACCTTTCATCTGGCACTAAGGTTTAACA
372	Gdist.S610843_1269	BT03	2.086	57.446	no	0.0325		0	0	0	0	0	0	0	0	0	0	0.173778	0.437997	0.434093	1.2808	1.34296	0	TTAAACAGAGAAGTCACGTATGAGAGCCCATGACCAGGCTCCAAAATTCCTCCGAACGAGGACGCAGCCTAAAAATTGATCCAATGCGAAATGGTAGGTGGTTAACGCTTRTTATTGAAACGTTGTAATTAGCCTAAATTATGTTAGAATATGAGCAATCGAAATCTGAAATAGAGCCTATGTTTCAGCTTTGTTTATCTGTTAAACGTCCGGCAGATAGT
373	Gdist.S332628_7004	BT03	2.086	58.024	no	0.0605		0	0	0	0	0	0	-1	0	0	0	0.812305	0.533408	2.80166	1.1161	0.852539	0	GTTCAAAAGTTGTTGACATCATTGGTATATTTTTTTATTAAAAACCTTCTCTGTCTAGAAGTGCTTCAACATAATCGCAGCATTGCATTCTGCAGTCTAGTTTCAAAGGGYATTCGCAGGCCTCACTCGTCTCAGTGTACATGGCACAGGATCTAGATTGGCCACTAGGGGAACACGGGTGATAATGTTATTCTCAGCCAGTTCCCCGTATCTACTATACC
374	cDNA.S275534_2354	BT03	2.086	58.595	no	0.1342		0	0	0	0	0	1	0	1	1	0	2.60046	6.32608	1.6621	5.41906	1.20481	0	CTTTCTAACCCACTGCATAAGCATATTGGTTACACATGGTCCATTAAAGACAGACGAGTCAGGCATGTGTGCGTGATTAACTGCATAGTTCACATCTGTGATCTTAAGCAYGTCTGTAAAAAGTACCAGTTGTAGCAACATTTCAATGGATGTTTTCAGAGTAATGCTTTTCCTGTAAACAGAAGACCAAAAAAAATTACAAAATAAGTGTAGACAAATTA
375	cDNA.S333249_277	BT03	2.086	58.595	no	0.1346		1	0	0	1	0	1	0	0	0	0	3.1563	2.06629	0.879229	0.724695	2.08517	0	ATCAAAACAAGCCTTAAGTTCTTGAAAGGCTGCACAAGTAGTCACTGAAAATGGGGAGAGGTTGAGGGGAAAGATTCAATAGTGTTGGTAGTCACTTTACTTACCTTTAAYGAAAATATCATCCTATCCTTATAATCAAATCCAATTAAACCTAAAAGCATACCTCGTGTGATCGGAATTTGGTGTTATCCAGCTTTCGAACAGCGTAGGTCATGTCTTCT
376	Gdist.S106496_4572	BT03	2.086	58.595	no	0.0573		0	0	0	0	0	0	0	0	0	0	1.71516	0.492598	2.99761	1.54966	0.914194	0	CATATCAAAGCCATCACATTTGATATTGATGCTCGGTTATTTCATACCTTGATGTTTATTCTCCTCATATAAAGTGAAACTTCCACCAAAGATAGAAGGGATTTTGACATRTTGACGTGCGCACGCAGAAAAACCGCGCCCCCCACGGTTGAAAAAGATACATCACAACCGGGTCACAGAGAAATCGCACGAGTGTCTAGTTTTTCTGGTGGTGGCAAAAG
377	Gdist.S132332_6141	BT03	2.086	58.595	no	0.118		0	0	0	0	0	1	0	0	1	0	3.58492	3.45986	1.26935	3.2506	0.744021	0	GAAGGCTCTCAACAGTCCGCTGAAGTTTTCTCCCGTTTACTTTCTTAGCCAGACTGTGCGGCTCTGGTCCAAGGTTAACCAACACTGCTCTCTATTCTGCTGCTTTTATTMTGAGTCTAAAAAGGATTGATGTAACAGAGGTCAGGTTCCATAGGACACAGCCGTAATTAATTTGAGTGTCACCTAATAACAATTGGTTGAATAGCTGCGTTCCACAAAAG
378	Gdist.S15291_5095	BT03	2.086	58.595	no	0.0442		0	0	0	0	0	0	0	0	0	0	0.553945	2.23804	4.0208	4.1169	2.57436	0	ACAATTTTGCTCGCTTACGACTTCCATATCTATAATTTTCAGAAACACAGATTCTATTGAAAAGATACAGCTGGATTACAAGATCATGAAACGAATGTCTTGGCGGGAGAYAAGTAAGTGGCCGTTTTACTGAATAGCTGATAACTGAGCACCGGAGTGATACATTGTAGCCTTAGCGGGGGACCCATTGAGGGGGAATGGCTAAATGAAGCTTCCTACAA
379	Gdist.S201640_7514	BT03	2.086	58.595	no	0.1851		0	0	0	0	0	1	1	1	1	1	3.33047	8.97466	0.120337	5.0394	1.13551	0	GACAGCAGCATGTTTGGTGGGTGGAGGATTCTTTGGGTTAAATTTCATTGTCAGACCAAAACACTGTGTAACCGAATATACTGCAGCATGGACACAGTCACATCTTTGGGYATGGATGTTGAAGATTTTTATCAACCCTCTTCAGGTTGAATAGGTAGGCATTGCTGTACCTTTAAGTGAAAATGTCTTCCTGGTCTAGCGAGCGTCCCTGTTGTGTGCGC
380	Gdist.S201640_7954	BT03	2.086	58.595	no	0.1574		0	0	0	0	0	1	1	1	1	1	3.19939	8.069	0.531628	4.26601	1.24506	0	GAGGTGTACCTGCACACCTGTTTGTTTGTGTGAATGTGTGCATTCGTGTGAGTTTTTGGTATGTAGATGAAATTCTTTTGTGTGTGTATTAAATCTGTGCATGCAGGGGGYGGAGACAGGCACAGTGTCTAATCTACAGTAAATATAATTTCATTTGAATACAGCCCTCATTTCAGTGATGATAATGATCTGTTCTCCAGTGAAGAGAAGAGAGGAGAGNN
381	Gdist.S350240_281	BT03	2.086	58.595	no	0.0406		0	0	0	0	0	0	0	0	0	0	4.34369	1.73506	3.4004	1.45116	1.06484	0	ATGGTGTTGATTTGAGAGTGTGAATTAATTAACTCTTACCACATTTGCAATCAAAAAACAGCAAAGCCATTGACAGGATTTTACGTCCATCCACCTCCTACTGCCAAATCRTCCTCCCAAGCTCTGAGCTCAAGCTGACTTTAGGCAGTCAGAAGAAAATGACCATTCTTGGCATGCTTATCTCGACTTATACTAAGCAATAGGACTGGAGGGACCAGGAG
382	Gdist.S412706_8008	BT03	2.086	58.595	MAF<0.05	0.0566		0	0	0	0	0	NA	NA	NA	NA	NA	0.24629	2.32173	0.832296	2.47869	1.43354	0	ACCTGTGTGATTATATGTATCTGATCAGAGTCCATCTGCACTCTTTTAAGGTCCTTACTACTGAAAGGGGTCTGTTGCAGGTGCATTGGAGTCAAAGTAACAATACTGGAYGAGATAGAGACCTGCACCTTGTCAAACAAAGAATAGATCCAAAACTTAGGCTTGAATGCAAAATCGAGATGTTTATTGAAACATCATGGTTCCCAAAGAATATAGCATAG
383	Gdist.S45516_2538	BT03	2.086	58.595	no	0.1077		0	0	0	0	0	0	0	0	0	0	2.64423	4.37637	2.3214	5.24755	1.11302	0	CTGAGCTATNNNNNNNNNNNNNNNNNNNNNNNNNNNNNNNNNNNNNNNNNNNNNNNNNNNNNNNNNNNNNNNNNNNNNNNNNNNNNNNNNNNNNTTGGGATTTTAAATGAYGACGTGATAATGGATGACTGATAATTCTGGGTCAGGGACAGAGCAGGGCAGCTATGTCTGTAGGAGATACTGTGAGGTCATGACGCAGCTGCACTCCTCCCCCTTCNNNN
384	SalHit.S723172_1490	BT03	2.086	58.595	MAF<0.05	0.0765		0	0	0	0	0	NA	NA	NA	NA	NA	1.18845	2.27519	1.29614	0.854941	0.471056	0	TTCCGCATCTCGTCAAGAATCTCCTACAGGAAGCAACAAAAACATTCTATAATTTGCAGTCTTAGTATTGCATATGATGATATATCTATACTAATCTTGGCATTAGAGGTRCTTCAGAAAATAATATTTACCTGTTTAATCCTCTCCATATCTGTTTCTTCACCACCTCCAGCATCATTACTACCACCTGCATGCTTCACCCTGGATAAGGTGTGGAGATG
385	Gdist.S216938_2222	BT03	2.086	59.039	no	0.0683		0	0	0	0	0	0	0	0	0	0	0.434659	0.638161	3.24523	1.95798	1.91832	0	CCCAGATTAAATCAGCCAAGCTCAACCCCTCCAACGCAGTCAAGCAGGGTAAGACAGAAGTCCCCAGACCGGTAACAGTACCATTACACTATAGTATTTATGGAAGAAAAKACATTTTTTTTAAACGGCACACTAACTTAAAATATCATTAGTATCCAGATGCATGTATAATACTTAGATATCATTATTTTAGTTTATTTTGAGCATAACTAGCTTTCTCT
386	Gdist.S292709_6375	BT03	2.086	59.039	no	0.1338		0	0	0	0	0	1	1	1	1	1	2.60435	3.25134	4.77025	0.36837	1.06032	0	CCTTAAGTGTTCATTAAACACTGCCTTGAGGCATACGTTAGTACTCATCATTGAGATGACAATAATATTCCTTGATTAAGAAAGGTGATGCAAATTAGTGTGATTCATTAKCAACCTGGGGATATGTCTTTCAGCTCTCATGATAAATTGCAACAGTACAGTAGGAGAGTACACATACACAGAGGATCACTGTGGGGTTGACTTTTCGTTGGAAGCTTGTT
387	Gdist.S529069_6981	BT03	2.086	59.039	no	0.0811		0	0	0	0	0	0	0	0	0	0	1.03158	2.51311	3.26634	3.42204	1.28015	0	ATATCAAATATATCATCCCTGGTTTGTTTATATTGCTAAAAATATTGTATTTCGCTTGCTGTGTGTGTGCGAATACATGGCTGTTTGCACTGATGGATGGATGTGGGGAGMGTGTGATTTATCGCTTCTGCAAGGCCCCATCAAATGAATTCCCAGGACAGAGCGAGGGATCGTTCGGTGGGAAACACCATTGAAGAGGAGACGGGAAGGCACGTAGAGCT
388	Gdist.S89159_686	BT03	2.086	59.039	no	0.0425		0	0	0	0	0	0	0	0	0	0	1.34	3.09988	1.33915	0.0537341	0.357354	0	GTTTCTGGGCTCTCATCAAGGGGCCAGGGCTCTCAACCTGACCATGTTCAAGTGCCTTAGTTTTGGAAATAGATTAGTTGGCCTATATTACCACATTGTGCTCTTCACTTMTTTGAAGTACAGAGCACATGTGAATTCTGGTGGGCCTTGAAGTTGCTACCTGTGCAAAACATTGTTATTACTACAACAGTATTGCAGCAGCACTGTTATCACTCAGCAAA
389	Gdist.S153277_4973	BT03	2.226	61.734	no	0.0737		0	0	0	0	0	0	0	0	0	0	3.60993	5.96541	0.876316	3.35211	0.556079	0	CAAAGTGGAATTTCGTGTTATGTTATCGGGTCATGCTCTTACTTGTTCCATAATCCAATAGATACTGACTATCTGTGATTGTATCCGCTAGGTGGCGACCTTGGTCTAAAKCGTTTCACCTTGGACAGCGATGCGCATCACTGGAGACGACTTTCATAATTCACTTTATGAGAAAAATGACAAATATCTGTCGATACATGACAATGACGAGTCCTAAGAAA
390	Gdist.S292656_2541	BT03	2.087	61.734	no	0.1187		0	0	0	0	0	1	0	1	1	0	0.400914	8.18778	0.605113	0.0668903	1.79426	0	CCACTTCCAGTTCATTTGCTTCCATTAATACTTAATATCCTGTTTGCTTTTTCCCCATGTTTGAAGTATGATTTGGGTTTTCATGAGCCCACATGGCTTGCAGTTCAGCAYGCCAAGGCAGATGTGCTGGTTCAACATGTAGCTGTTATGGACTCCGTTTGGCTCTGTATGTGTGCCTTCTCCCCCTTGTCCCCTTTGTCCTTTTTTTCTGAGGACTATTT
391	Gdist.S68084_1916	BT03	2.086	61.734	no	0.0561		0	0	0	0	0	0	0	0	0	0	0.468312	0.265646	3.14166	0.179049	1.01218	0	TGAGCCAGTTCTAACTGGGTTTGTATGTTTCTTTGGATCTAGTATTGCGTATGTCGCAGTGACGCACGAGTCAGGTGGCGCCTCATATAATGGGAGGAGCTGTCCCTGGTRCTGAACACAGAATCCCTGCTCGCGCTCACACTGACAAAGAGATGCTAAGTTCACTCACGACGATCAATTGAAACTATTTTGCAGAGGTAAGAGACTTTATACAGGGCCTA
392	cDNA.S674382_1528	BT03	56.293	61.778	no	0.0474		0	0	0	0	0	0	0	0	0	0	0.614108	4.36461	2.06599	0.913931	1.74782	0	TAAATCATTGTTCAGATACATTGGGAATCAACACGGTAACCAACTGAATCATGGGAAAGGAATGTTTGAGGACGTAAACTTAACGACGAAACTCGTTTAGAACTGTAGTCRTTTTTAGTACCAACTTGTAGTTGTCTCTCTCTCTATGGGATGAGAATTTACAGTAAATATCCGCATTCACGATCAACGTTATCGTCCGTACGCCACACACCTTTTAACCA
393	cDNA.S312955_1490	BT03	61.098	64.729	no	0.03		0	0	0	0	0	-1	-1	0	-1	0	0.463387	2.71607	0.648756	2.74772	2.77466	0	TCTGCTTGCTAGCACCCACATGAAAGTGAAGTTGGAGTGGCCATCTGAATAATCATGTTACTTGGAAATGCACTAAAGTTACATATTGATCTCTCGTCGCCGAAGGTGACRTTCCGTACCCCGAAAACATATTTACCAGCCCTATGGTTGATCTATTTCCCCAGAAACTTTTCTCATCACAAAGGCAAATCTATAATCTGAAATGCCTTACCAGTCGTTTC
394	Gdist.S129848_5047	BT04	0	0	no	0.0722		0	0	0	0	0	0	0	0	0	0	3.07743	0.751155	3.22436	0.0728644	1.28562	0	AGGACGGCGATGACATTGCCCTGTCAGCCTGTTTTTGCCGTTACGAATCACAATATAAGGCTAAAAGGTAAATGAAGGCAGAATCCCTCAGAAAACACTAAAGACAAAAAKAAACCGCACGTAATATGAGTGAAGTAAGCCCAGGTGGCATAGGAATATTTTTTTGTGTGGATTGCATATTGAATGCATTCACTACTGCATCTAACTTCTATAAAATACTC
395	Gdist.S366479_1931	BT04	0.007	1.259	no	0.0507		0	0	0	0	0	0	0	0	0	0	2.00323	1.24109	2.33617	0.696233	3.59763	0	CAGAAGATACCATGTAGGCTATTGGAAGATTTTTGTTCCCTCTGAAGGCTTAGGTCCTACAGTAACAGTTTGCTAGAAATAGACCCTCCTGTTCCTATGATACGAACAAAYAAACACCACAGCATCCATGATAAACAGAGCAGGTCACCCTGGGCTTCAGACTTCACACAGAGTGGTGGGAGACTACCCTGGTGGGAGTCTTTCAGCAAGTCTGTCTTCTC
396	cDNA.S590793_284	BT04	0.009	5.08	no	0.0707		0	0	0	0	0	0	0	0	0	0	1.69811	6.45939	0.083949	3.85826	4.53392	0	AATAATACAATTCAAATGAAAAATGGTGGAGTCATTTTGTACCTTGTCAGTCGCTCCCTTTAGACTAGTGATGTCTGGACTACGGAGTCCTTCACTCATTAGATGAACCAYGTGCAGGTGGTTGTGACCGGAGGTCGCTTCAGAAATAAATTGCCCACAAAATATTCAAAGTATGAGCACGGATTGGAGCAGGCGACCAAAATCTAACAACGCAGATCATA
397	SalHit.S481938_1027	BT04	0.009	8.805	no	0.0769		0	0	0	0	0	0	0	0	0	0	3.6712	1.97119	1.89036	1.75979	1.36372	0	TTTAGATATTATGACAATGATTGTTTGACATATTTAAACATTTGTTGGAAATATATGTTGCACTGATGTTGATATTTCTTAAAAGATTAGATGTTAACAAACGAGATGTCRTACATTGGTTAAAATTACAAAGAAAAAACAAATATATATCTTCATCAGTCTTAAATCATTGGCTGACTCAGTTCTTGCTGCCTTTTCCCCTCTGCATTTTATAAAACCAG
398	Gdist.S49275_688	BT04	0.009	9.811	no	0.0248		0	0	0	0	0	-1	0	0	0	0	3.10204	0.177082	0.602941	0.388487	1.99308	0	CTCGGTTACAGACCTGCAGTGCAACTCATTGAGTTACAGGGAGCAACAAAGTGTTTTGAAAGGCAGGCAGTAGGAAAAGTAGGATTGGTGCCATGGAGCAGTGTCTTATCRTTCTTCGGTATATGGCACACTAGGACAGTATGCGATTACCGCTTGCCTATACGTGGCAAACAGGCCTCGCCCTGGCTTTATTATAATTTATTACCTTCGGAGGTGGGCCG
399	SalHit.S531204_1936	BT04	0.009	9.82	no	0.0592		0	0	0	0	0	0	0	0	0	0	1.48949	3.99159	4.56104	2.59793	3.6952	0	CTTAGAGCAAACACATATCACAAAGTGAAAGCCACTGACTTGAATGACGAAAGCATCGCACAGGACAATTTCGGGGTGATATGAGTAAACGTAGGGTAATGTATGGGTAAYAATAATTGCATCTGATTTATTTTGCTAAGTGAATGAGTGAAGTGAACTGTGATGAACTGACATTAGCAGACCTCTGTGAAATTGCATTATAAAAGTGATGGGTCACATTC
400	SalHit.S453677_1818	BT04	0.009	9.829	no	0.0325		0	0	0	0	0	-1	0	0	-1	0	4.61274	2.04269	1.06409	1.28256	0.0219974	0	AAGGTTCTGGACATCTGCCCGCTATGGGTCTACAGTCAATTCCAGTTTCTCATTATAGTGTTTGCTAACTCCTATATGGATGAGTTATTTCAAATGTGGAATTGTCAATCRTTGATATTTATATTTTGAACCCTTCTGTTTGAACAAGTACAGTACATTTTGTACTTTTGATGGAAAATAATATTTATAGATTTGGGATTTTATTGATTGGTTGACTTGGC
401	Gdist.S424164_6879	BT04	0.009	9.905	MAF<0.05	0.0387		0	0	0	0	0	NA	NA	NA	NA	NA	0.202613	1.4641	0.940196	1.29998	1.19883	0	ATAAACTGCATCCCACTGTTGAGCCTGAACCTTATCAAAAGTTTTGGGACGTGAAGTGTTGGGAGATCGATGTCACAAGTGGGAACATTATTCTCCTATGATAGAGTGCCRTAAGAACGTTATGAACATTATGACACGAGTCATCCATCAACCCTGCTCAACCTCTCCCAGACTCCCTCACACCTCTGTCCTGGGACCCACCGACGGGCCCATTTCCTACC
402	Gdist.S240868_1740	BT04	0.009	10.318	no	0.0514		0	0	0	0	0	0	0	0	-1	0	3.23863	3.28731	1.76068	1.18887	0.53853	0	CGATGTCATTTTAAGGATGGACTCAAAATTCTGCAGCGTCTCTGGACGTGTAAATACCCTTTCAAATTCAGGTGGGTGTTTATTCGTCTGAGCACGTAGGCCCTATAGTCRTTCTGCAGGCAGTACTTTTGGACCTGGGTGTCGATGAACGGGGAGGTTCGGCCTTAGGAGAATGGAAGAGCGTGAGCTCCCTCTACTGTGGGAAAGTGGAGCTGCGTACA
403	cDNA.S689999_655	BT04	0.009	17.614	no	0.0347		0	0	0	0	0	0	0	0	0	0	2.86869	2.15122	0.69812	1.64386	1.11107	0	NNNNNNNNNCCCCTCAGGAGTATAAATCATTGTTGTGTAGACTGCCATTTAGGATTAGTTTAGGGTCACATTCAGTAAAACATGCAGTTTGTAAAATGTTTAGAAACGTAKCCATTTCATAGAAACAATCTCACCTTCTACAAATTTGAGTCTGCACGTGACTGGAAACACTACAACTTCACATTTTCCATTTCAAAACGTTATGCTCTTACTGAAAGCAA
404	cDNA.S685260_460	BT04	0.009	17.627	no	0.0958		0	0	0	0	0	0	0	0	0	0	4.5732	0.836855	2.74044	0.279372	0.34262	0	CCAAGTGGGAAGGATAACTTTAGGACGTAGCCCAAAAAACAGAATATCTGAGCAGTATTTGTAACAATGACTTCAGAAACCCTATTGCAACGGTTTTATACCTGTCCTGAYGAAGACCCTTGTAGGGTTGAAATGTTATACTTCTTTCATTAAACACTTTGAGAGCAGTATACCAGTTTGCAGATTTTCATTGTTTAACCCTTGTCTATCTTACCCTTTAT
405	SalarSNP.GCR_cBin19351_Ctg1_165	BT04	0.009	20.488	no	0.0664		0	0	0	0	0	0	0	0	0	0	4.21527	3.0132	0.330216	1.7577	1.7034	0	TTTAACTTGAAAACGTGCAGGACAGCTCTTTCCGGTTTTATACTATGTTAMGCTTGTTTGGGTAGCACTCTCCACAGGCTGTTTGGTGTACGTTTTTTTGT
406	Gdist.S215162_7375	BT04	0.009	23.575	no	0.0765		0	0	0	0	0	1	1	0	1	0	0.292872	4.21576	2.19124	1.51897	0.409629	0	AATTGGTCGGGGGGGGGGGGCTACTCTGCCTAAAGGTGCAACAACACGGCTGATTGGGCTACAGTCACCCATTCATGTGGAAGAGGATTTTAATGGAGAAGATAGTCACTRTTCTCCTATGAGCCACGAGCAACCCAACGATCACCCTTAACCCTCGTTAATCCTTGGTCATCTATTGATTGGGAGCCCTGGGCCTGATGGTCGCCGGTCGTGTGGTTGTG
407	cDNA.C124745537_293	BT04	0.009	23.576	no	0.043		0	0	0	0	0	0	0	0	0	0	0.982362	4.21573	0.155531	1.62815	0.408995	0	TCTTCTCGATGGTGCGACATGCCTCCTCAATCTGGTTCACACAACGACTGGGCTGGGGTTGGGACAAGCAGGTGGAAGTGAAGTTCAAAACATATGTACATAGTATAAATRCATTTGATTTATTTAGCTAGGATAGTCCAAGATTGCCCAGGTTGGCACACTCAGTGACTGTCAGGTGCCGTGTACAAAAAGGTGGGTGCGGTGCGGTAGCTACCTTGTTG
408	cDNA.C124745537_734	BT04	0.009	23.576	no	0.0584		0	0	0	0	0	0	0	0	0	0	3.31316	2.33365	1.68621	3.14703	1.19719	0	TGTGGATATGTATAAGGTGTGTGTAATAGAGAATTTCCAGGTGAAATAAACACAAAAGCGGCCGTTGATAAAGTTTTTTAAAAAAGATCTATGTTTTAGTACAATTTGCAYGAGGGAGAAACCTCCAGCACAGAAAATGTCTTCTGAGCCTTCCATGAGCTGGCCCTAATATCCCAAGCACATATGTTCTCTAAACACATAAAAGACAAGGCAGTGAATCA
409	cDNA.S146372_1828	BT04	0.009	23.576	no	0.0655		0	0	0	0	0	0	0	0	0	0	0.605161	0.453021	2.54723	2.31978	2.70036	0	CTGCAATTAGATTTAGGGTAACTAGGCTATTATATTTATCACGGAAATATATATTTTCTTCTCCAAATGCCATTGTGCCGAAGTAGAAATATTTATTTTGTCAAGATCACRTTAAGGGTTTCCAGTGTCACATACTACCCTGGGACACAATGTTCAGCCCTCACCCAACACGGATGATTCACAATGCTGAATGCCATGTGACACCTTAATGCGCATCAACT
410	cDNA.S760869_330	BT04	0.009	23.576	no	0.0866		0	0	0	0	0	0	0	0	0	0	3.31442	1.31544	1.07476	1.66561	1.71314	0	TCTTTGTACCTGAGAGATGGGTCTCAGTCTTCACGCTCCTCGTTGCTCTGTTCTGGTTTTCTTCATTAACTTTGTTTAATTCAATCATCTGTTTGTTGACGTAGTCGGCCRTCTCAAGTAACTGAACCGAATATCAATGATTACCCCAATCAATCAATTAATCAACAAATTCAGTCTGTCTGACCTCTTATTGTAATATCTATGATTCTAACTTACTTTTA
411	Gdist.S122598_1256	BT04	0.009	23.576	no	0.0953		0	0	0	0	0	0	0	0	0	0	0.991018	1.00495	1.34432	3.47287	3.26873	0	ATTAGACGTGTCCTACGAAGTATTTCAAGTAATTGACTTGTTTTTGGTAATATCTCTGCATTGTTGCGGTGTCAAAATGTCACTCTATATCTTCTTACTTTCTGCTGTACRTAGTATGCAAACCTAGCACAAAACATTTTAAATTACAACTTAGAACAACAAAATTAAACAATGAATTCAATCTTTAAAGAATGTGCAATATGCATGACAGGTCAACAAGG
412	Gdist.S36312_7871	BT04	0.009	23.576	no	0.1121		0	0	0	0	0	0	0	0	0	0	2.90389	1.1971	0.838674	0.883419	0.576351	0	GCTGCTTATCAACAATTTCATGGTTTATTAGGATCTCATTTGAGCCATCAATAGTCCTTAAGACAAAACAAATCACATACACATTACAGTAAAATCAAAGACAAACGGGTRCGTCTATTGTAGGCCTACTACACAGTCCTCCCACCTGTAATGTTGTCTGCATTTTTCATTGTTTCTGAAAAGATTGAAAATCATTAGTTACCAGTCATTTTTTCATGATC
413	Gdist.S399414_6513	BT04	0.009	23.576	no	0.0471		0	0	0	0	0	0	0	0	0	0	1.76441	1.11944	1.80938	3.77892	0.147692	0	TGATACGGCTCTCTATACGTTGAGGCCTATCAATTCAGTTATTGCTTTAGCATAATGGGCTCATAGCAACAGCTGCTATGCAGAGAACGCCATTGGAGAACTTCTGAGTCRTACCGACCATTTTCATGCCAATGCTAAAATTACACTACTTCAGCACACTGAAAGCCACAGGTCAATTCCTTTCATGAGAGAACATTACCATCACTCCTCGGCTCAAAAAG
414	Gdist.S400310_5517	BT04	0.009	23.576	no	0.0653		0	0	0	0	0	0	0	0	0	0	2.96471	2.30575	2.21525	2.05141	2.16281	0	TCCTTGATGTGATAGCTGAACTAACAGTTGGAAAGGTGGGAGCAAGGGATCATTGTGGTTTTCACCGCTTCAAGTCATTCGAATGCTCTTTTTTCCCCCACAAACATTGGYATGAACAAACAGCGGTTCCTTCACAGATTTTCTTTATTTCATGAGTTCTACGTTTTGCATCCTTCACAGATTTAACAGACCAACAACTTAGCAAAAAATAGACTGTCCTT
415	Gdist.S445228_1192	BT04	0.009	23.576	no	0.0487		0	0	0	0	0	0	0	0	0	0	0.171617	0.656759	1.27891	0.626515	1.85813	0	GACTGACCTTTCAGTGTGATCTGTCTTCTTTGTTATGCAAATATTCCGACATGGAAAGTACATTTGAATGCATTTGTATACGAAATATTGTCTTTTCCTTTTGCCTCAATRCCCTGCAATGTCGGTCTTAAACATAGGGTGGTGCACTTATCACACTCATCTTGAGGTAAATGCATAGGCTTATAGGCTATAGCCTACAGAATCAGGTAATGCTCATAGCC
416	Gdist.S61644_9984	BT04	0.009	23.576	no	0.0642		0	0	0	0	0	0	0	0	0	0	3.6359	2.40906	1.34061	0.986135	3.00802	0	TTATGAAAAGCAGTGTCCCTTTATGACAGAGATTATCTTTATTTGAAAAAGCCTGGAATCCAAACTGATAGGCTTTTGTTTCAGCTTTGTTGACAGTGGTGAAACAGAGCRTATCAGTCAGAATCTTAGGCTAATAAAGAGAAGCCATGGGTTGGAGAATGATTTGCATTGTGGCTTCAGGTAGTCTTTGTTTCCTGCATCATGCTTCGTCTCAGCCCTGT
417	SalHit.S300505_4118	BT04	0.009	23.576	no	0.0643		0	0	0	0	0	0	0	0	0	0	0.893561	3.18276	3.69904	0.475157	1.4282	0	AAAAGAACACCAGGAGTATAAAGGAGAGAAAAGAATGAGAAGAGGAACGGTGGAAGCACTTCCCAGAAACGAGAGCGCAGACCGTCACTAGAAGTGAGAGAAAAAAAATCKAACAAGATTAAAGAACGAAACAAAAGCCACCAGAAAATTACAAAAAGTAAAAAAAAGAAGTTTTTTTAAAATATACAAATAAATACTTTTTCTTTCTTTGTGTATGTATT
418	Gdist.S430420_2648	BT04	0.009	24.697	no	0.0435		0	0	0	0	0	0	0	0	0	0	3.75809	0.70217	0.710854	1.84084	0.582038	0	GGGAGGTCATCCTTGGGAATTTCCATTCCATTGACCTTCACTATCACATCATTTTCCACAGGGTACAGGTCAACATCACTGGAAGTGTCAAAGATAACATTTCATACATTMTGTTATTGATGGAACTAAGAAATATATTTGTGTCAAAAGCAATTGTTTTCTAAAACAATACTCACATGTCAGAGATTTTCACATTGATGTGGTTTTCTTCAGATGCGTGA
419	Gdist.S105008_3937	BT04	0.009	25.37	no	0.039		0	0	0	0	0	0	0	0	0	0	0.870409	0.418464	2.57164	1.21132	0.523692	0	AACAATCTGACTTTCTTTTTTTTTTTTATCCTTTTGTAACAGAAATTGGGGACATATTTTATTTCAAACCTAGACTTTCAAATCTCCTTTTCCCCAAACAAAAAAGCTGTRCATTTCAGTTTTTTTTAGCCTGCAGTATCTCGGTACTTTATGAGGGTAGTATACAATATTATGTGTTGTTTAGAAAAGGCCACCGGAAGGCGTCAGAGTTTGAGAGGTTA
420	cDNA.S123137_914	BT04	0.009	26.362	no	0.0686		0	0	0	0	0	0	0	0	0	0	3.98747	2.96508	4.89184	1.64161	0.909419	0	CCTGCGAGACCGGCCTCGCTCTTGGGAACTGGAGCGAGATCTGGAACTGGATGAGCTTCTAGATTGGGATCTGAAAAACAGAAAACAAGAAATGTAACAATATTTTCTAAYGAGTGAAAAACAAGGGGCATGCACATAGATGAAAACAAACAAGTTACATCTATCATACATTGTGTAACAGTCCATCAATGGCAAAATAGATCAATGTTGCACACCTTAAT
421	LD.S189168_759	BT04	0.009	26.646	no	0.0865		0	0	0	0	0	0	0	0	0	0	1.51837	4.55012	2.52843	4.92724	1.21341	0	TTTGTTTTCTTCTCTTCTCTCCTCTCAGATGGACATGTTAGCACACTCTGCTTTAGGGTTTTAACAGACAACACACAGGTCTATGGTTGCCAGTTACAGGTCTTGATCCCRTACTGTCGATTCTGTCTACTCCCTGAGGAGTGCTGTGATTCTTGTACGGGTATCTAGAGTGATCATCACCAATCCTGGTTCTGGAGAGGTGATGGTGTGCAGGGTTTTGT
422	LD.S189168_9385	BT04	0.009	26.689	no	0.0579		0	0	0	0	0	0	0	0	0	0	1.51516	5.55667	0.335157	4.58134	2.2809	0	AACTTCTATACACATATATTCACAGCCATACAAACAGGACGAAAGACTCACTCCACATATCTAAAGACTACCTTTTGCTACTTTTTCAAATCAGCATTATCTTCCCACTTMTTCATGTGTACAGTAATATTATGCTCTGTCTGTCTACCCTCTGTCTGCCAGACCACATATCGTCAATCTGAGTTCAGTTTCGGATCAAAGATATAGAGTATTAATCAAAG
423	SalHit.S434130_330	BT04	0.009	27.677	no	0.1057		0	0	0	0	0	0	0	0	0	0	3.2597	3.88721	3.82518	2.41641	1.57799	0	GTGAGAGGACGGAGTTAGCCATTTGAGAGAGTGGTGAATGTGCTGCTAAATAGGCAAATCCGGGAGGCGCAGGCAAACATAAAAACAAACCCCTGTTCATGATTCCACTCRTTCGCAAAGAGTCAGGCGCAGTGNNNNNNNNNNNNNNNNNNNNNNNNNNNNNNNNNNNNNNNNNNNNNNNNNNNNNNNNNNNNNNNNNNNNNNNNNNNNNNNNNNNNNNN
424	Gdist.S178796_2481	BT04	0.009	30.115	no	0.0609	yes	NA	NA	NA	NA	NA	NA	NA	NA	NA	NA	NA	NA	NA	NA	NA	NA	AGAANNNNNNNNNNNNNNNNNNNNNNNNGTTTCAGCCCAGGAATGAATAGGGGGATAATAATAACAATAATAATAGGGGGAGACCGTAGGGGAAGTCAGAGGGATCAGACRTCTCACTGACAGCTTTGATACAGTGTTGCAAACATGTATGTGTGTACAATCCGTCCTGCAAGAAGACATTCATGAAGACAAACAGCCGTCTACAGGTATGATTAGGCTAT
425	Gdist.S178796_525	BT04	0.009	30.512	no	0.0601		0	0	0	0	0	0	0	0	0	0	3.88347	1.51788	1.99305	0.530381	1.23621	0	GCGTCTGACAATGCTGGCTCACTGAGTCAGTGGCTAGATGGTCGGGTGCAAGGGCTGTGGTTCATCTGCCTACTCATCCTAGAATGCAAGAGGTGGCAGGGAGAATCTCAYGCTGGCTGTCCTCTTATAAAAGACCTGCCAGGCAATACAAATAATTTAAAATACATACCCAATACATACAGGTTTTTCCACTTTTGAAATCAATGATTCCAGCTCAAAAC
426	cDNA.S120620_363	BT04	0.009	30.912	no	0.0608		0	0	0	0	0	0	0	0	0	0	1.14209	0.641751	0.0375406	0.632014	0.899024	0	CCCAGACCAAATCACTATTACTGCACGGGATTCAGCCGTGGCCCATGCCTCCATTTTCCTCAGATATGTGGACATTGAAGGATAGGTCATACTGTAAATGCTATGTTTGAYAAAAGCTTCAAGAAGAGACATTGACAAGACATTCGTCTGCCCGTTGCAGCTATTACACGGATGGCTACAATAGGTAAAGTTCAACATAAAACAATGTCAACCAATATATT
427	Gdist.S87694_5787	BT04	0.009	33.815	no	0.0336		0	0	0	0	0	0	0	-1	0	0	2.23905	2.67566	1.58545	1.84587	1.08103	0	TGGGGTCAGCTGTGCTTTCTCTATACTAGCACTGTGGGACATTACAAAGGATCCTATCAAGCTTGTGTATTAATACAAGGTCTATTAGAGATGGAGAAAGCCAAGCTCTTMTTACTCTCAATTATCATGTTGATAAAATTGTAACACACTACACAAACCGTAAATGACGGTGTCGTCACGTCAGCTGTAGATTTAAGAGCATTTTAGTGTTCTAGGACTTT
428	Gdist.S206753_14733	BT04	0.009	37.683	no	0.0586		0	0	0	0	0	0	0	0	0	0	0.561634	0.0979249	0.990893	0.78321	0.513834	0	TAATAATAAAATGTAGCCTACATTTAAGCACATGCACGGCTTATCCCGACAAAACCTTTTAGAATAATAAGCTAACTCTCTCACTATGACCCATTAGAGGACGCAGCAGCKATAGCAGATAGCAGTTGACAGACCGTAGACAGTCGCCGCGTCGTTGCGTTGCAATGTGATTACCAAGCAAGGTCAGAAACAAATACCACCCTATACGGCAAAACCGTATA
429	Gdist.S71066_4535	BT04	0.009	44.389	no	0.0626		0	0	0	0	0	0	0	0	0	0	2.3125	1.47159	5.43791	3.74267	0.463903	0	AGGTTCCCTAACCCTTTCCTCACACACACAAACAGGAACCCTCAGGAACACTCACACTCGTATTATAGCTCTCATTGAGTTAAATGAAGTCTGGAGCTAAGGTAAGCACTRTTATAAAACAGGAGCGAGGTAAAGATAAACATAGCCCCTGCTATATTTGGTAGTCCCCTTAAGGGGCCCTATCTTGGCTCTTCATTGTCTAAGAGCATCCCCAGATGACC
430	Gdist.S363298_10405	BT04	0.009	48.087	no	0.1068		0	0	0	0	0	1	0	0	1	0	0.303189	1.25224	3.0088	0.191818	0.743327	0	TGACCAGAGACTGTCTTCGCGTATGTACAGCATACATCACTGCCTCACCGTGAATACCCACTTTCCAGGCTGAATTATTTACACCAGGTATGACACTAGAGGAGAGTTGGYGGGTGTGGAGGGGGTTGGAAGGGAGGGGCCCCATCCCAAAGAGAAACTCCTTAAACACCTCTCCCTCATTTGGATCACTCTGCTAATTTAAGGTTTTAAGGGATGTTTTT
431	cDNA.S160324_5645	BT04	0.009	49.529	no	0.0369		0	0	0	0	0	0	0	0	0	0	0.77435	2.26075	0.554856	0.198345	0.57066	0	NNNNNNNNNNNNNNNNNNNNNNNNNNNNNNNNNNNNNNNNNNNNNNNNNNNNNNTGTCAACATTTTCCTCACTGTTGTGACTGTTTCCCTCATTGTTTGAGTCGTTTTGAYGTAGCTGAGGGCTATATCATTTGTCATTCATCTGAAAGCTTGTGATTCTTCATCGATTAAACCAGACAAACAACTTTAAAGCTCATGAAATGACACTGGCATTATGTCAC
432	SalHit.S781410_2479	BT04	0.009	50.729	no	0.0438		0	0	0	0	0	0	0	0	0	0	0.753561	2.34341	2.03986	3.56996	1.38222	0	GTGATTGTCTCTGGTTCGACTGGACACCAGACTACATTTGTCACTGCTAACCTCCCTCCATCAGAGAAGGTAAAGAATGCATGTATTGTATAGATATGCTGTAATTATGTMGGCATCAATATTATATATGCTCAATATGTGCTATGTATTATGGACTGGCTGTGTATGAATTGGTAACGTGCCACCAATCATATACTAGAAAAGGACTGTCTGTGTATGGA
433	cDNA.S252719_505	BT04	0.009	52.68	no	0.0544		0	0	0	0	0	0	0	0	0	0	0.760994	1.36943	1.66365	2.75965	1.62815	0	GGTTTAATGAAAAGCGGCGAACAGACGCAGCATTGTTTCACATTCTTTAATAAGCTACATCTCGACGTATTGTACAAACCGCGTACGTCGTTTTGCTCGACAAAAAGCCAYGGAAGCTCTCCTCTTTTGTCTTTGTGACCAGGCTATATGAGTTGTGGTCATGTTTTATTTCCTACTCTCTCTCTGTGACCACAGGCAGTTTGTTTAAAACCCGCTGTATG
434	cDNA.S53964_3872	BT04	0.009	57.029	no	0.0343		0	0	0	0	0	-1	0	0	-1	0	2.2338	0.902925	3.99425	0.436406	1.1691	0	CAGGGACAGGCTAGAGGGTTAGTTACACAGAGAGGAATTTAGAGAGACAGATTGATCCATATAGATTATATGTCTTTTAAACATCTAATTTTAGTATCTTTGTAAATTTTRCTTACAAAGCAACTCTCAGTTTAACAGAGCTAAGAGAGGATTCAACGGACCAATCCCAGAATGCTTTTAGGCATGCAGGAAAGGAAGAGAGCAGAAAAGAATGTGAAAAG
435	Gdist.S108412_1150	BT04	0.009	60.224	no	0.0736		0	0	0	0	0	1	1	0	1	0	0.302125	4.47141	3.24509	0.962911	0.399264	0	TTGCTTTTAATACAATTCTTCAACCACTAGAAGTTGTGCATATGCATGGGTTGAGATTTGCGTGGAGATAAGCACACTTTCCTGTCAAGTTCAAATTTGATAAATACCAAYGGTTGCAGGAAAGTGGAGCACACAAGGATTAAAGTATTTTGTGTGTGTGTAACTTTGAAAAATGAGGCCCCAGGAGTTTTGTAACGCCTTTGTGTTTGGGTATATTTACA
436	cDNA.S109135_5389	BT04	0.009	60.257	no	0.1234		0	0	0	0	0	1	0	1	1	0	4.10099	9.92324	0.343776	1.3453	0.459443	0	TCATTCTTCCTCAGCTGAAAACCTCAGCATAAAATCCACACTGATCCAGCAGGTTTTCTTGTTCTCCTTCCCTCTGTTGAATGAGGTTTGTTCATGAGTTCCAACAAAGGYATTATTACACAGATCTAGTGCAGTGTGCTGTGTTCCAATATAAAGTGTACAACGTGGTCACGTGGAGTCCATGCTGCTGCTTGTTCACCGGTCAGGTAAGTTGATGATGG
437	cDNA.S109135_8210	BT04	0.009	60.257	no	0.1485		0	0	0	0	0	0	0	0	0	0	6.85424	9.47548	1.19282	0.270939	0.194623	0	AACTAGAGAGGTACACTGCGACACCTGGTGGCGAAAATAGTAAAGTTATAATGATCAGTGGCTCACTGTATTTCCGTGCTTACATGGTAGGCTATCCACACCAAGGACGAYAACTATGACGATAAAATATACATAACTATAACTTGTTGGCAAACAGAGGAAAGTGTAAGGTTCTATAGTACACCTGTCTATCAACTGATCCAATGCAACCTCTAGGCCTA
438	Gdist.S50994_9770	BT04	0.009	61.439	no	0.09		0	0	0	0	0	0	0	0	0	0	3.86603	2.2377	2.56843	1.68637	0.480369	0	GTGTCATTGACATGACAATGCAGAGTGACATCATGGCAACATTTGAGAAGAACCTGGACTAAAATAAAATGGCAGTAGACCATGCAGCTGGTGACTGACGTCTGTCTTCTRTTAGACAATAAATAATAGAGCTTGTTGTTTTAGTAAACGACACCCTAGGTTCCTTCTCTCCCTCCAGACACTGGCTGTCTGAACCAACCACGCTGCATCTAGATGACAGN
439	Gdist.S433022_5017	BT04	0.009	61.483	no	0.1283		0	0	0	0	0	1	0	0	1	0	1.05311	2.61115	1.40091	0.978563	0.642794	0	GCATTGTTTGGGATAATCCATTCTGAAATTTCAGTGACATCATATTATGTTTTGTATGTTACTTATTAAAATCCATTATACGGTTTCCAACTACCATTTTATTTGTTTTTRTCAAATAAAAGTGTGTATTGTAGCCTATCAAGTTGAGGTGTAGCTAGGCCTACTTTTGTTTCATGTATGGATCTAGCCTGGTAAACACAAACCTCAGCAGCAGAGTTAAA
440	Gdist.S90994_2281	BT04	0.009	61.526	no	0.1528		0	0	0	0	0	1	1	1	1	1	1.43723	7.70647	0.686497	2.79951	4.51775	0	GTGTCCGTTCCGTCCGCACTTGAGTGAGACAGAGCCCTCCGTCTCACCCCAAAAACTGAACTTGCTTCGTCAGAGGGTTCCCGCAATTCCCGACCGGCCATATGTGCCCAYGTCTATCATGGTGAAGCGGTACTTTGCATCACAGACTGCCATCAGGCATTGAGAAAAAACCCTTGTAGTTGTAGTACTCTCTGCCCGAGTTTGCCAGAGATTAGATCCAA
441	LD.S559071_729	BT04	0.009	62.601	no	0.0512		0	0	0	0	0	0	0	0	0	0	4.24064	3.59106	1.35362	4.94106	1.33015	0	TAACGCCTCAGGATGTCAATGTAACCATTTATTTCCTCCAATTACACTTTTTTTTGGCAATCCCTATTGCAAAAGTGCTACTGATATTACCTCATTTTAGCAACATAGCAKAAATTGTGAAATTCAGTTTTTCAATATTCCAAAAATACAGAAAGAAGACTGTCTTGCCTCNNNNNNNNNNNNNNNNNNNNNNNNNNNNNNNNNNNNNNNNNNNNNNNNNN
442	Gdist.S217107_2755	BT04	0.009	63.066	no	0.0884		0	0	0	0	0	0	0	0	0	0	4.04061	0.353102	1.24926	1.57499	0.0394897	0	CAGAACAGAAACCTCTAATGATAAAAATGCCATGTACTGTATCTAACCTTTTTTAATGAGCCAGGGATTTGCATTACCCAACCGATATGATTCACCAGTGCTTGATTCCTRCTCTAGACCAGCTACCTATGTGGTTTCAATACTTCCTGGACATGCAAGTGCAGCATTTCCTTCCCCAAACAAGAATTCACACCCAGTGAAAATGTCAGTGGCTTAATAAT
443	SalHit.S20943_3475	BT04	0.009	64.081	no	0.0779		0	0	0	0	0	0	0	0	0	0	2.26875	7.7937	3.64373	1.61046	2.13575	0	ACCACTGAAGGGTCAAAAGTCAGGGGAGAGGCCAGGAACACCACATCATCTGGTGTCATCTGAAACAGAGACCTGAAGAGATAAAGACAGAATGCTGTTTAGCAAACAACRTTTAATGAAATTCTTAACCTTCAATACAACCAGTGATCTGGACATTGATATACAGGAATACATGCATTACACCAATCCAACCAAAGGGACATACCGGAGGTGCAGTATAT
444	Gene.S642560_577	BT04	0.009	65.115	no	0.0692		0	0	0	0	0	0	0	0	0	0	5.30126	2.69445	1.06915	0.0883104	0.896899	0	TGTCTCGGGAACAGCACTATAAGGGCCCCATATACTAACCATGGCCCTCTTATGTAGAGCTGGGAAAGGGTTTACTGACTGAATGTTTGAATACTTGAACCAAAATGTCTRCTTACATTTGTGTGGATGCATGCATGTGTCATTATGCCTGTGTTTTTCTATGTAAGAAGAGTCTTACTATGTGGTATTTTCTCTGGTGCAGATGTTCCTCCAACAGGGTG
445	Gene.S642560_3839	BT04	0.009	65.129	no	0.0453		0	0	0	0	0	0	0	0	0	0	1.24409	3.65197	2.7643	2.60091	1.89531	0	AGTACTCTTCACTTCTTCTCAGTTGTTCGAATGGGAGAAGACAAACTACACTACTGGAAATGTTTCCTAAGGTGTAGGCTAGGCCCAGTCCAGACAAGAACAGAGAAAATRCTGAGGCTATTTGATCCTAAAACGCAAATTACCTCTGAAACAAGTGAAACTGGTGTTAGTTGGACCTGCCAAAAGAATGGATTGAAACAATTATCATACGGTTAACAGAT
446	Gdist.S430300_4960	BT04	0.009	66.04	no	0.0805		0	0	0	0	0	0	0	0	0	0	5.60171	1.79	3.44467	1.11015	2.46872	0	TCACAGACATACAAACACTGTAAAAAGACAGGCGCCAACTCTCCTCCGCACGGGGCTCACATACGTATACAGCTGAGGGATCTATTAGGATGACGTCATCCACAGTCACGMGCCGAGTCTCCAGTGACGGTGTAGACCGTACAGACACCGTACACGAGACAGGGTGACGTCACCCAGCCCTCTAGTGCGCAGACTGCAACCACATCAATACCAAGTGCCTT
447	SalHit.S763693_1623	BT04	0.009	66.956	MAF<0.05	0.0541		0	0	0	0	0	NA	NA	NA	NA	NA	2.40465	1.17965	0.749435	1.47878	1.06234	0	ACTTGGAGTCAGTGGTCCTGGAGGAGGGCCAAAAGCGGGCTGCAAATCCCCCAGCTGGCGTAGAGCAGGCATTGGAGAAACAGGCCCTGCTGCTGAGGTGAGGGTTTACTRCCTCCACTGGAGCGGCATGACATGCATCTACTCCAAGTATATGCCTATTCCTAGTGACCTAATGTGATTTCCATTGACATTATTAACATTGGATTAAAAAGCTCTTGACT
448	Gdist.S517371_4139	BT04	0.009	67.824	no	0.0418		0	0	0	0	0	0	0	0	0	0	0.192485	0.998006	0.313156	2.64997	1.97224	0	GGGAAATGAGGCAGTCATGTATCCATTATGTTCTGCTGGGCAGAGAGATCCGTCAGTCTGAGGGCACTGCCTCTGGTTGTGTCCATTTGAAGAGGCATAATGAGGGATTTRCAGAGGGAATGTTTTGGACACTGGGAGAGGGTGTGGGTGGATAAAATGAATAGTTTAATGAAGGGAATAAAAACCTGTCGCTATGTCCTTAATCTTCCAGCAACGACTCT
449	SalHit.S62399_1028	BT04	0.009	68.087	no	0.044		0	0	0	0	0	0	0	0	0	0	2.53824	5.41871	2.37197	0.456083	1.13441	0	TCTGTTCTGGTGTTCTTCTTCATTTGATCACATTGTGCAAAACAAAGCAGTAAAAAACTTGAATAGGTGGTTAACACTTAACTAGATGCTGGAGCTACCGAGGACATTACRTCAATCATTTATTAGTTACATGTAAATCAATTATCATGGTGGTTCTCCTCCCTCTCAGATATATTTGTGCCTCTCTGTTGCTACATTTTCATTATTTTCAGATTTGTGAT
450	SalHit.S240613_4416	BT04	0.009	69.085	no	0.0821		0	0	0	0	0	0	0	0	0	0	4.36898	0.633827	2.53333	2.13421	4.62149	0	TTCAACCGGCTGACCAACCCCAAAGTCCTCATCACCACATGTGACAGACCTAGAGGGGTGAGTGGACTAGAACAGCACCTGGAGACGGTGCTGTTCTTTATTTCAGTCCCRCTGTGAATCTCAGAAGATTGATATCACGGGGGTGATACCTTCTGCAAGCTTTCGCTCTAAAGGTGCTTACACTCCAGAAAATGAAATGCAGCCGCCTCCATTGATTTCTA
451	Gdist.S192776_7473	BT04	0.009	69.086	no	0.0835		0	0	0	0	0	0	0	0	0	0	0.354755	0.669833	0.415392	2.38595	1.57108	0	CTATATATTTCACTTTGTGTATTACTGTTTGGTTCAGCAATTTTATGCTCTGCAAGCAGTAGTTCTTGCCTACACAGAACTTTACTTGATTTGCTACATTTGTTCCATCCRTATTTGTTTATTTGGTGTTAGTGATGACCGTTTTATTTCAACTGCGCTCTGCCTGGCCCATTCATTTTCTGGCGGCGTCAGTCTCACACGGCACTCTGAGCAATCATTTC
452	Gdist.S250809_7698	BT04	0.009	69.086	no	0.0717		0	0	0	0	0	0	0	0	0	0	1.06699	2.52421	2.02032	3.04417	0.561626	0	TGGTCTGTTTTTAAGAAAACTTTTGCTACTTGAATACATAAATTACAGAATAACACTATTTTGCCAAGAACAATTCAGAGCACATCATCAAATTCATTAAGAAATGCACCRTGGTCGTCAGACAAAGTACTGTCATCACTGGACAACGATGTGACAACATCATTTGCTTTAAGATTTCTGACAGTGTTGTTGTTTTCCTTGTGTGCCATTATTGCTGGCTA
453	Gdist.S231756_1430	BT04	0.108	69.551	no	0.0903		0	0	0	0	0	0	0	0	0	0	6.10954	0.590634	0.703585	5.68086	0.111549	0	TGAAAAAAAATGGATACAAATACTCTGCCCTGGATTTACTTTAGCTTACTTATAAGACATCTTGTTTGTTCTTTTTTGCTTTAAATTGTCTATTGTGTCCACGTACAATTMTGCTGTAAGCAGACCGCACAGTTGACACAGAATAATAACAGCGATCTGATACTGAAGCTCCCCCTACCTCCCTCTCTACCTCTCTGCCACTGCCCGACTGCCACAGGGAT
454	Gdist.S231756_9169	BT04	0.177	69.562	no	0.0701		0	0	0	0	0	0	0	0	0	0	0.0441451	0.708617	3.74809	3.44784	1.54207	0	CCCTCTGCCAGACCAGTAGACACACACACTCTAAAGGGGCTAATCACACCACAGCGCTAGCAGCAACAATCCACTTTAGATCCACTCACAGGAAGGGGTGCAATCAAAGGYAAAGTATCAGGCCTCCCAAACACGCGACTGTCAAAACTTTCAAAGGCTCTTCGCATGGCAAGTACTCCCCATTGATTTCACACTGGCGGAGGCGACATCTTCACTTGCCG
455	cDNA.S78201_3151	BT04	0.305	69.574	no	0.0927		0	0	0	0	0	0	0	0	0	0	0.83473	1.8905	0.591196	6.35169	1.33853	0	TGAACTACAGGATGACTTCTATCTCAACCTTGTGGACTGGTCTGCTCTAAATGTGCTAAGCAGGCTTAGGCACTTGTCTATCTCTGGAGTGCCTGCACCAGCCAGGTACTRCTTGTCTGACTAATACATGTGCATGTGATTTCATTATCCTGTCATTACACATCATGTTAATTTCTATACAAGCCCCCAGATGTGCATTGATTTATTTTTCCAGGTAACTC
456	Gdist.S100408_780	BT04	0.346	69.574	no	0.1215		0	0	0	0	0	0	0	0	0	0	0.262485	1.08855	1.93797	2.62475	1.58356	0	TTGTTCCATTCCATAATAATACAAAAAAAACGAGATCTCCTAATGTTGAACATAAACATACTCGGGTGAGGATTTTTTTTTGCAAGTTCTTTGGAAGGAAAGTACAGATGYAATGTTGCACTCCCATACCGTAGCTTCTTCAGCCCAACACAATCAAATGAAAGAAAAGACCAGGCTTTTCCAGGCTGTTTAAGAATTCACAACTAGGTTGTTTATTTTCA
457	Gdist.S150027_10819	BT04	0.227	69.574	no	0.0872		0	0	0	0	0	0	0	0	0	0	2.91474	2.85946	4.10347	5.18596	0.988902	0	ATTTAAAACCTTACATCCTGAGGCTTTTAAAGGAGGTCTATTGTATTCACTGTGGTACTCTACCTACTACAGGAGGAGGACATAGCTTTGGGCCAGGGCCTCCTGCTGTTRTTCCACACAGAGAGAATGGCAAAACGCCTGATGTTTCAAACAGGATCTCTAGAAGTCTCTATGCCTTCATGTCAAACATTCCACTTAATAAAAAAAAACTTTCTTCCTTT
458	Gdist.S150027_8437	BT04	0.265	69.574	no	0.077		0	0	0	0	0	0	0	0	0	0	1.50849	2.32916	4.29716	3.50504	0.482443	0	GTTTCTGTGACAGAGTCGCTGACTGCTGTAGTCAACAGGTTTAGCTTAATCACGTTAACAAAGAAAACTGGACAGAACACAGCCTGGCTATTTGTGTTCCCCCAGAGACAKCAATTAGAAGTAGCTATTACAATGTAACACTTTGTCCAAAAATAGTTGCTTACCTTTCACTTTCTCAGTTTCAATTACACATGCTTTTTTATGTTTGCAACTTCACACTT
459	Gdist.S273201_5307	BT04	0.394	69.575	no	0.0507		0	0	0	0	0	0	0	0	0	0	1.23379	8.28219	0.918519	1.67789	0.0430496	0	TCAACAGTAAGCAAAATCCCAGCTCTGCTGTCTCTGCTGTTGAAAAGCATCCCTCTAATATCTTCACCAGAACTCGATAAGTCTCTGTTGCAAAGCTGTGTGTTTAGTGCRTGATAAACAAGCGTTGCCGTCTGCTGCTACTCGAGGCGATAGTGATCCAAGCTGCTCCATAGACAAGTGTCTATATGGTTCTTCTCACCAGAATGTTCTAATAAGCAACA
460	LD.S38447_13299	BT04	0.394	69.576	no	0.0342		0	0	0	0	0	0	0	0	0	0	1.24957	0.597862	2.31789	0.78156	1.3918	0	CTCTCTCTATGTGGCTGTTTTGTCATTCTCCAACTCATATTTTGTGGGTTTTTTCCTGTGTCGTGTCATTGCTTTGTTTGGTTGTAAACACTGCTCTCCTGTTCACTACTRCTTCTCTCCGTTTATGGCCCACCACTGGGCATCTTGCAGTTTCTGCTTCCCCTACCTCCAGCTGTTTATCTACATCCAGTTGGTCAGGTACAGTGCTGCTCTCGCCTCTC
461	cDNA.S47755_4734	BT04	0.394	69.577	no	0.0695		0	0	0	0	0	0	0	0	0	0	4.14693	3.05165	0.0833981	1.22863	2.41245	0	TCACATCATGATAGGAAATGACTGAATGAGATCATCAGTTACAGTTCTAATCACTTTATACTACATGATACAGCAGACTGATCAGACGTCATTAGACGTAATGATTGTTCRTTAATTTGACAAAGTTAATTAGATGAAATGAGACACTCCCTACACAATGCCACATTAACCTTGGGGTTAGTTTCTGCACTTTCCACCCAACAAAACAGAAAGATAGCCAC
462	Gdist.S6494_4711	BT04	0.394	71.435	no	0.0527		0	0	0	0	0	0	0	0	0	0	5.27238	1.87468	1.23598	1.40308	1.68774	0	CTTACCATCACACATGCATTCCTGCAATGTGTTTGTGTGGCTGGATGATTTAACTTTGTGCAGATGTCAGTGGGCACTATATCCACAAACATTCAGTTGGACTGGTCATGYATTCCTTCCCAGAAAGTGGTTCAGTTGATCCAATGTGCCAAAACTTCCATTGAGCTGTTCAGGGTGAAAATTGAAATATACAAATAAAACCAGTCGTATAAGCACAGAGA
463	Gdist.S6494_964	BT04	0.394	73.459	no	0.0308		0	0	0	0	0	-1	0	0	-1	0	1.98977	0.724994	0.763417	2.94508	0.780707	0	TTTAAAGAACTAAGAGATATTCTAAAATGTAGGTTCGTGGAAAATCTAAACCGATAAGTTACAAGGAAAATTACTTATTGAACAGGGTTGGGAATTGGTATGCATCATCAYGCAATCTGTGTATGATTTGACTTTATATTATCTTTTACCATATGTGTGTCGTACAGTCTTGTAATAGTCTGGTAAGGCAAGCTATGGCCCGTGTCAGCCACAGACATGGG
464	Gdist.S96008_3689	BT04	0.394	73.459	no	0.0765		0	0	0	0	0	0	0	0	0	0	7.65382	2.18539	2.96587	0.783014	0.0425114	0	TTCTGCCTGCTCTCTCTCCTGTGCTTCTCTCTGAAAAAACAAATACATTTTTATACATCCAGCCATTCAACGTCAAAACATTATGAACCGTGATCAAGCAATCAATGTGGMTGTTAACAGGTTTACTGGGTAAATTCACAATAACAACCATTTACAACACCCAGCATTGGCCACAATCATAACATGATTATAAAAGGGTATATACTTTATACTTGTGTTCT
465	Gdist.S229737_7735	BT04	0.394	73.575	no	0.0562	yes	NA	NA	NA	NA	NA	NA	NA	NA	NA	NA	NA	NA	NA	NA	NA	NA	GCAACGTGGTTATTATTTTGAAGGTGGGTGAGGATGAATGAAAATATGACTTATTTCTTTTTCTGGAGGAGGAGGAGTGGGATTTAGTGAGCTAGCAGCGAGCTGGACTGYAGATTACTGTTGCCATGATGGCATCCCTCCTGCCAACACTGTTATACGGCATAAATCTCTTTAACACACTACTAAACTGGGCCGGCCTATGGTTAATAAAAACAACACAA
466	Gdist.S229737_2647	BT04	0.394	73.685	no	0.0564		0	0	0	0	0	0	0	0	0	0	0.0877503	2.64689	1.75997	1.14426	1.00302	0	CACAGTGATGTTGCTCTCCTGATGCAAAACAACAAACCATGAGATCAGAGGTCATCAAAATTATGTCATACACTCGGAGTGATTTCATACTATACACGAGAAATGAAGAGYAAGAACCAGTAATTACACTGACTGGTTAGGCGAATGACCTCATCTACACAAGGACATTTCAGGACAGCTACAGCTTCATGATAGCTACAATCCTTATGAGAATCAAAACA
467	Gdist.S414051_9168	BT04	0.394	73.807	no	0.0609		0	0	0	0	0	0	0	0	0	0	0.449138	2.05406	4.89184	0.604451	1.98887	0	TGAGAAGATATGTTTTCTGGATAATGATTTACAGTGTATATACCCTACTTGAGAGATCCAACTTGAGTTTATATAAATGTGATTGTTATAGTAGTGTCTTTATTCAAGCTRTCCTGCAGATCGTTTGACTTTTTTGGAGTTGTGGTACAAGATTTTAAGCCCAGAAAGGCCTTATGTTTATGGGAATCGTTGGGGACTGTGTCCTCCAGTTATTTAGTAAG
468	Gene.S789955_2465	BT04	0.394	78.387	no	0.0648		0	0	0	0	0	0	0	0	0	0	2.6058	1.66782	1.51128	2.77848	0.490175	0	ATATTAATAGTATAGGCTAGACGTTGTAGATTTAAAACTTTATAAGCACTCGCTCAAAACAGTGTGTCCAAAAAATACAATATATTCAGTGTCAAGTTTCTCAATAGATGYATGTAGGCTATAGGCCTATTTTATGCTTTTCCAGCATTTCCAGCATCATTGCCAACTGTTTTATCATAAGCGTGAATGTTTGAAAATAAATGATCCTTCTAAACCTGTAG
469	Gdist.S830668_2442	BT04	0.394	78.517	no	0.0364		0	0	0	0	0	0	0	0	0	0	2.27667	4.26374	1.33152	0.952396	0.0519205	0	AGTGAGATATTAACATCCTTGGGGGGTCTGTCCATGAAGTTGTTCCTAGAGCGTACCATTGTGGTCTGATATATGTTATTGTTTGCATTCAATTCAGCTGTCTGGCTCACRTTATTGTCATTCCAGTAAAGTCCACTTAAACTGGAGACAGAGGGTGTAGAGAAAGGGGTCAGCGAGCTAGCTGGGGCTTCTCACCACAGTGAAATTATGCTATGGATATA
470	cDNA.S710664_1215	BT04	0.394	78.531	no	0.0914		0	0	0	0	0	0	0	0	1	0	5.00336	2.49337	3.73577	2.78406	1.87057	0	ATCCACATTATCGACTTCGGGCTGGCCAAAGAATACATCGACCCCGAGACCAAAAAACACATCCCATACCGGGAGCACAAGAGCCTTACGGGAACGGCGCGCTACATGAGYATCAACACACACCTGGGGAAAGGTGAGAAATTATCATGATCACACATGCTGCTGTGTTATTGGAAATAAGCTGTTTTTTAAACCCTAAAGATATACATTTTCTTTCCTAA
471	Gdist.S204483_4329	BT04	0.394	78.639	no	0.1268		0	0	0	0	0	0	0	0	0	0	2.50478	6.8577	2.92189	3.33219	2.24861	4	AGAGGAAAGGTGTTGTATAGAAATGTGCAGTGTATTAAAAGCCACTTCCACTGGGTTAAACTGCAGCCAAAACACACCGTATTTATATCTGGCAATGTTGTACTGCATGCRCTCTTCTCTTCTTTCTTCTCCTCGTTTATGGAGGTCAACTCCTTTCTTCTCCGTTTCTCCAACTCCANNNNNNNNNNNNNNNNNNNNNNNNNNNNNNNNNNNNNNNNNNN
472	Gdist.S346427_10827	BT04	0.394	82.379	no	0.0644		0	0	0	0	0	0	0	0	0	0	4.40373	1.25856	2.13719	3.3994	2.1164	0	ACAATAGTTATTTTGTGCTCGATGTAGCTGCGCACGGCTGGTGCTCTTACCAGTAGAATGTCATTGCTGCGTCTTTTTACTTCGAGTCTCACTGAAAGAAAAGGCTGTTCRTCAGTTTGGAATGCGCCCCTTTTCCAGTATGCTCCAGCTTCAGGATTCTGCGGGAAGGAAAATCCCATTAATCGGTTTATTAAAAATATGTAGCTTAATTTTTTTCTGTA
473	Gdist.S37877_3561	BT04	0.394	82.379	no	0.0592		0	0	0	0	0	0	0	0	0	0	1.02594	4.4018	0.611856	2.42474	3.35086	0	TGTTTTATGTGCCCTACTAGTCATGTTTCTATGCTTGACATTTATATACTAAGAAAGACCATGACTGGAAGACATATGATTGCCACAGTGCTATTTGCACTCCAGAGAGCRTAGGGTGAGAGTGGTTAGGTGAAACTTAACACTTTATAGAGTTATCATGATGACAGACTTGTTTTTCATATCTTGTATTTTTGGTGCCAAAAATAATGGCCAAATTGAGT
474	Gdist.S64444_2754	BT04	0.394	82.379	no	0.0417		0	0	0	0	0	0	0	0	0	0	2.16071	0.278766	0.0186592	0.711162	0.848528	0	AATGTTGTGTCTGTATCTTCCAAATATTTCACGTAGGCCTGGGTCATGCTCCATACATATACCTCAAAGCATGTTTGAACACAATGACACACAGGTACAGTCATGAACAGYGGTGGAACATCAATGCTGTAATACATGATAACAGCTGAACAGATTATAATACAGCGAGGAGAAATGTGGAAATGTGAGCTGGGTGAATCACACCACTGAAATAGTTCTGT
475	Gdist.S64444_2675	BT04	0.394	82.38	no	0.0547		0	0	0	0	0	0	0	0	0	0	3.54288	3.20984	0.966784	2.48803	0.140682	0	ATGAGGCCGTTTTAGAAAACTGTCGTCTAACGTTCCTCCTCCTGTGTGGTTGACAAAGGGAAACCCAACTGAGGCAAACAATGTTGTGTCTGTATCTTCCAAATATTTCAYGTAGGCCTGGGTCATGCTCCATACATATACCTCAAAGCATGTTTGAACACAATGACACACAGGTACAGTCATGAACAGTGGTGGAACATCAATGCTGTAATACATGATAA
476	Gdist.S491469_9222	BT04	0.405	84.125	no	0.0799		0	0	0	0	0	0	0	0	0	0	4.35427	3.02695	1.16921	1.83128	0.455276	0	GCTAAACTAGCGGCTCCAGGTTGCCTGACACCAGGGTGGTCTATGGGAGTCTACGGAACAAGGGGGAAAGGAGTGAGTATGTGGGGCCTGACATCCCCTATCCTGTTACAKCCCACCAAAGACACAGTGGTTCACATAAAACAACATGAGACACAAGGTAATGAAGTGCTAACAACTGANNNNNNNNNNNNNNNNNNNNNNNNNNNNNNNNNNNNNNNNNN
477	Gdist.S513060_2174	BT04	0.414	85.889	no	0.0197		0	0	0	0	0	-1	-1	0	-1	0	1.69273	0.131737	1.42277	0.594591	0.0662058	0	CTGCAGGGTATTCATGTTCACAGCTATGAAAAAAAAACTCTTCATGTCTTGAATTGAAGCTTACAAAGTAAACTTAAAGTTAAGAGATGTGTATGGACAAATAAGGTCAAYGGACAACGAAAGGGGTTAAATCCAATGACAAACGAGTCAGCACAACTGCATTCCATCCATTGCACTTGTCAACAATAACACATACAAGACAGCCGTGTGTGGGGGGGTGG
478	SalHit.S165182_6059	BT04	0.423	86.144	no	0.0488	yes	NA	NA	NA	NA	NA	NA	NA	NA	NA	NA	NA	NA	NA	NA	NA	NA	ATCTTTTAAAAGGTCCATATAGCCCCAATACTTTTAGTTTTTTCTTAATTACATCAACACTAACCACACACTGTACATCGACTCTATTCAAGAAATCAAAATAAAACAAAYGAAAACCCAAAAGAAAACACTGCAATTGTTTTACTGTAGCAGTTAATACACAAGTCCAGCCAGTCAGAATGAGAATGGGAGGTGGTATCAACCAGCGTGTATTAGAAGCA
479	SalarSNP.ESTV_13137_137	BT04	0.432	86.147	no	0.0452		0	0	0	0	0	0	0	0	0	0	1.34315	1.53658	0.288759	0.285857	1.51047	0	TCATTTCATTGTTTGTAGAACTCTCCCATTTATTTTATACTGACAAGTACCGTTCTCAGGTCAGCTAAAAGATGAAATGGAATGTTACAGTAAGATTTGGAATAAAATCCTAGATGTTAAAAACTTCACAAAAGGTMATCTCATCTTACCCCTCAATCTTTTTAAAAAGGTCCATATAGCCCCAATACTTTTAGTTTTTTCTTAATTACATCAACACTAACCACACACTGTACATCGACTCTATTCAAGAAATCAAAATAAAACCCAAAAGAAAAAAACACTGCAATTGTTTTACTGTAGCAGTTAATACACAAGTCCAGCCAGTCAGAATGAGAATGGGAGGTGGTATCAACCAGCGTGTATTAGAAGCATACATTGATGATGTCGTGTGTAGCAGGT…
480	Gdist.S101169_6923	BT04	1.106	86.151	no	0.1279		0	0	0	0	0	1	0	0	1	0	2.43934	4.20903	0.133274	5.18392	0.26714	0	TTGTCTGCTACCTCTGGAACTGTTATCTAGTGATAAGTAGAAGTAACTGACTCATCCAACTGGCATATGACACCCCCCTGCACCCCTCCCCATTTTTTCTATAAATGTCTRCGTGAACAAAGAGCGAGTCTAGTTGTTTATTCCCTTGCATGCATGCTCGTAATAAAGCTTTTGTATATTGAGATCCAACTGCCTTCTGAGAGGTTTTTCCACCACAACAC
481	Gdist.S132944_1725	BT04	1.117	86.155	no	0.0592		0	0	0	0	0	0	0	0	0	0	4.65346	1.97066	0.291572	1.13276	1.10654	0	CTTGAAAAGGAGGATAAGCAGACAATTAACTTCTCTCACACTGATAGCATTTGTATCATAAATAATTTTCACAGCATTCAAAGTTTTGTTTGTTTTATGAGTAAGTGGGTRCATTTTCCTGTGTTCATTTCCCTGGTTAATCTCCCTATTTAAACATGACCTCTATTTGACATTTTTGTGTGTAAAGAGATGAATGAATCAAATAAAGACTTAACTCCCAG
482	SalHit.S58313_4910	BT04	1.112	86.155	no	0.0619		0	0	0	0	0	0	0	0	0	0	0.577622	6.53116	3.22614	0.263919	0.707556	0	CTTATCGTATCCAGTTGTGCTGTTACATGTGTGGTCATTCGTCATCAGGGGAAAAAACTGTGATCAACCAGATATTCACAAAGTGCATGGGGCTTTGAGACTACATTCCCRTTCTAATTCCTAATGCCACCAGGGTCAGTATGTCTCACATTCCATCCTCCATGGGGCGCACATTCTTCTTAGTCTGCGGCAGACAGAGGCCCTNNNNNNNNNNNNNNNNN
483	Gdist.S51520_3916	BT04	3.671	86.392	no	0.0774		0	0	0	0	0	0	0	0	0	0	0.872492	0.388143	3.75128	2.72242	2.30894	0	CCCATATCAGCTAAAAATAGAACGTCATCATGTTTTGGTCATAACAAGGAAAAGCACCTGGCTAACTAGTTGGCTACAGCAGGTTCTACCATTTCACGCCCTTTTTGTGAYGGAAAACGACACTGCAACAATGCGCTCCGCATATAGCTTCTCCGTAGAGCATGGAGTCAGCTACCGCCCCGCTGACACCATAATGTAGGGTCATCAGCATCACAACAGAC
484	Gdist.S408665_3579	BT04	5.371	86.396	no	0.0807		0	0	0	0	0	0	0	0	0	0	5.53701	2.05449	0.747654	0.344736	0.424519	0	TGCGAAAGGATGACGAATGCTTAATTTGTGGCAGATTATATCAGAATTGACTGCTGAATGAACGACAAAATGAACGGTCAATAGAATGCAGGCGAGTTGCAAGTGCGCAGYGACTCTAAGGTTTCTCAGACAGTGGATAGCACAGCCCTTGTATAAATGCCGTCCCGGGACAATGTGCTGAATTGGCAGCCTATTTATAAATCTGCCATTTGGACGTGGAC
485	Gdist.S408665_5512	BT04	5.371	86.396	no	0.1326		0	0	0	0	0	1	0	1	1	0	7.09246	4.28604	2.94459	1.6786	3.14576	0	AATTCAATACCCAATGAAAAAATCTATCTCAATGATAAAACTTGCAAAGATAAAAACCTGAACCTCTTAATAACCTTTCGACTGGGGGGAAACAGACAGCCAGTCAAAGCRTCATATTGATATAAATGTTGAGATATAACAACAACCAACAACATAGCCTATGGCTATTGTTACCTTGGCTTGATGTAGGGCCCCATCCAGTCTGTGGGTATCCCGTTGTG
486	SalHit.S43861_1436	BT04	7.272	86.396	no	0.0515		0	0	0	0	0	0	0	0	0	0	6.76422	1.53992	1.91949	2.20463	1.82163	0	AAACTTACAATTAGTGACGCAAAATGGCAATCCTGCTAGTTGCGTAGAGAAAATACGCAGACATGCGCACTCCAGCAATTTGTAAGTCGACACAAGTACACGACATCGCCRTTTTGAGTAGCTAATTGCGATCTTGCATTGTGCATGTACTGTAGGTAAGGTATAAATCAGGCTTTACTCAATCACACCCCCCCCCAGAGCGACAGGAAGAGAAGAACACA
487	SalHit.S43861_2337	BT04	7.342	86.397	no	0.0486		0	0	0	0	0	0	0	0	0	0	3.6018	2.85345	0.430039	0.725046	3.26195	0	ACATCAACACCAGGTGAGAATTCAATAAAGCAGAGCGAATGAGGTCAAATAACCACAATGGTAAATTAGCATCGGTCATTGGTCACTAGTCTCATCAATGTCACCACAACKAGGTTTCTTCTTCCTTACATTATCAACAGGTTTTCTGAAGGAGGCTGATGTCTCATATGTAAATAAGCCCCATTTCCCTCACTGGGACTTCACTAGCATGGCCACGTGCT
488	cDNA.C122548872_148	BT04	65.734	87.522	no	0.0488		0	0	0	0	0	0	0	0	0	0	3.65614	2.48233	1.03335	2.15537	1.17755	0	CGCCAGGTGAACATCACAGTGCGTAAGCAGCTGAGTGGCTGGTGGGACAGACTCACGCTACAGGAGAAGAAACCTCTTTTCCTTGCTCCTGACTTCGACCGCTGGGTGGAYGAGTCTGACGCGGAGATGGAGCTACTGGAGAAGGTAACGTCCTGTAATATTAATATTATAATTCAGGATGTCAGGATAGATTTGGTATTACAGCAGATACAGCTCATTAA
489	cDNA.S79964_174	BT05	0	0	no	0.0478		0	0	0	0	0	0	0	0	0	0	2.31908	0.627642	0.083993	0.318215	1.85993	0	AACATTCTGACTACGTCTTTAGTGTTTTCTTACAGCGCAAACCTGAGGTATATTTTCATGTATTTGGGGAAATAAAGTTGACCAAAGTAGCCTTTAACAGGCTACAGTAGYAACTCATAACATAACACAATAAAATGGAGACAGAACACCGGTCTAAAAAGGTAGGTGATGTTAAAAATAAACCTAGCTAGCATTGTTAGCACACTATCTAGCTTGCTAGC
490	cDNA.S255040_2501	BT05	32.008	0.066	no	0.0409		0	0	0	0	0	0	0	0	0	0	1.88573	1.9149	3.94201	0.0988643	3.56397	0	NNNNNNNNNNNNNNNNNNNNNNNNTCACTTCCTTTAACTCAAAAGGGTCAGACCCTCCCTGTAACACGGTCTGACAAGCAGGACAGTAAGGGGGATCCATTTTACAGTGAYGAAGAAAAAGCAACCTCTCACAGTTGGATTGACTCCAGGGTAGGAGAAGTAGCAGTGACCTGAGATTTAAAACACTGTCCACTTTGTCACGGACCAAGAAGTCAGCTCTC
491	cDNA.C124241706_353	BT05	38.408	0.068	no	0.07		0	0	0	0	0	0	0	0	0	0	1.98522	0.63414	3.91769	5.26789	0.655784	0	TTTACCTGTTTTTGTATCAACTGTCAATCTTGTATGGTACTAGCAACACTAATGGAATTGTCTTATGAGGTTATTCCATCTGCTGTGCCTGATAATGGAATGTATTTGTAYGATTTTTTTGTTGTTGATTCAGAGCACTATATTTCACTATTTACTTCAATAAATACAATTCCTCATTCATTCATTCACCAGAGGACTTTTTTCCTTGAGTAATTTATATT
492	cDNA.S229093_237	BT05	42.76	0.068	no	0.0467		0	0	0	0	0	0	0	0	0	0	0.712179	3.22681	0.319129	1.5651	0.368279	0	TACAGCACATTTCTGCTGAATTGCATGGTTATGTAATAACAGTAGTGATCAAGGGAGAGACCTCGATTTCCAACCACGGAATTGAGGAGATTCAGTAACACGGACGACAAYAGAATTCAATAAAAATATATATTTTTTGTTGCTAAAAGTAGAACCAGTGCGTTTTGTCTTTTAAGCCTTCATCATGGTTTTTGATGAAGGTCAAAAGCCGAAAATCGTTG
493	cDNA.S293277_438	BT05	32.019	0.068	no	0.0569		0	0	0	0	0	0	0	0	0	0	2.59792	0.757647	1.86968	3.06199	1.77226	0	GAGCCATCATAAAGCCACTGTGTAAGAGCAATCGCTTTACTGTCCATAAATACTGAATAAACCATCTCACATTACGGATTTTGGCATACTGTATTATCCTCCAATGTCTCRTTCTCTCTCTATCTCCTCCAGCTCCTAAGGTTGACAGGGAACAGGCTGATGACCCCATCAGGACTGCCTCTTCCATGAGAGTAAGACATTTATAGACAGTTAACTTATCA
494	cDNA.S309721_1176	BT05	38.941	0.068	no	0.124		0	0	0	0	0	1	0	0	0	0	3.47258	2.33593	1.74612	1.31986	2.891	0	TAGTTATATCATTTACCCTGTGGAGTCACTGTGAAATGTCATCTAGTGGTTGTGTATATCATACCGAGGATGGAAACCTGTAGGCCTAATTGGTTAGGGTTGAACCACGAYGACATGGCCCTGGGCAGGACGGTTACATCACAGTAATAACAGTCATTAGATCATCTCCCTGGTTTCCCAGACACTTCGTCAGACAACATAGAAGCTGAACATAGGACTGG
495	cDNA.S655513_1414	BT05	32.2	0.068	no	0.0452		0	0	0	0	0	0	0	0	0	0	3.05532	0.851333	2.9086	0.0371066	0.72362	0	AGCCTAGTCTACTATGACTATCAACATACAGAAAATGATGACTATGGGCAAAGTGCATGAATGTGGTGGGATATGGAATAGCCCAGAGTTACTGGGCTACTAATGAGTGAYGTTATGAATAATAAAGTGTATAATCCTGCTGCTGATACATACCATTGCCTGTTCTATCTTGTTGTCAATGGCAACAACGCTAGCACCCGAGGCACTGTGGAGGAGAGAAG
496	Gdist.S574163_10014	BT05	52.139	1.357	no	0.0526		0	0	0	0	0	0	0	0	0	0	3.03995	2.29127	0.489731	0.65427	1.87097	0	TATCTGGGGGGGCCCTGCGTGCTCGTTCGGTAATCTGGCCCTGGCTTTGCCCAACAACACTTCTCACCTTAAGTTTTGTTTACTTTGTGAGGTACCGTGTTGCAAAGCCGYATTAAATATTAACCTTCAACTTTTCTGTCCCTGTTCCTTTATTTACCCTCTCATGTTATCTTTTCAACACCACTTACTCACTCCTTTCTTGCAAATCACTCTTTCTCTGG
497	Gdist.S42556_9071	BT05	53.972	3.946	no	0.0694		0	0	0	0	0	0	0	0	0	0	2.01847	2.48186	2.88542	0.708339	0.408852	0	TTACTTTAGTAAATGATTTGTTACTGCATACTATTACATTTTATTATTTTTTATTACACAACTGTAAAAAGGAACAGTCCATACTCCTCTTCTGTCTAAATACATAAATCRTTGCTAGCTATGCAACACATAGGTGTTAATGCAATGCTGTTTCTAGTAGGCCTGATTACAGTGTTACTACACAGGTAGGCTATAAGAGGAACCTAATATAAAGTGGTACC
498	Gdist.S582245_1090	BT05	53.973	4.03	MAF<0.05	0.0965		0	0	0	0	0	NA	NA	NA	NA	NA	2.14222	2.69094	0.648903	3.20253	1.60668	0	AAAATGACAGTGACCACTATGAAACAGGAAACCAACACTGACCCCTATGAAACAGGACAGCGACAGTGACCCTTATTAAACAGGACAATAACATTGACACCTATGAAAAAKCAAATCAACACTGGCCCCTATGAAACAGGTAAACAACACTGGCCCCTATGAAACAGGAAAACAACACTGACCCTTATTGAACAGGACAACGACACTGACACCTATGAAAA
499	Gdist.S35585_2670	BT05	53.975	4.117	no	0.0501		0	0	0	0	0	0	0	0	0	0	2.37244	2.1553	0.406485	0.858164	0.258824	0	TGAATTTGGATAGTTACATGCGTAAGTACCAAACTCATTTCAGATGTGGGTTAAATTATACCAAAAAGAAAAACCTGTCTGGAGCTGTTTGATATGGTGAGCAAATAGCCRTTCTGAAAGCTCCCATTTTTCTCTCTCTTTCTCTTGTCTGTGTCGCCTCAAATGCAAAGGGAGGAAATCTTTTCATCAGCTTGGCTCAGAGACACATCACAGGGATAAAT
500	cDNA.S730927_529	BT05	53.975	5.342	no	0.0863		0	0	0	0	0	0	0	0	0	0	3.6274	2.24989	1.84203	1.10539	0.00856525	0	TATCAAAATGGTAATGTTTTGATAGTGTTTTTATTGGGTTCCACTGAACAGTGCTAATAGCTAATGAAGACTACTAAAAACACAAAAACAGCCACTAACTCACCACGTAAKCAGGGAAACTTTGGGTCTGTTGAGTCTTTTAAACAGAAATAAAGTTTGTGTCCGACTGCAGGGGATGGGTGGGGATAGCTCGCATGCTGTAACACCAAGGGCAATTATTC
501	Gdist.S95603_3558	BT05	53.975	5.375	no	0.0559		0	0	0	0	0	0	0	0	0	0	4.61517	1.53565	0.12637	3.50744	1.73119	0	CCCACACTGAGACCATCTTAACATGGCTGTTTTCCTTAGGCAGTGTTGCATCATGGGCCATTAATGTTGCTTCAGGGAGAGAGCTTCGCTGTGTAATTCATAGAACAAGGYGCATCAGATGAGCACCTTGAAACCAGCAGTATAGAGTATTGAAACCAGCAGTGTAGTGTATTGAAACCAGCAGNNNNNNNNNNNNNNNNNNNNNNNNNNNNNNNNNNNNN
502	Gdist.S34545_1552	BT05	53.975	5.376	no	0.0965		1	0	1	0	0	0	0	0	0	0	2.18747	4.44624	0.845333	1.63685	0.799601	4	TTCCTCAACCTCCACAAGTTACTCACATAGCATCTTCTGCTCATGATATTCGGCTATCTGCAGAGGATATGTTAACTTTTCAGAAGCCTAGTACTATAGACGTCAACTCTRCCCTAAAAGCGAATTTACCAGAAGCCTCGCTTTGTCAAGACAATTGGCAAGATGGAAGTTGTGAATTGAACACATCAGGCAGAGATCCTGCAAGCAATAAGAAGAACAAT
503	Gdist.S359627_16667	BT05	53.975	5.376	no	0.0591		0	0	0	0	0	0	0	0	0	0	4.10269	0.712634	2.992	0.584122	0.973999	0	CAGTCACCTCAGTTAGTGACCCACGAACCACAGCCGGCATTTCCCCCTCATAGCTTTTAGTTGTGTCTGGGTGAGAGAAGGGCTCCGTATGGCCCAGTGTTACATGACCCKCCAGAGAATAGCAGGGTGATATTGTGCAAGACAGGCCACAGTCTCTAAAAAAAAACGGACTTGTTGATTCATATTGGTTTTCCTCCATTTTTGTTTGACCAGCAATTTCT
504	Gdist.S612707_3758	BT05	53.975	5.376	no	0.0438		0	0	0	0	0	0	0	0	0	0	1.13892	0.0137289	0.822202	0.433655	2.0367	0	CTCGTTGTCTCACCCTTCTAGGTAGCAAATTGTCTGTTGTTAATTGTATATACAGGGTCCAGTGTGCCTATTCCATGGAGACCGGAGTCTTCCTTACAGGTCAATAAAAGYGAAGGTGGTTCCGAGAGTTATTAGCCTATCATCTCAGAATGAAGGCTCGGTTTGCTGATGTGCTTGAGTGAGTTGTCCTGTGCTGTGTTTGACTCTGTTTGGCAACAAGC
505	Gdist.S276066_8390	BT05	53.975	6.934	no	0.1305		0	0	0	0	0	1	0	1	1	0	7.97291	5.14489	1.48698	0.623779	2.00864	0	NNNNNNNNNNNNNNNNNNNNNNNNNNNNNNNNNNNNNNNNNNNNNACAGCGCAGTAGCCAAATAGGATGCTCTTCCAGTTCAGCTTCCTCCTTCCTCAATTTGTGGCATGYATCAGGATCTCATTAACTTGGGGTGGAACTTGTTCATGAGCAATTGATGGATATAATCCTGCAGTTAAGTGCCATCAAATCGTGTTACTTTCCACAATCATGTACATTCC
506	Gdist.S68367_2220	BT05	53.975	6.934	no	0.0838		0	0	0	0	0	0	0	0	0	0	0.348356	0.0419575	1.60333	4.05192	3.04564	0	TTTCCCCTCTTTTGGGAGATTTGGAGCACAGGAGCTGTCACTTCTGCTGTTTGCCTTACTGTGTTTGTGTGTATGTACTCTGGTGTGTCTACAAGTGAGCAATGGTGAGCRTTTTCATAGTCATAACAGAGACAAAACTTTACATGAGAAGTACCAAACAGTCAATACCCATTAAAAAGACNNNNNNNNNNNNNNNNNNNNNNNNNNNNNNNNNNNNNNNN
507	Gdist.S68367_5660	BT05	53.975	6.934	no	0.1148		0	0	0	0	0	1	1	0	1	0	4.12126	3.68319	3.15519	3.05518	2.2542	0	CAAACAGTTTTTTTTATTGAGGAATCATAATATAACCTGTTTTCAACCAATTGGTTGCAATTTAGTAAAGACGTCGTTTTCATGATGACATTAAGACATCATGAGAAAGAYGTCCTATTTCGCTTAATATCTGTTCAGATAACCAGATTACAACCGGATAAAAACGTCTGTTTGCGAAAAGACGTTAAGAAAATGTTGTTATACAACCTGAACATGACGTT
508	Gdist.S68367_6156	BT05	53.975	6.934	no	0.0502		0	0	0	0	0	0	0	0	0	0	3.53543	1.44476	0.682761	3.01376	0.837738	0	NNNNNNNNNNNNNNNNNNNNNNNNNNNNNNNNNNNNNNNNNNNNNNNNNNNNNNNTTGTCCTAAGTATTTAAAGGATGTATGACTTTGGTATCAGAAGTGGGACAGAATGYACTGTGAGGAGTTATTTTCCATACACTACTACTCAACGTCCTCCAGCCTATCCATTATGTCCTTAACACCAACATTGCTATAGCTTCTGATATATGTGAAAGTGGTTGGA
509	Gdist.S92499_6804	BT05	53.975	6.934	no	0.0891		0	0	0	0	0	1	0	0	1	0	1.09757	4.58976	0.0223635	1.28598	1.2701	0	GGGGTTTCGCCCCCTGCTCACAAAGGATAGATCTGGCCTTTACATCTGACCCATGCCAGTTTCTCACAATTTCTCGGGCAGAGCATTTTCAGATTCAGAAAACATTTTGCRTCAGTCAAAGTACATACAGACAAGATACATATTCATATGTAAAACACAACAGAGAAAAGCTACAGATATTTACCGAATATTTTCAAAAAGGTCGGCAGGATAGTGCAAAG
510	SalHit.S29463_5965	BT05	53.975	6.934	no	0.0803		0	0	0	0	0	1	0	0	0	0	6.9524	0.00706938	0.758672	3.45182	0.434568	0	GTGCCTTCTGTTTTTTACTGACTGAACTGTAACTTATTGATAGGCCTATGTCTTAGTCTTTTGTTTTAATGTTCCTTTAAAAATGCAAGAAGACCTACTGTGAGTCAAGGYAATGCAGCTTTTACCTTTTGTGTACTTGCTTCAATCATCTCTTTCAAAGTTAGTGATTGTTCAATATTCACAATGTGTGAGTGTGAAGTTACTATAATGTAATACCTCAA
511	SalHit.S826387_869	BT05	53.975	6.934	no	0.151		1	0	1	1	0	1	1	1	1	1	0.725805	1.35873	4.23852	0.333434	1.65066	0	GATGGGAGCCTCTGGATCCGTCATGTCAGAAGGTTCTGCTTCATGAATCTGTCTGATTGATCCAGGGTGCAGGTGGCTCCATGACCGCACACTGCAACAATAACGCATGAYGGCATGTCACCGAATATCCTGTTTTGTTGATGCATAGGGGGTCATTTAATGACTGCTCTGGTTTAGGTGTCCTCAATGTCCAACTGGAGTAAGGTTACTCTCTTGTAGTC
512	cDNA.S830139_334	BT05	53.975	9.016	no	0.0382		0	0	0	0	0	0	0	0	0	0	0.437491	3.30272	0.157035	0.710123	0.81125	0	ATGGATTTTGTTTTCACTGATGTCAAAGCCCTAATTTCATACCCATAACCTTTAAACGACTACTGAGAGATTGGAAAGCAGGTGGGACAGGTTTTTCCGAGGCCAAGTCTRCTTTTCAGTCTAGAGACAAATCTTATTTCCTGATCACATATTCTCTACTGATTTCCTAATGCTGTCAGAACAGGACCACGGTTGTATCCAACAACCAGGGCTAGGTGGTT
513	cDNA.S525580_1370	BT05	53.975	9.101	no	0.0413		0	0	0	0	0	0	0	0	0	0	1.11007	4.41608	0.884597	0.0680046	1.51615	0	ATTACAACAGACAGCATCTGTCCTCATATTTAAGTTAGCCAACTCAAATTTTTGCTAAACACAGGACTTTACTTTGGCTGTTGAATTAACTTTGCCAACACTGAGTTTTGMTTACAAAGTTCCATTGATATATATTGCAAACGCAGGTGACAACAACAACTGTCCACAAGTATACCTGAGAGCTGCCACTTTGCTCTGGGTCTCCCGACTCATCTTGACTT
514	cDNA.S68403_1523	BT05	53.975	11.263	no	0.0336		0	0	0	0	0	-1	0	-1	-1	0	1.05475	0.629422	0.802228	1.57069	0.565981	0	CATAGTATCTTTGTCTTCTGCAGATGGAATATATACTCCAGCCCTTATAGGCTAACATAAGGGGTGGAATGGAAGTACAATTTTAATTTGTGTTAGCTGTAGTACTAAATRTTATTTGTTTTGTTCCATTATAGCTTGACAAGGTTGTGACGGCCCAAGTTCTTCAGAGTGAACTGAAAGGGAACAAGATCCACGATGAACATCTTTTCATTGTCACCCAT
515	Gdist.S136603_6180	BT05	53.975	11.263	no	0.1416		0	0	0	0	0	1	1	1	1	1	0.506191	8.01556	3.97936	1.80021	0.930132	0	TTTTTTTGACAGGCCGTCAACGTGGACATGACGGTTTGCCCAGCCAACCGGTGCGCAGAGAAATAAGGGATGTCTACCAATGTGTTTAAGCGGGGTACAGTACGGTGCTTMTTTTTCTTTTTAAAAAAGCATGTAAAGAGAGACGGGATGCACCGTGTAGTGTAGCCTACCCAAGACGAACCGAATGCCCGTTTTTCAGAATTGAACACTAACCCAACTAA
516	Gdist.S230251_3848	BT05	53.975	11.263	no	0.1269		0	0	0	0	0	1	0	0	1	0	0.556867	6.1521	0.522782	0.975973	1.32751	0	TCAACCGGGGGAGGGTTTGCCTTAGAAACACACCTCCAAGACATCTCGATAGGTGACATCAATAGAGAAACAGTGAAATGAATTCACATGTGGAACTGTGTGGTAGTTCTRTCACTCAAGAGGTCCTGACCTAAAAGTGTCACCTTATTCCTGTTTAAGCACTGTTTTGATATTAACTTATCCATCAGGGTGACATCACTATCGTAATAGCCTTAATGTTT
517	Gdist.S230251_6244	BT05	53.975	11.263	no	0.1543		0	0	0	0	0	1	1	1	1	1	3.16045	6.9658	0.489063	3.30471	0.674844	0	CAAAAAAGGTATTTGGGACATATGACAAGAAATGTTCAAAATGGGGGCTTATATTCGTCATATAAAAAGTCCCAGGGGCATTGTTTATTTCCATTATTTTCACATAAGTTRTCCTGAGTGTGAGTCCTCTCATTGGGTGGTTAAGGAATACTAAATGGGTCAAAGGCATGTGTCAATGTCTAGGTCATGCAGTAGAGATATTAACAATACTGCCAAATTAT
518	Gdist.S529500_1136	BT05	53.975	11.263	no	0.0792		0	0	0	0	0	0	0	0	0	0	2.5899	2.04512	3.91878	0.701514	2.57368	0	NNNNNNNNNNNNNNNNNNNNNNNNNNNNNNNNNNNNNNNNNNNNNNNNNNNNNNNNNNNNNNNNNNNNNGGACGTAGTGTGCCCAGTGGGTAGTAAATTACTTCATTGGGMGGGAGACGGCATGAGATTATCTTTTTTCGAAGAAGAAGAACGTTAGGCTATATTAATGTTTCGGCTTCTGGGGTCAAGCGCTTGAGGCATTGATATTAATGAATTAATTA
519	Gdist.S63731_2375	BT05	53.975	11.263	no	0.0629		0	0	0	0	0	0	0	0	0	0	0.415608	3.25835	4.20249	5.57172	0.786323	0	GGCCCAACTGACAGGTAGCGGGATTTGGCGGAGCGCTTTGCATGAGAGCCAATAAGAAAACCTGAACACGGCAGATTAGCTCGGGATTATGTTGTCAGAGCGAGCCTTGAYGGACAAACTGCAGAGGAATAAATTGCAGTCTGTTTGAGGAGCTAGCGCTGCTGCCACGCAAACAGGAGAGAAGGGACCCCTTCGTCTAACGCCCTGTCCAAAATTACAGG
520	SalHit.S233811_1875	BT05	53.975	11.263	no	0.1576		0	0	0	0	0	1	1	1	1	1	2.61686	7.61637	2.77085	4.82078	2.51253	0	GTCACTAGATGGTCATCACAGGCAACATCTGCCCCCCTTCATGCGAGCTTCTATACTTGCCGTCGATCATCAGGTGGTCAAGCTGGTTCTTGTCTCTTCCATTAGGAGAGYACGAATTTCAGCTTTTGGATATTCTTGTGGGGAAACAGGCTGCCACTTATCACCAGGTTATTTGTGACGCAGAATGTTAACAGTATCTCACCGTCAAACCTCTCTCCACA
521	SalHit.S233811_2086	BT05	53.975	11.263	no	0.1137		0	0	0	0	0	1	0	0	1	0	9.24055	3.84922	0.664562	1.04255	2.97728	0	TCTCTCCACAGACGTGCTTCCCCATTGTTCTCTCGTAGTTGGTGTTCTTGGTACCAACCTCTGCATTCAGGTCTACAGTGACGAGGAGCAGGTCTTGAGCAGGCGTTAGAYGGTGTTATAGAACAGATATTTTTCTTCATCTTTGGCATTGTTTGTGGGAGCATAACATTGGATTATTGTTAGTTTGGTATGTTGTCCATTGAGTCTGGCTGTTGTCATTT
522	SalHit.S279268_1478	BT05	53.975	13.058	no	0.0686		0	0	0	0	0	0	0	0	0	0	5.30304	3.88431	0.299346	2.06766	0.987242	0	TGGGCTTCACAGATGAGGGTGGCTGGCTCACCCGCCTCCTCCACACTAAGGACTGCGACGTCGGGGCCGCCCTGGACACCATCCACTACTCCAAACCCGCCAAGAAGTAAYGGGGCTTCGATACAGTACCCTGAGGGACACCTACATCCCCCTATGATAGCCACTTCACCAATACTGCCTTCTCTTCCGTCCCTCTCATTCACACCTCTGGCACTTGCAGT
523	Gdist.S16554_8200	BT05	53.975	13.667	no	0.0375		0	0	0	0	0	0	0	0	0	0	2.19952	0.939651	2.1468	0.542316	0.75184	0	TGTGAATGTCTATGCTTAGCATTTAAGTCAGTATCAACAAATAACATTGCATGGAAAATAGGCTGTTTATTCCACGAAAAGATGTCAGTATGTGTCCCAGCAATATTTTAYGTTTCATTATCCTTTTAGTCTTCGACATTAAGCTGAAGATTCACTAATAGTTGGGATTATTTCTGTCAGTAGTGCTCTGGGATACTTGGGCTAGAATAATTTTGATCCGT
524	Gdist.S253720_4338	BT05	53.975	13.667	no	0.0389		0	0	0	0	0	0	0	0	0	0	3.44292	0.102085	2.7997	0.52909	0.778395	0	GCTTGTCAGGTGTTGATAGTGACGGTGTTGCTATCTTCTCTCTATTTAGTTGGCTGTATACACAACTACAGGCCTATAAATAGCCCAGTAGAGTCCAGACAAAATGATTTMGGTAGCCCACCTGCAGGACTGCATCCTCAATGACTTGCCGTAGACTGAATCGCTACATTTAGACTCTATTATTGGACGAAGTTATAGGCCTGTTTGCCGCAATGACTAAG
525	Gdist.S253720_7389	BT05	53.975	13.667	no	0.0482		0	0	0	0	0	0	0	0	0	0	1.44552	2.15267	1.36226	4.12608	2.4355	0	GGACTTATTTCAGCTTCCGTGCGTATGAAGAGATTTCTCAACTGCTCAAACTGGCTAAAGGGAATCATAAAAATCTATTTTATGAATTTAAAGCTATATTCATAATGGACRTTGACACGTGAAGCGACAATAATGGGGGTAGTGTAAACCTAAGATGTGTTTGTTTTTAAACGTGATCGAATAAAATAAAGAGGGGTCGAATATTTTGGAGAGCCATCCTT
526	Gdist.S681888_6399	BT05	53.975	13.667	no	0.0387		0	0	0	0	0	-1	0	0	-1	0	3.63108	2.72946	1.63034	1.5296	1.35651	0	CTCGCGTTTCGCGAAATGTTTTTGCGCTATGGCTTAGCGTGAAAAGCAACCAACGAACACTTCTCATGAACTTTTTTGTACGGGAAGAGAAGTAATATTGAGTAATATTAYGAACTCAGAGGCCCTATATAGTGGTGAGAGACTTTATCCCCTCATAGCAATTATGTAAGGTGACCATGTTTGATTGTCATAAATGTCATTAGTTTCCTTTTTTTGTGTGT
527	LD.S183034_13487	BT05	53.975	13.667	no	0.0656		0	0	0	0	0	0	0	0	0	0	3.29521	0.86937	1.68116	6.99697	0.243731	0	CATCCTGTATGACTGAGTAATATTAGAAAGACGCACAGATGACATGAGAAAAATTATTCTAAACATGTCAAGCAGCACCATAGCGCCACTGATAATGCCCCTCATGGGGAYGGTCTCTCCTCAGTCAACCTAAAAGTGCAGTAATGCGTAGAATGAATCAAGTCTGCCACCTAGTGGGATGTTATCACTTAATGAAGAAAGAACATTAGAACCAATCGTCT
528	LD.S183034_3756	BT05	53.975	13.667	no	0.0495		0	0	0	0	0	0	0	0	0	0	0.883917	5.53779	0.223516	1.36587	3.36092	0	TCGTTAGAACGCACGAGCAACTCAAGATCACATATACCCGAACTATTGACAGTAGTGTTTCCTTGGAAATGCATCATTGCTTAAAACGATCGCTTCGTTCAATAAAGCTTRTTTAGGTCTAACATGTTTCGGCCGGTGCAGAGAAAATAAGGGCAGTCAATAATGATGTTAGATAACATTGCAAAAAAATATTAATATATAGGCCTACTACCATTTTGAAG
529	cDNA.S405104_1587	BT05	53.975	15.595	no	0.0693		0	0	0	0	0	0	0	0	0	0	1.64799	0.351731	0.378001	1.35675	1.09951	0	TTCAACATAACGAAAGCAAACCAAACCAACTCAAGTAAGAGGCATAGAAACCCCTCATCCTGTCCCTCAAACCCATTTCTGCTGTCCCTCATAGCCAATTTCCATTTAGAYGGTATTAAGAAAATAATGGAAATCCGCTGAGGTTAGGCAAACTGAAAGCGGAGCTTTGCCTTTGGTGACAAATCCTCCGGGGAGTGTTTATAGAAGACCTTCAGCGTCAG
530	cDNA.S405104_7335	BT05	53.975	15.595	no	0.0519		0	0	0	0	0	0	0	0	0	0	1.0443	0.427647	2.3505	0.317278	0.382514	0	TTCCGAGTAGAGGACACAGGTAAGCATGTACAATATGAAGCGAACTCTGCACAGATACAAGCACGAGAGGATGCGTGATCCCAAGTCCATCTATCTCGACATATACTAACKACAAGCATAGTCCATGCAACTGGCAACAATGTTTCCAGAGCCGGAGTTCTGANNNNNNNNNNNNNNNNNNNNNNNNNNNNNNNNNNNNNNNNNNNNNNNNNNNNNATCCG
531	Gdist.S475070_6546	BT05	53.975	16.498	no	0.0911		0	0	0	0	0	0	0	0	0	0	2.42789	2.19716	5.04159	0.977297	1.06712	0	GACTTCTGGAAGGAGAAGGCTTTAAAGACTATTCCGGCATCCATTTAATAGTCGCTGTCCGCAAGTGATTGATGCGTAAGATTTTCAGAAGCAGGGAGCAGAAAAGGCAAYGGTGATATGCTCGTCTGGAGTTGTCCAAACTATGCATGGAAGACAGTCAAATCTGCAGAGGCTGCTCATTTATTTTCAGTGATGTACGTCACTCGGTTAAACTATTATGG
532	Gdist.S85381_7267	BT05	53.975	16.529	no	0.0531		0	0	0	0	0	0	0	0	0	0	3.48064	0.491219	0.784147	2.18084	0.873378	0	TGGTCACGTCAAGAAGATCGTTCGGGAAAACAGGTGGGTTGTCGTTGACGTCCTGGAGCGTAATTTCCACCTGGAGAGAAAGAAAAACACCACCATTTCCATGAAAACAGYGCCAAACAATGCCTGCTATAGCCGTTAGGTTCACTGTGAAACGTCCTGCTCGCATTTCTGACAGATATGCGCCCAGCAGGGACAAGTGATCATTCTTCCACTCTTCATAA
533	Gdist.S85381_4939	BT05	53.975	16.559	no	0.0998		0	0	0	0	0	0	0	0	0	0	1.30666	2.34828	3.21108	2.43733	1.37115	0	AGGAACTCACTTCAGTCACGCTCATTTGTATTTTCAGCAGTCTTTTTGGCTGTTACGTTGTTGTTTTGCTTCTTTAGCACCCATTGTTCAAGATACTTTTCCTAGTTAGGMTCGCTTTTGGTACCTGCATATTTTCCACTCTGTGTCAGAATGCTAATAAAACGAGAATGTTCTCTCCAAAAAGACAAAAAGTGCAGCTTTTTTTCTATTCTTTCAAATAA
534	cDNA.S293527_2798	BT05	53.975	16.595	no	0.0571		0	0	0	0	0	0	0	0	0	0	0.932168	0.689211	3.84581	0.66384	1.64851	0	CAGTGACGGAGATGATGGTAAGTGGTCGTTAGCTAGCTAATTCGAGGCCAGAGTACGTTAGTTAGCTTAACGTTCGCTGAAGCCAGCGTGAGTTGATGCTGCTCGCTCTGYAGTCAATGTGCAGCATGCTACGTTAGCTAGCTACCTTGCGTACTAGTTAAATCACCATAGTCAGTTCAATTAACTAACGTGAGAAGTTATTTGACTATCGGTTCATACAT
535	Gdist.S204043_6591	BT05	53.975	17.672	no	0.0318		0	0	0	0	0	0	0	0	0	0	0.803509	1.26725	2.60071	0.655853	0.0329104	0	TTTGTTTGCTGGCTTGTGTGTACTTTTGCTCTGGTGTGTTGGTGTTGGGGTTGATCGTCTCTGCATAAATAGTACGTAGCACAGTCCTGGGCCACTGGGCCAAAACAACCRTTCTGTCCGACTACAGCAAATCCATTTTGGGCCTGTAATGCAGCAGGAGGGGGGATTTCTGGAATACAAACAAAACAAATGACAGATAAAGACTGACTGAAAACCATGCA
536	Gdist.S95747_5341	BT05	53.975	17.672	no	0.053		0	0	0	0	0	0	0	0	0	0	1.15005	3.67053	2.43271	0.387345	0.230629	0	CTCCCAAGCCTTGTTTCAAAGCCAGCCGTTTGTGTGTGCATGGCAACCCAAGTGATGATGATGCACGTATCGAAACTAAAGCCCTCTAATAGCCAGGATTACAGATTGACRTGGGTGTCACAGATTCCTATGGAATTCAAACCTGAAATTTGGAGATATTTCTCTCTCCACCCACCGAGTGCAAAACAAGCACCACGGCATCATCCGTTGCTTTTAGTGAG
537	SalHit.S119227_2435	BT05	53.975	17.673	no	0.0466		0	0	0	0	0	0	0	0	0	0	3.96591	1.80999	0.933351	1.293	3.38227	0	GAGGAGTGTCCTCGGAACTCTTTCAGCGACTTGCCCGACTTCAATCCGTGAACCCTGTGGAACGCAAAAACATAACAGTTATGGTTCCTTGGTGACCACTGTTCTATAGGYAGGAAAAACAAAGACGGAGAAACCATGAGAGAAAGCGAGCTTCATGTGTGCAGGTCACCTGATGGTCTGGTCGAAGGAAGCACTGAGCAGCTGGCTGCTGTCCTTGCAGA
538	SalHit.S119227_1244	BT05	53.975	17.714	no	0.0779		0	0	0	0	0	0	0	0	0	0	6.21159	1.27896	4.6481	4.74164	3.8148	0	CTGATGAAGGGGGCTTGTGGGGTTAAGGTCTAAGCTCAGGGTTTCCAGAGCTTGAGTAGGCCATCCTCACTGTACGTGGAGATTAGGTTCTGATGGGGGTGGTGGGCGATRCCAATCACATCCTTCTCATGGACCTGGGATGGGGGAGACAAGAGCTAATGAGACAAAAGTCTAATACAAACGTTAGGCCAGGGGTAGACAACTAGATGGTCGGATCCCGG
539	Gdist.S96659_2257	BT05	53.976	17.769	no	0.0387		0	0	0	0	0	-1	0	0	-1	0	0.0872644	2.48961	0.246313	1.38181	2.05234	0	ACACATTTGTTAAAAGGCCTATCCTCCTCTGGTCTTGGCCAGGACTAGCAGATCCATTCACATGCTGGAAGGGGGGAGGGCTTTAAATGGAATGTTCATCAGGTTCATGGMTAACTTGGTCCAGCTGTGTTTTTCTTTGCCATTTCCCATTATACAGTGGAAGAAGTTGGGACAAAGTAAAATGGCTGCAATTGACTACTGTTTCCACAAAGAGAGGGCAA
540	Gdist.S44660_237	BT05	53.976	17.77	no	0.0753		0	0	0	0	0	0	0	0	0	0	1.38526	3.02766	1.56563	0.0247216	0.582369	0	TAATTCATATTTATTGGGTAAAGTGTTAGCCAAGGTTTCACATGAAACCGTTTTCTTGTTCAGTGTCGAAGCCCCATCACATAGTAACATAGGCCTAGTTCTTGTCACTCRTCAGTGACACTCGTCAGCATTGTTCGAACTTGTCCCCGAGAGTGCCTTTGTATGCCACTACCACCATTTGCTCTTGAAGGAAATGTTAATGTGTTAAAAGAGAAATGTGT
541	Gdist.S285036_8726	BT05	53.976	17.913	no	0.0769		0	0	0	0	0	0	0	0	0	0	4.48938	3.66635	0.0265132	0.210939	2.09465	0	GTCCTAAGAACAATGGTCTGGATCAATGTAAATCATTTTCATACTTATTGGGGCCTAGATTTGTTTTGGTGGGACACTCGTACTTCAAATCCTTGACTACACAGTACAACKACTGCTTCGAATCGTGTTGGAGTTCAGATACGAAAAATACAATATTTTTTTGAGTAGGGAAAAGAGCAACAGAACATCGACTTCAAACTTTTTTCCAACTTCCCTAAATT
542	Gdist.S497554_3191	BT05	53.977	19.705	no	0.0434		0	0	0	0	0	0	0	0	0	0	2.48252	1.00609	2.66938	1.03706	1.95914	0	TGATATGACCAGGCAGGCAGGGGCCAAGGAAAATAGACCCAAGTCAAGCCCAGTGAAGAGGTTGAACTGGCGGATGTGAGCAATGCCGCCACCAGGCCACATGAACCAGTRCTTGGTACCATTAGCAGGGTGAGGGCTCACAACTGTTCATTACAGGTGATAAGTGCTCACAAAGGACCGGGCCTGCATGGTTTGACAGAAAACACTGGGGCTGGAAATAA
543	Gdist.S239826_12936	BT05	53.977	19.71	no	0.0887		0	0	0	0	0	0	0	-1	0	0	0.899525	1.9056	1.64893	1.11487	1.37738	0	NNNNNNNNNNNNNNNNNNNNNNNNNNNNNNNNNNNNNNNNNNNNNNNNNNNNNNNNNNNNNNNNNNNNNNNNGACTGTGATAATGAAGCAATTTAATTTAAAGCACAATGYATTTGATACCCCATTCTCCCCATACTGGCTTGGTTCATTTCTGTACCTATGAGTTATTGCATCTTTATTCACAAGACAGATGAATCCAGTAAAGTATGAAACCCTGAAGC
544	cDNA.S21788_1182	BT05	53.977	19.872	no	0.0458		0	0	0	0	0	0	0	0	0	0	0.0332031	1.64554	1.94427	0.127848	0.186553	0	AACATTGCACGTCTAACCATGTCCATTTCTAGTCTAGCAATGCCGTTTGTTTGTAACAAACGACGGTATCATGTCCTGCTGATGTGCTAACTAGCAAACAACTACCTATCRTCACCCACTCGCTTTCGCGATGGGTTTTTTTTCTGATCCTGTGCAGTCAAAATAATAGACCGAGATACGGCCTATTTCGAATACACATCCAGGTCACTCGAGTATATAAT
545	Gdist.S540008_1839	BT05	53.978	19.913	no	0.1517		0	0	0	0	0	1	1	1	1	1	1.09756	6.0663	3.36966	2.02578	1.03413	0	GGGGATTTAAAATGTTGTGTTTTGCCTTTTTAAGAAACTGCTAAGGCGTTGTGAGGTTTGTGTGACTTGCGTGAGCACTATCACAAGTCCTCTCCATCACCCTGTTCTTTRCTTCTCTTTCTTTCCCTTTCTGTCAAACTCTCTTCATTATATTTGCACCTCTGTCACAAGCAGAATGCTCTTCTATTGGTTGATTTTCTGAACATGCTAGATTCAAGTGT
546	SalHit.S167714_1334	BT05	53.978	23.359	no	0.1141		0	0	0	0	0	1	0	0	1	0	4.6024	4.40895	2.63867	4.18754	1.94572	0	TGAAGACCCAGTACAATGCGTATGGTCTAGAACTGCGAGATGTATGGCAAGTACTTTTGCTCTCAATTCCAAGTGAAATTTCAAACAGAACCACGGATGACAATGTTTGAYAATGAAACCAATACAGACATTTTAGAGCAGCTCAAAACAAACTTACTGCCTCTTCAGGGTCCTTCTCATGCAGACTGGACTAGGGTTATGGCCTGTAAGCAGGGCACACA
547	cDNA.C124193644_487	BT05	54.222	25.489	no	0.0314		0	0	0	0	0	0	0	0	0	0	1.12426	0.970848	0.892347	2.22486	0.656622	0	GACGAGCACCAAATTTGCTGGTGCAAATACTAATATATTTAAGTCCTCAGCAGGGACATTGAAACGCTACATGGTTGTGCAAAATGCAGGCCATATGTCAAGGAAGGACCRTCGTGGAAAATCTGCAATGTAATTGGTCACCTTGAAGATTTATTGTCATTCCCATTGGTTCAACTATAACTTCAGGCGGGACAGTAGGGCGCAACGTATAGAACGTTGCA
548	SalarSNP.ESTNV_24241_102	BT05	54.479	27.619	no	0.0538		0	0	0	0	0	0	0	0	0	0	1.81025	0.460606	2.48922	0.574974	0.661582	0	TTGACGGAAAGAGACACCCAAACGTGGGATACGTTTAACCATTGGGATGCTTAAATATTTAAGTATTTGTTTTATACCGTTACAGTCTTTAGAGATGTGAGKTTTTTTTTGTAAGATTAACGGTAGTGATATCGCGGGTTGTCTTTTCTGCCGCAGTCAGATATTTTCACCTTAGTTACATTTTCGCAACGTAGCTACATACCTACATAAATTAGTTACCTTCCTTGTAAATTAACACAGTTACCTAACGTTTCTTCGGGTGTCATCTCTTTGCTAGCCAACCATGCTACTAGTTACAAGCCAGCGTTAGGATATCTTGTCAGGCAGTACGGATGATTTTGAGTTAATCTGTCGAGGTTAAAGCAACGAGTTTATAGCCATCTGTTAACTAAGTAACGT…
549	SalHit.S1027_8940	BT05	54.736	27.644	no	0.0597		0	0	0	0	0	0	0	0	0	0	0.854265	6.95307	1.62973	1.10603	0.62518	0	TTACCCCTCCCTCATAGGGCCCCAGATGGCGCTCCCCTGAAGAGCAAGATGATCTACGCCAGCTCAAAGGATGCTATCAAGAAGAAGTTCACAGGTGAGAAGCACTGACCRTTGTGGATGTAATAGACCTTTTGGGCTTTGGGTTCTCTTCAAATTAAATGGAATCTCCTTGCTCAACCCTATAGCTCTGTGTAATTGAATTATACATATTTGGGGGGGGG
550	SalHit.S1027_7181	BT05	54.98	27.646	no	0.0997		0	0	0	0	0	0	0	0	1	0	11.055	3.33373	0.502196	0.287495	4.30765	0	CCTAGAAAAAAACAATTGCCCTGGAAATGGAAGTCTTCCCCGGCAGCACTTTAAATACTCTTGCAAAGTCTTTTCACTTCTGTTCAAGATGTCTCTAATCCAGATGTTTGYATCTAAACTCTTCAAACTCACCACTAGGTGATTAGGTCCTGAGCCCAGTGTGCTCTCACAGGCCCTGGCCATCCTCACGCCCAGAGCAAACAGGCCCACACCCTTCACAC
551	Gdist.S13164_5885	BT05	55.255	32.177	no	0.041		0	0	0	0	0	0	0	0	0	0	1.93593	2.8361	0.151895	0.838715	1.3524	0	CCCAGTAGGCCTTGGAGAATGTATGCCTTTTAACTGTATTCTCCATTGGCCAGTAGAGGGGGTACACACACACTTGACAGGGGATTAATGGCAAACACACATAAAACAGAYGTGCATCATGAATTGGAAACATGCAAATATACAATATGACCTATTTGGCTCCTACACACCAGTCCCAATTGTATTTGATGTGAAATCAAAAACAATTCTTTACTTAACTT
552	Gdist.S497709_1211	BT05	55.53	33.89	no	0.045		0	0	0	0	0	0	0	0	0	0	0.243579	0.221594	3.19755	0.187688	0.0859502	0	ACTCTATTATTTTTTAGTCTCCTTCATAAAAAAAACAAGGGGAAACGAAAGAGAGATTAGAATCTGGGTCTTTGGGTTTTCCTCATTGGAGTGTGTGGATGTAAATGTGGYGAGGTGATGGGTACTCCTCTATGGGTCCAGGCTCTCTGAAGTGGTACACCATCCTGCCCATTTCGTTTTGGGATGGGCTTGAATACGGCTAGAGAACGCTTAGACGAGAT
553	cDNA.S437669_209	BT05	55.799	33.974	no	0.052		0	0	0	0	0	0	0	0	0	0	0.510588	1.57682	0.653303	3.9262	0.535084	0	GTTCTGTGAATAGTTCCTGTAATGCCGAGATCCTGTTGGCTTACTCTCCCTTCTCTGGTAGTGCAGAAACACTCCCTTGCCTTTGAAACAATGTCCATAAATGACAATTTRCCAAGTGTCATTTTCCTTGTTTACAGCCATGTCTCCCATGTTCCTCTCTTGTGTTTCACGTTTAATTGCACCAATAATGTTGGCGGGCCTAACCAACACGGCACATGCAG
554	SalHit.S159124_1208	BT05	56.072	37.126	no	0.0768		0	0	0	0	0	0	0	0	0	0	2.36858	2.01803	1.80962	0.370036	3.49143	0	TGGCCATTGTAGGCCTCATTATTGCCGGAGACTTGTGTTGTCCCGACAGCATCCCTATTCGAATGACAACAATGTTACCAGATTTCCAGCAAATGTCAATAAACATACAAYGCGTGACCTGTAGCTACATAAACAGTACGACGTAGCTTCTATGCAACCAAGAGACTTTTGACATTGCGCTGGACTCGTCAGAGACTATCGAAAGTCCAGCATGATCACAG
555	SalarSNP.BASS15_B7_G03_752	BT05	56.355	41.133	no	0.0306		0	0	0	0	0	0	0	0	0	0	7.3391	0.66298	0.553217	2.12849	0.853442	0	TGTATGGACGCTTGTGTGCTTTCTATACAAATACACATGACTGATACAGATTTAGGAATTKAATTCTTATAACAGCGAACTATCCATGTCAGTTGGTGATGAATTTACAACATCAGCGGAA
556	cDNA.S133625_906	BT05	56.471	41.972	no	0.1431		0	0	0	0	0	0	0	0	0	0	3.6284	1.52861	5.27414	0.214173	1.38651	0	CCTCGCTTGTGTCCGTTTAGCGTGCGCACAAACTCACACGTACTGGTGCTCCACACCTACAGGGGGCAGCAGAGAGAGAGAGGGAGACGGACATCAATATTCACAGGAAAYGACTCCAATATCAAATCTCGTAGAGACAAGGTATACCCATGTGCACCCACATACTCGCTAACACACTAGCCCCACATTTTGTATCTCATGAGCCACACACACACACACAC
557	cDNA.S569210_2498	BT05	56.693	44.81	no	0.061		0	0	0	0	0	0	0	0	0	0	4.43325	2.06506	0.594782	0.594956	2.42363	0	GTGAGTTTGAGAATCTCTATTTCAATTCTATATTGAGAATCTAGAAGGTCTTCGCTACAGTAAAGGCCTGTTTTATACTGTCTTAGTTCTCTGTCTCTCATAGGTCTTCAKCATAGGTAGTTCATTGAAATATTGACTTTGTTGGAGCTCATGAACTAGAGGGAATGAACTTTCATGGAACAATCTAGATAATAGGTCATCTATTGATTATAGATGCTGCA
558	cDNA.S569210_283	BT05	56.74	44.81	no	0.0495	yes	NA	NA	NA	NA	NA	NA	NA	NA	NA	NA	NA	NA	NA	NA	NA	NA	NNNNNNNNNNNNNNNNNNNNNNNNNNNNNNNNNNNNNNNNNNNNNNNNNNNNNNNNNNNNNNNNNNNNNNNNNNNNNNNNNNNNNNNNNNNNNNNNNNNNNNCATGAAACRTTTGTACACTAACACTCCTCTTGTGTCTCAGGATTTACGTGAACTTCTTTGACATGGAGGCAGCGAACGTGGCCTGGAACAACTCTACCTTTGGTTGAGCAGGAGATCTA
559	cDNA.S569210_3034	BT05	56.631	44.81	no	0.046		0	0	0	0	0	0	0	0	0	0	2.92596	1.30197	1.89301	1.13776	3.56135	0	NNNNNNNNNNNNNNNNNNNNNNNNNNNNNNNNNNNNNNNNNNNNNNNNCAATGTAAACACTAGCTAGCTGCTACTTTGAATACAGACAACAAATATTACACCATTTGTGGYACTGGGATGAGAGATTGAACGTTTCCGGCTAGCAGATTGACAACGGCAAGTAATAAAATCATTTTTCTTCGAGACAAATTAAGACGCTATCGTTATACCCCTGTGTTATA
560	Gdist.S64198_4811	BT05	56.571	44.81	no	0.0482		0	0	0	0	0	0	0	0	0	0	0.224687	0.610713	3.21466	0.285555	1.67455	0	TAATCTCCACTACTCCATACTGGTCCGGAGAGAGACGCAACACACGTAGCGTTATGGACTGTTTTGCCTATCACAGATATACCACAGAGATAAAACAGAGGCATAAACAAKAAAGAGACAAGAGCTATCGAGATAATCAACGATAAAACAGAATATTATACAAATAGGAAAGGCAATAGGAAATATAAATATAGGTAGGCCTAAGTGTTGCAACTCTTGTC
561	LD.S182363_10553	BT05	56.793	45.846	no	0.0946		0	0	0	0	0	0	0	0	0	0	0.316241	2.2601	0.255732	4.36179	2.9809	0	TACATAAATCAGTGTTAAATATGAAAATACTCCTGAAGAAGTGATCTAATTCTACACTGGACAGGATTTGAAACACCATAATAGTGTTAAGAAGCTTTAGAAAGAGGAAAYGACTCCAAAAGTGAAGGTATCTAATTCTGCCGTAAACAGAACTCGAAACACTAAAATAATGTTTTCAACTTTTCCGGTAGTGCTCCCGGTCCCTGGCAAGGTGTTGCACA
562	LD.S182363_1448	BT05	56.865	46.054	no	0.0762		0	0	0	0	0	0	0	0	0	0	4.54865	1.58001	1.27214	0.755157	1.78151	0	GTACGGTTACGACAGGATCCTCAAGGTGGGACTAGCGCTTATCCTGGAACTGTCAAAAACATTTTTTATTGTGTTTTTGATTGATGGTTTGATTATTGCTTTTCAACATTMTTTATCTGTATTGTATTTACCTGTGTTGTGTCTGTGTTGAGTGGTTGCATTTTCTTTTGTTGATAAGGGTTTTATATCTCTGTGTTGAGCTCTTGTTTCTGTGTCTGCAT
563	Gdist.S252406_9755	BT05	56.937	47.063	no	0.0537		0	0	0	0	0	0	0	0	0	0	1.47244	0.104431	2.16192	0.452507	1.98783	0	ATAACTGAATACTTGTGGGCCGGTATTAGTTGATACAATACTGCAAGTCTGCAGACAGGAAGAGTAGAGAGATGATGCGTTTGAAAGACAAACAACCTGAACCAACTTCCRTGCATTGCTGAATGTAATTTTGAGATAACTTATTTTAAATCAGTACAAAAGTAAATTTCCGGCTAACGGAAAAGCTGATGACTGAGGCAGAGAACATCAAGCCTAACAAT
564	cDNA.S357219_769	BT05	56.997	47.147	no	0.0567		0	0	0	0	0	0	0	0	0	0	0.626108	0.551282	4.09291	1.26038	3.09033	0	CATAACCTGTTTGCACCTCGTCTGCCACAAACACTCCCCCTGCAGAGGGCCCATATCAGAGAAATACCAACACTCACTGTTGCATGTCAAAAATAAAAGCAATTGCTTTTRCTATCACAATGGCCTCAATCTTCACTCAAATTAGGTTTTGGCTCTTTGTCCTTTTCTTCACCGATGAGAAAATGGTAAAGTATAATAGTGCANNNNNNNNNNNNNNNNNN
565	Gdist.S93404_10483	BT05	57.053	48.462	no	0.0923		0	0	0	0	0	0	0	0	0	0	1.23357	2.56198	1.75024	4.84914	1.16027	0	ATAAACTTAAGTTTAAATGGAAATAGTTTCCTATTGTTTTCCATGACCATGTTGAATTCACAGTTTGGCCTGATTACAAAAAGGATGTATTGGTCCCTAACAGTTATCAAKCACCATGGTGAAGCTAACCTTATAATTATTGGGTGGAAACGGAACAATGTCTTTCCCTGATTGTCACGTGGAGGAGTAAACTGCTAAGTTGCAGATCCCATTCATTTCCT
566	Gdist.S167909_2010	BT05	57.106	48.482	no	0.0386		0	0	0	0	0	0	0	0	0	0	1.89064	1.82672	3.52031	0.0199227	1.00526	0	TGAATATCTGAAAATTGTTAATAGTGACTAAATGAATATAGAACGTGAGTAAAGGGGACACTTGAAATCAGAGATTAGCTAGAGGTCCTAGGATAAGCTGTCTGGGCCAAYGCTAAGTTCAGGAACAAGAAGCAGCCAAATGATGTGGAAATATGTGTCAAGTGTGAGGCGGGTGAAAGGTCAGAGGTCAGGTTAGCTGGCACTAGAAGGTCCTGATTAGG
567	Gdist.S90845_14730	BT05	57.16	48.516	no	0.0431		0	0	0	0	0	0	0	0	0	0	1.14485	0.160272	1.30344	0.36661	0.962638	0	GCAACAAGAGTGCATTTGTTTGTGCACTCTTGCTAGTACGGAAATATTCTATTAAGATTTCATAGATACTGTAGTATGAAAGGCCTGCTCCTGATGCAATCCAGACCTCAYGAGCAAAATGCCATCACAGAAAGGATATTCCACATTCCTCTCACATCCTCTGCTGAGTGCAACAGTATACAGTAGTTCTGCAGTTACTATGCTGCCATATGAGAATAGCA
568	Gdist.S156336_679	BT05	57.16	49.097	no	0.063		0	0	0	0	0	1	1	0	1	0	0.879245	2.44099	3.61592	1.642	0.868849	0	TATGGGGCCAGCACTGTTGGTTTTGTCTTACTTCTGGTCCCTGTTCTCTCCCACTAGGGGGCTCAAGCTCTGTTGACTGAATGAACCTCTGATGTGACACACAGGTGTAGYGGAGCAGTGTTGTCACTGTCTACAGAAGAGATGTTAATGGGTTCCCCATGCCTTTCAGTGCACTGTTAAAATAAAGTGCTCTGTAACATTTAAACTAGTGGCAACTGAGC
569	Gdist.S17879_4184	BT05	57.16	49.097	no	0.057		0	0	0	0	0	0	0	0	0	0	4.60628	3.81797	0.215575	1.60874	0.429579	0	AGAGAGAGAGCTTTTTTATATTGATCTTATTTTCCCCCTTCTCCGTTCCAAATTAGAGTAATTCTAGAGACATGTGCTGTTCTTCAAGCACAAGCTCTTCTGGGTAATGCRTATGGACTGTGTGCAGGTCTCTCTGCACTGCTGCCTGCTCTGTACTCCAGAGGGGGCTGGGAGTTGAGTTCTCCGTGGGGTGAATAGGGCAGAGTGGTGCACTCGCCGCT
570	Gdist.S218170_9435	BT05	57.16	49.097	no	0.0736		0	0	0	0	0	0	0	0	0	0	1.50389	7.17152	0.445224	0.266817	0.4146	0	CTAGCTAATCCAACATTTGAGTCAGCTTTAATCACCAATGCAAAGCTAAGTTAGCGTTTCAAATGTTCAATAAGATCAATAAGTGTAGGCCTATTATTGTGACTAACAGCKACGTGTTGTCTGAAACCATTCACTTTACAGAGTACTTCAAATGAGAGAAGAGGGTTAGTTTCAAATCGAATTATATATCTATTTCTCACCAGTTGAGGGCACTGCAACTG
571	Gdist.S51432_4537	BT05	57.16	49.097	no	0.0743		0	0	0	0	0	0	0	0	0	0	1.98518	4.25453	0.53537	2.16227	0.0260669	0	AAGCTTGAATCGACGCATGCTTCAAAATAAGTTCAAACGGAGTACGCATTCAAGAAGTGCCCGCTGTGTCCGTTTCGCATACTTTGATTTCAACTCATACTGCGACCCTCRCGTGCTCCGGCTTGCATTTTGAGGAACACCCAATGTGTCCAGAGTGAGTCGTGATGATGAGGAAATCATTGCTCAGTTGTCTAAGGTGAGGTGAACAGGAGGAAATGGGT
572	cDNA.S379086_6064	BT05	57.16	49.844	no	0.0607		0	0	0	0	0	0	0	0	0	0	0.503817	2.6182	3.29019	1.79482	0.510572	0	GAGGTATTTCACCCAAGACCCAAGTCTTAATGTCTGAAAATGGCGTCATGTAAATCACACGGGGGTCTAGGGATGAGTGTAAACTGCTGAAGGATCTCTCAGATTTATTTRCCTTGCTTTGAGCTCCAACAGGACCCCTCTGTGTGACGCTGGATGAATGATTCTGCTCGGAGATCAGTGGACTGTGAGGTGTGTAAATGACTGCGTGTTTGGCTTTCAGA
573	Gdist.S171660_5313	BT05	57.16	49.845	no	0.0899		0	0	0	0	0	0	0	0	0	0	8.36443	0.774578	1.66239	2.90635	2.3723	0	AACAAACGAATGGCCTCATGGCTACCAAACAATACCAGCTGGCTCACGGCTTGTAAGATGGGACACTGACTGACTATACCATAATTTGCTGAACCTGATGTGCTTGTCAAKCCTTGGCTCAGCATCTAGACACGGTTGCTGCCACCTGGGGGATGGAGTGTGGAAGTGTCTATGTCCTAACACTAACCCCCCCTATATCATAACAATAGCGTCACGACTGA
574	Gdist.S171660_5453	BT05	57.16	50.419	no	0.0819		0	0	0	0	0	0	0	0	0	0	1.45745	1.85465	0.331146	1.66433	1.23387	0	GCCACCTGGGGGATGGAGTGTGGAAGTGTCTATGTCCTAACACTAACCCCCCCTATATCATAACAATAGCGTCACGACTGATGTGTTGGATCAATCTTTCATTGTATCGCRTGACAGGCCTATATGAGTGATGTTTAAAACTGCTATCACTGCTTACCAAAGGTTTTTGTGTTGTTGTATACAGAAAGCAATGAGTATAATACAAGCAAAAAACTATTTCA
575	Gdist.S54084_9356	BT05	57.34	50.557	no	0.0739		0	0	0	0	0	0	0	0	0	0	2.75948	0.246183	0.746519	1.63508	0.785216	0	AAGCCTAGTGTTGCACCATGACCGAGATGGAGTTCACAATCACTGAATGAAAAACAAACAGTGTTGTAGTAGGACTGTGTAGTAAACACACACTACAAGCAGGCCAAGGGYAACAGGACAGGACTTTAGCCTAACATTGACAACACTGTGGAACACTTCTCCATCCCCTGCCATGTGATTAGGCCACAATGGAGCCTCTCATAACCTCGATCCCNNNNNNN
576	Gdist.S53108_2660	BT05	57.534	50.714	no	0.045		0	0	0	0	0	-1	-1	0	-1	0	0.199422	0.210736	1.57983	0.394723	2.1067	0	CTGTTTGCTGCTTCCACTTTTAGTAGAGCTGCTACTAAAATGTATTTTAGTAATGATAGTAGTATTACTTCGTTTTGCACAATAAAGATAAAGTAGGGCTATCAATAGACRTTCACAAACAAGTGGACACAAACATCTTTCTCCTACATCTACTGTTCCCTTTCCTGCCAAATGGAAAAGTAAAAATGCTAATGACATTGATAACACTACAGTGATGGGCC
577	Gdist.S564428_20142	BT05	57.736	50.841	no	0.2067		0	1	0	0	0	1	1	1	1	1	0.151046	7.90483	1.09602	2.8442	0.37117	0	TTGCAACAATAGATTATTTCGCCTCCCTTTCCCTAAACTCATGGGGATTTGATATACGAGAAAAAAATGCTTAGCTAGCACAAGAGCGCCTAAAGCACTAACAGGGAAAAYGCAGTCAGAAAACCTAATTAGGATTATGTTCCTCAGGTTATTTTTGAACAGCAGCATTTTGTCTTGTTTTATGGGCCTGAAAATGAGCAGAATCCCGGTCGGTCCGTTTA
578	Gdist.S153467_6701	BT05	57.954	50.967	no	0.1218		0	0	0	0	0	0	0	0	0	0	4.65838	4.47285	3.57433	2.22204	0.548781	0	ATGCTGGAAACCCAAATGGGGTATTAAGTCATGCCAGACAAGTGTTAAGAACAAGCACAAAATATGTTCTTTACATGTGCCTTGTTCCAACATCGATGAGAAATCACAGGYAATTTCATAATCCAACACCTAAGCATACACTTTACATTTAGGCCAAAGGAGATAACACAACCTACCTGAGATGAACAGGCTATTTTCCCTATGCTGAATCTGGTGCTGCT
579	Gdist.S268511_6812	BT05	58.191	51.564	no	0.1234		0	0	0	0	0	1	0	0	0	0	3.13786	2.6437	3.24527	0.664785	0.81627	0	GAATTTAATTGTTTCCTTCAAAAGAACAAGCTAGTCTGGTACAGAGGAGTCCCCGAAAATCTAATATGCAGTCTCTATCCATAGTAAACTGTACTAGCACTGTGATGCAGYGGCACACATTTATATTGAGCCAATACACACAAGGTATATCAAATACTAATAGATCTGATCATCTCAAAATGTTCCAAATTGTGATGTAATTGTATAGATATTTGCATGAT
580	Gdist.S268511_3092	BT05	58.384	51.565	no	0.0901	yes	NA	NA	NA	NA	NA	NA	NA	NA	NA	NA	NA	NA	NA	NA	NA	NA	ATCTTTATGATAAATCATCTCAGTGCAGCCTGCCTCTACAGCCATGATGAATGACAGCTCTAAATACCTGGGAGGGTAGCAGGGTGGTTTAAAGGCCTCCAGTATTCACCRCTCCAACCCGGGACCCCAGTTTCCCTGTGTAAAAGAGCAGCATCATCCAAAGCCTGCAGTCTCAAATTGCCATTCTAGCTCAGTCTCAAGGCACCATTCTGGCTCTATCT
581	Gdist.S100907_122	BT05	58.597	52	no	0.0417		0	0	0	0	0	0	0	0	0	0	2.23139	4.62706	0.677269	3.11004	0.207032	0	GGAGAAACAGGCTCCTGCCCTATGGACCATTCTTGCATGGACAAGGCTTATTTACTTACTTCACTAGTTCAAATTCAGTTAATGACATGTTCTCCAGTTACAATAAAGCTRCTGTACTTCTCCTACTGTCCTGAACAAGTGTTGACATCCAGTAGCCTAGTCGGTACCTGTAGAGGAAGAGGTCTTTGGCCAGCCTCTTGGGCCCTATGATCTTGAAGATG
582	Gdist.S356774_6492	BT05	58.77	52.291	no	0.0464		0	0	0	0	0	0	0	0	0	0	5.52737	0.127238	0.943385	1.04313	0.58288	0	GGCTGGTTCTGGCGAATGCTTCACAACTGCCTTGCATCACCTGGGAAATGCACTGCACCCGTATTAAAGAGAGCTTATTAACACTTCCTCAGACTAGGGGAATGTTCCCCKCAGTATGGAAAAGGGCTTTTAATAACCTTCCCCACTCCACACATGAAGGGCTCTCTGGGGAAAAAAACAGATTTAAACAATTATCAGACTACTGTACGTCCACAGCACAC
583	cDNA.S764899_4758	BT05	58.956	52.325	no	0.0617		0	0	0	0	0	0	0	0	0	0	1.15813	0.120113	1.44263	0.875072	1.31146	0	CAAAGCCTTTATTCAGAATCACAAGTGTTTGCCTCCAGGGAAACGACGCTCTTTGGTTATCACTAGAAACAGCTAATTCATGTTGTCATTTTGTGGGGCAAAATTCATTTMGTTGGCTGTTAATTATGCTTTCATTCGTTCGCCCTCATCGTGTGTTTTCCATACTGTTCGATGATGCATATACGGCAATGAAATAAAATATACACCCCAAGAACTACAGA
584	cDNA.S13770_1805	BT05	59.13	52.477	no	0.0887		0	0	0	0	0	0	0	0	0	0	1.47485	1.34959	0.901396	4.11038	1.80484	0	TGTACAACTACATACACTCATGGGGATTTCTTTGTTTCTAATTCGTCACAGAATTTATTTGTAATGTGGACACAGAATTCATTAAAGCTCAAACAAAATACTGTATGTCTRTCAACTGGTAGTCTAACCTCTCCTCCCTTTTCTCTAACTTATTTTTCCCTAGACACCCAACTGGGCAGGTCAAGAGACTGGCTTTTAGCAAGACACAACCGAGAATGTTT
585	Gdist.S126436_9807	BT05	59.341	53.428	no	0.0457		0	0	0	0	0	0	0	0	0	0	1.70361	1.97551	1.27684	0.618099	0.337931	0	TGTGTGTTTACAGGCCGCCTGATGAGGAAAACACGCGTTGCTCCATATTTCCAAAATAACGAGATGAAATGAGAGATCGTACTTCGTCTGCTTGCACAGAATTGTAAATTRCATCACATGCTTGATGTCACACGGGTCTGATCCAATTGTAGGAATGTTTATCAAACAATTAAACAATGTAGATACTAGTATAATGTTTCGCTGAAGTGTATAAATGTTGT
586	Gdist.S382649_11164	BT05	59.561	54.379	no	0.0657		0	0	0	0	0	0	0	0	0	0	3.29415	1.32212	4.3985	0.51143	1.86462	0	CATATACTTAGTATGATAGGACAGACAGCCCTTACTGAGCTACGGAGTCTCTTCTTATAAAGGATGACAGATCTGCAATCGTTTTCTATGTCGTCAAGTACAATGTCTTTMTTCAGCATGCGGAGAATACTAATGATATATATGATTTAGCTTTACTATACCGTTAAATAGCTTCATGAATACATGTGGACTATATGATAGCATGGCTCTATGTAACAGAT
587	Gdist.S3342_3400	BT05	60.027	59.143	no	0.0517		0	0	0	0	0	0	0	0	0	0	2.17305	1.27353	0.376122	2.15113	0.588443	0	TGATAAGTCCATAGAGCACAATGCATTTATCTGGTTTTTGTTTAGTCAGTTTAGTTCACATTGGTCAAAGCAAAAGAGTAAGTTAACGTGCCAACCTTTTAATTAGGAGAYGTCAGGGGGCTGTAGAGAGAGACTTGTGGTACAACTACACTCAAAGAGCACAGAAAGATCATGGCTGGAGATAAACTTCACGTACTGTACTTCTGAAGGAGCTACTGAGG
588	SalHit.S54868_1385	BT05	60.261	61.015	no	0.1106		0	0	0	0	0	0	0	0	0	0	3.66805	4.137	1.5015	0.0700712	1.81185	0	GATCAGTTTATCAAAATATCGTAATTTCATAGGATTATTTAAAAAAACACTTAATGTATGACGGATGTGTATTTTGCATATATTTACACATAAAATGACACTTATCTAAAYGACACAAGATATTAAAGGCCTCTGTAGAAGTCTAAGACCTAAGAACCTGTGTGTGGAATAATGGGAAGAAAGGCAAATGTACTTTCCATAAATATGACAATTTATGTCAA
589	cDNA.S390903_1871	BT05	60.261	63.012	no	0.0683		0	0	0	0	0	0	0	0	0	0	0.28564	4.60722	2.62606	0.521316	1.37027	0	TGTGATCAAAGAGGAGACCCTGAGGCGGCATGAAATGAAGGAACTTTTCAAGGTCTGTGGATTTCAACACTGCTCTGAGGGCCAAATTCTGATAATGATCTTTCCTTGGAYGTAAATTCACTATTTAACTTCCTTTATAGACCTGTCCAAGGCCAAAGCTGGCACTGAACGGAGTTGGGGGAAAGAGTGCAACAGAACTCCTCCGTCACTTACAGTACGTA
590	cDNA.S14394_194	BT05	60.261	63.307	no	0.0816		0	0	0	0	0	0	0	0	0	0	4.62366	1.82577	5.36092	0.910868	3.42403	0	TAGCTGCACATGCCGAGCAAGAATCAATGAACCATTACTGAAAAATACGGAATAGGTAGATTTCGTGTGAAAACCCACTTATCATCATCATAACACCTCGTAGAAATGTTMTTTTCCATTAGTCATGTAACGAGTACAATTATTCCTTGGGTAGGCCAGGAGAGGGCACTGCAGCAATTAGCTAGGATATCTCGTGTACAGATAGCTAATCACAACAACAA
591	cDNA.S169620_2932	BT05	60.261	63.443	no	0.0473		0	0	0	0	0	-1	0	0	0	0	0.916719	1.19811	1.53686	0.368808	3.47393	0	TAAGGTTACAGTGGTTTACTGTAAGGTTACAATGATTTACTTGACCATACAGTAAACCATCAAAGGAATGGCAGATGTAAACCTGAACTACGAACAAACATCAACAAAACKAATAGTCTTTCACAACCTTTATGTACAATACAAAACATCTAAAATGGAACTACAATGTAGATGGTGTCTGAAAAAGTAAAAAACAAAATTGTCTTTGTAGTAGGAATAGT
592	Gdist.S543123_2333	BT05	60.261	67.123	no	0.0512	yes	NA	NA	NA	NA	NA	NA	NA	NA	NA	NA	NA	NA	NA	NA	NA	NA	AGCCATCAGCTAGCGTTAGCTAAAAGCTAAAAGTTTTGCAGTTAACATTAACTGTGTTGTTTCATATAGGCAGCCTGACCTTACGTATCCACATAACATGATGTGGGCGAYGAAACAATGGAGCCTCATTTCATTTTTAGTGAAGTGGGCGGGGGGGACAGTTGGGTGACGCGAGGGAGCGTGAACAGGGTGGGACCAAAGTTGTGGAAAGCTGAACTTTA
593	Gdist.S543123_4907	BT05	60.261	67.123	no	0.0531		0	0	0	0	0	0	0	0	0	0	5.75577	2.17315	0.45204	0.37278	3.78289	0	GCGACAGGGCAGAGGATGCTAATTGTAAGGCTGTAGCACAGCATGACTTTGTTGGTTTGAAGGGAAAATTAGACTGAAATTAGACTTCTCCCTGGTCTCCCTCAGGTTTCRTTTGTGGCGCACATCGGAGGAGGGGTGGCTGGGATGACCATTGGTTACGTGTTCTTCAGCGCCTACAACCAGAAGCTCCTGAAGGACCCGCGCTTCTGGCTTTGCATAGT
594	SalHit.S177837_3159	BT05	60.261	67.123	MAF<0.05	0.0622		0	0	0	0	0	NA	NA	NA	NA	NA	2.40443	2.94244	0.383189	0.624884	0.483225	0	NNNNNNNNNNNNNNNNNNNNNNNNNNNNNNNNCATACCAGAGCTTAATTTTCTTATTTCTTGCGCAGATTCTTGGGACGCTCCTAAGGGGTACAAACAACTTAACCATCAYGAGTAAGGAACTATCAAAACTATGAAAATATTTCAAATAAAACCTATTTAACATTAAAAACATTTGTCACAGAAAATAGATGGTTTACAGAATGAATCAGATGAGATGGG
595	SalHit.S34693_1686	BT05	60.261	67.123	no	0.0741		0	0	0	0	0	0	0	0	0	0	1.42785	2.02909	0.697957	1.31149	3.07557	0	GGGGCTGGAGGGACAAGAGTTATTAAAATGCAATACTGGGCACAGGGATAGTTGAGCAAGAAGGGTTTTAAAAATAATTTTGCATTCAGGTTGGCAATGATGTCACTAGTMTGAGAGACCCGAGTCAAGATATTACCACTAAAAGTGAAGCTGTAAGCCTAGTTAGACTTTCCTACTTAGATTCTTGGGTAAACTGTTTTGACAGTGAAACTTGAAATTCT
596	Gdist.S41465_3741	BT05	60.261	69.535	no	0.0906		0	0	0	0	0	0	0	0	0	0	2.11779	4.65906	1.67453	3.45495	1.14693	4	TTAGTAAGCAGGGGAAGTTGAGGGGAAGTCTTGATGGGCTGACATATCAAGTGCTTTTTCTAAGAATATTCTTTACTTTTAAAAAATATTATTGATTAGTGTAGATGAGTRCCAGTGTGAGTAAGAAGACGTTTCACTACTGTCTCACTGAAAGGCTCACCAGCCATGAGGTCTCAGCCAAACATATCNNNNNNNNNNNNNNNNNNNNNATATCAGAATAA
597	cDNA.S571530_2439	BT05	60.261	71.947	no	0.0514		0	0	0	0	0	0	0	0	0	0	0.279878	4.51622	0.852571	2.4424	0.58505	0	TTCTTCAACGTATTTAAAATTTGCTTTCTGAATTAATTTCCTACCCGTTTATAAAGATTTTCCTTCTGCTTTTTCTTGTTTTCAGAGTGCTACCAAGGGCGATGAGGTATRCATACAAATATTCACAATATTCATTCTAAACTGTTAACTAGTGTATTCGTTATAATTTGTTACACTTTAACTGAACTACAACTTATACATGCTATATAAGATGTTCATAA
598	Gdist.S187440_8357	BT05	60.261	71.982	no	0.0475		0	0	0	0	0	0	0	0	0	0	2.46066	0.69247	0.250215	0.504692	0.864692	0	TTCATTAGTCACCAAATGGAAGAAAACAGACAGGAACTAAGTGGATTTGTCCTATAAGAAACTCTCATTTTCCTTTTCCGCAGAAACATTTTCTTATATGTTTTCCCTTGYATGCCCTAGCGAACACAACCCAATGCTTAGGAATAACATAATCCTATACCACTGGGCTTCTGTCTCCGCTGCACTTCACTTCCATTCAGACTGAATGCATCTTTCTCCCT
599	Gdist.S275374_7392	BT05	60.261	72.019	no	0.036		0	0	0	0	0	-1	0	0	-1	0	2.1711	1.53586	1.43777	0.866334	1.35277	0	TAGGCCGATGTAACAGCAGGCGTGGTATCAGGGGTGAAAATGAACAAGATTAATACGGCAAATAAATGTTTCCTCTACATGTTGAGTCGGCCTCTCCTCTGGCTGCGGGAYGTATGGGGAACCTCGGTGACACACAACCCTATTAGGGCCACAACAGGTGGGAATCTGTGGGAGATTTCTAAAAAGTCAAAGTCCTTTCACTTTCGACCACATCTCTCTCT
600	cDNA.S409498_652	BT05	60.261	72.028	no	0.0711		0	0	0	0	0	0	0	0	-1	0	2.77085	0.657113	1.97545	3.67214	1.11679	0	TGTGATTTGTTATTCTATAAATAAGTAATTAAAATACCCTTCCCTCAATTGATGTTTATAATCATGAACTGTTTTAATGACAGACTGCCCAGGCATGAAGACTGCTCCTCRTGCAACAGGTAAACATCTGTTAAAACACTGCTGTAACCATCTGTATGAAGTGGATTTAGGAATCCCAATCAAAACAATGTGAAAAGTGTAGGATACCATCACTAAAGATA
601	SalHit.S597042_1961	BT05	60.261	72.028	no	0.0689		0	0	0	0	0	0	0	0	0	0	1.52548	6.37246	4.03544	0.727318	0.280626	0	TAGACGAATATATTTATGTTGACGGTTTTTGTTCAAGAATAATGGAAAGTGCTTCAGGGAGTGTGATGTAAAGAAGTAGTAGTAGATTTAATTGCTATTCTATTTGTTCAYGTCCTTTTAAAACTAATAATTCTGCGTCGAGTCATTTCCCTAGTTAATAGATAAAGGACATTGTTTCCAAACATACAGTAAAGTGGCTTGAATTGACCAAGAACAACATT
602	Gdist.S285956_7415	BT05	60.261	72.029	no	0.0843		0	0	0	0	0	0	0	0	0	0	2.536	2.27166	2.92474	1.58042	2.24407	0	GAGAAGAAGGCCAGAGAAGAAGGTCAAAATGTAGACCGGTTAGGATCACTGCTGAGCTTTCTGCCTCTAATGTCAACCTCAAACTGTCTTTCAAACTGTCTACCAATAAAKCTAAATTCATGTTGTGAAATTGAATTGCAGATGTTATATAGGTGTGGTTTTTGCCAATATTACGGTAGTAAATGTTGACTAGATGGCACAGTTTAGTTTATGATGATTGT
603	Gene.S93233_2108	BT05	60.261	79.8	no	0.0789		0	0	0	0	0	0	0	0	0	0	1.71013	4.34363	1.739	3.16076	1.01848	0	ACATACTCAGCCCACACATACATATAAAAACATTCCATAGTGAAAGACTGGTTCCTTTTGTATGGTATTAGTCAACCAGAGCGCTAGCATGTAGCATTTTATCACCACAGYACCAGTTCGTAGCATCAGTTATTTGTAGCATAACATTAGCAAGTGTCTTCAGTGACAATATGATGCATTCCCTTTCACACCATACTAGCTAACCAAAGCTAGCATTAGCT
604	Gene.S830637_471	BT05	60.261	80.102	no	0.0416		0	0	0	0	0	0	0	0	0	0	2.61278	0.420527	0.0666768	0.863687	0.293152	0	ATTCAGTTGCCCTAACCCGGTTGTTTACTTTTTGATGTTCGCTAGCAAACGTTAGCGTCCTGGCTAACTAGCTTAGCAGCTAGCTGGATTGTTGTTTACAAACGATGCGAYGGTTCCAAGCTAGCCAGCTAAGTTAGCGTTTCCAGAAATGGGGTCTCACATAAACAAGCTAGTAACAAGAGGCGCTGATTGGATAGTTGTGCAAGGGTTTCAGTCACAGG
605	Gdist.S334317_2381	BT05	60.261	82.637	no	0.0495		0	0	0	0	0	0	0	0	0	0	1.05331	4.27751	4.89184	0.912328	0.747584	0	ACATTTGTGACTCTAGCAACTCATAACACATACAACTCCCACATTGGGTGTTGTCCAAAACATTCTAGACACTTGAAATGGACAGCAACAGGCTACCATCCTTATTTCACRCTTCCCTCGGGGGATCGCAGTATTGGTTAATAATCACCCAACGTACGATCAATAAATCCTTGAAAACAAGCATACATCTTGTTTACTAATGAGAGACGGCATTGTTTTGT
606	LD.S47306_2532	BT05	60.261	84.832	no	0.1191		0	0	0	0	0	0	0	0	0	0	4.20455	4.41762	0.220393	4.53722	2.08624	0	CCTGAGGCATGGAGGCCACCTGAACAGAGGGACAGGAGTCTGATTAGTTAGCCATTGATTGGGGCAGACATATCCGCAAACACAGGCAGTAACTGGGCTACTGATCGCTCRCTCATCCTGCCCAGTGCTTTCACCCCAACCTTGGGCTGTAGTCCCAGCACCAGCTGTGGGATATTTACAGCCTGTTGCCTCATGTTCCGGCACAGCCATTCCGCACGCCT
607	SalHit.S81886_3734	BT05	60.261	84.832	no	0.0941		0	0	0	0	0	0	0	0	0	0	5.62278	4.35311	3.21333	2.73995	2.33101	0	GAATGAATTCCTGAATGAGAAATTAAGGAAACCACAAGTAGATAAAAATAAATATAGGATACATTTAACAGTAATCCACAGTTTTGTGAGGCAGTGTGACAGTGTCTAAAYGTTATGGATAAATGCATCTTATCGGGTCCAAATGAAAGAGAATACAGTTGTCAGTACCCTACTTTTTATGAATGGGCTTCAAGCTTATATAATCAANNNNNNNNNNNNNN
608	SalHit.S88367_11998	BT05	60.261	84.832	no	0.059		0	0	0	0	0	0	0	0	0	0	8.58704	2.92812	0.204459	4.24153	1.35662	0	GGACTAGCTAGAGAATAGGGGGGATTTAAATATTCCCAGCATGTTGTAAGCACACATAGTCATTGTCTTGACTTGTTTGTTTCACAAATGCATGGTGATATTATAACTATRCTCTTTTGTCCCTGTATATAGGCCTATGCCTTGTGTCTGTGTGTAATTGTATAATGTCCTTGTCTTGTAGGTTTTATTCTGAAGCTGCCAATCTATGGTGCTCCTCCTGA
609	SalHit.S88367_9559	BT05	60.261	84.833	no	0.0723		0	0	0	0	0	0	0	0	0	0	5.69947	2.3246	0.509241	5.34384	1.17908	0	CCTTATTATTATATTTATTCCCCTCGCTCTAGCGCTTAAATGATTTAAGCTATTAGCATGAAACCAACTTCCAAATGTGCGGACTGCACCAACTTAGATTGCTTGAAAAAYGTTTTGATAGCATTTAACTCACCAACAGTAACTCTTGAACCGTTCAAGCTAGACACCAAACCAACTTTCACATGTTCAGGCTATCCTACCAATCAATCAATCTTTTCATC
610	SalHit.S88367_2537	BT05	60.261	84.834	no	0.0343		0	0	0	0	0	0	0	0	-1	0	0.0606713	0.428597	2.3034	3.03262	0.975202	0	CCCACAGCCATGGCGAATTCGGCGACTAACTTGCGGCTGAAGCTGCCCATCGCCTGCATCATCCTGGAGGTGATCATCATCATCCTCTTCGGCGCTCTGGTGCAGTACGAYGATGAGACAGACGCCAAGCTCTGGCACAAGGAAATCGCCAATGGCTCTTCCAACTACGACAACGACTTTTACTACCGCTACCCCAGTGAGTGACCGCAGCGAGAGGGGTA
611	Gdist.S101675_4227	BT05	60.261	86.019	no	0.0781		0	0	0	0	0	0	0	0	0	0	7.79373	0.256623	1.18082	0.260676	0.912997	0	AACGGAATAACACAAAGGGTGCTGAGAATCAGTCAAACATTGTCTCAAGCACCAATGCATCTTCCCTGAGATAGGGAAGCATGGAGGCAGTTCAAAGGAACAAAGGAAGCRTGGAGGCAGTTCAAGATGATCTAGTACTGCTCTTATAGTGTTGTCATTACCGCAACAGAGTGCACTTCATAACTGTTGAGTCAACAGATGTATGTCCAAACGGGACCTTT
612	cDNA.S20998_14238	BT05	60.261	88.773	no	0.0604		0	0	0	0	0	0	0	0	0	0	1.12962	0.325901	1.32495	1.35848	0.732222	0	CACAAGTCATCTGGCCACACTGGCAAGCACTGAGGGAGTGGTAGGTAAGCAAAACCAGAATAGCAGCAATGGGAAAACAATGTTAATTGATACAAACCAGCATAAACCCTRTTTACCCCAAAACAACAAGGCATGCCACTTGAAAACAAACCTAAAACAGGAAAAACAGGGTTGAAACAGACAAGCAATGAAAGAGTCCCCTGTACTATTTTGCAATGAGC
613	cDNA.S20998_4758	BT05	60.261	88.773	no	0.1097		0	0	0	0	0	1	1	1	1	1	1.67705	0.784884	5.06747	1.28979	1.31006	0	GTCAGATATATCTCCCTCTGGTGGTGGTTACGCACATTATAACAACTCATTCAACTCGAGCCCATGTTTTCTTGTCTAGGCATTCCAGACATGTATTAATTGCCCACTTGYAGGCTATGAATAATATTCAACATTTATATGGTCTATATTTGACTAATTCCTTGACAAACATCAGATTTCATATCAATCATAATATGACATCTGTAAGATCATAGGTCTAT
614	cDNA.S529917_2353	BT05	60.261	88.773	no	0.0458		0	0	0	0	0	0	0	0	0	0	0.463543	1.25037	0.429194	1.52233	0.12059	0	ACAGTAGAAAAGTACCATTCATCTGTGCTGGGATTCCCCATTGACGTATAAACTGTGTGCTGCAGACTGTAGGGCGACAGGATTCAGAATGTTAGCAGGTTTGACAGTCAYGGCAGCACAGAACTAGATTATAGGATCTTGTTCACAATAACAAAAGTTGAACTGGTTTTCAGATTTCTCGTCATATTTGCTTTCCTCTCGTTTGTCAGACACTTGACTTA
615	cDNA.S565955_747	BT05	60.261	88.773	no	0.0524	yes	NA	NA	NA	NA	NA	NA	NA	NA	NA	NA	NA	NA	NA	NA	NA	NA	CAAGGAGCTTCAGGAAAAGGTGAAGGAATGGTCCACGACGAGGGGTCACTCTGGACGGTCGCTCCATGGCAACATTGAAGTTAATTCCATTCACATCTCAGCCAAACCAGYAATTGACATTGAGTTTTGAACTGGGAAATTACCAATGTGTACAGCATTGATCTTTTGGATTTTCATGCCTAANNNNNNNNNNNNNNNNNNNNNNNNNNNNNNNNNNNNNN
616	SalHit.S42917_9951	BT05	60.261	88.773	no	0.0454		0	0	0	0	0	-1	-1	0	-1	0	2.45591	2.68875	0.320549	0.709288	1.54745	0	NNNNNNNNNNNNNNNNNNNNNNNNNNNNNNNNNNNNNNAAAGAGAAATGGGCCGTTCGTATTGGATAAACAGTGACACCCTGTGGTGACAGTAGGATGACCAGAGTTATCRCTGACTCCCCTCCATGGCTCTCCTGGTTTGTTTCCAGGTCATCACTGACTTTGACATGACGTTAAGCCGGTTCGCAGTCAACGGCAAACGCTGCCCCACGTGTCATAGTA
617	SalHit.S500022_1016	BT05	60.261	89.281	no	0.0502		0	0	0	0	0	0	0	0	0	0	3.55568	0.154377	4.19824	0.473017	2.31521	0	ACTAGCTCTCCAAAATGTCTTCACTTTACGATTTTGTTCTTGATAACTCCTATATATAGCTGTATAAACAAATATCCTATCTTTTCCATGGCTGTAGAGTTACTGTGATGYACAGTGGAGACAGTGAGAACCAGGAACACCTCCCTAACAAACACACTGATAAAATCCCTTCTGTCTCCACATTGTCTCCACATTTCAAATTACTGGGGGTGCCTTTTGTA
618	cDNA.S164512_3249	BT05	60.261	89.734	no	0.0487		0	0	0	0	0	0	0	0	0	0	2.04886	4.56129	0.259988	2.09763	0.288022	0	GGACAAACCATCTTTATATTCTTTCATTTACCCTTTTTATCTGGGCGGCCAGTAAAGCATCCTGCGTTAATTCTCAAAATGGCTGAGATTACAGAATTACGACCTGCATAYGGTAAGTAGCAGGCCTTTTTCTGATTTATTTGGCATTTTGTTTATTGTGTCGTCAGATGTTAACGTTATATGATGTCTTATATTTACATTGCGTGAAATGTTAAAATAAT
619	Gdist.S416816_5005	BT05	60.261	89.757	no	0.0447		0	0	0	0	0	0	0	0	0	0	0.830434	1.60216	2.61885	2.6141	0.509035	0	CCGTGCAAGGCTTATTTAGCCAACCTATTCTAATAATACAATAATGAGGATAAGTCAATGTCTTTGCATTTGGGCCAATATGACAAACGTTGTCTGTCAGTTGTCAATGGYAAAAGGTAAAATCTACATATGAAGATATGCAGACACAAATACATTAGTGGTAATGAATAAGTCACTGAGTCACTCTTACGTAACTTTGAAACAAAATCAGACAAGTGACA
620	Gdist.S382672_3438	BT05	60.261	89.781	no	0.0895		0	0	0	0	0	0	0	0	0	0	2.75888	6.00117	3.57971	0.760408	0.302245	0	TTGGCTATTATTTCAACAAAACAAATGATTTTTTAATCACAAAGCTTGTAAAATGACTACACAATCTGACTACATAAGTTCCTTATTCTAAAGGCAAAAATCCTTACATCRTTGACTCAAATAAGTAGGTCAGAAAACATAAGCAAGAAAGCACAGGCGCATTTTGACAAACAGATGACCCTGAATGAATAAGCACTTCTTTTATGTTTTTGTAGAAAATT
621	Gdist.S382672_9810	BT05	60.261	89.781	no	0.0919		0	0	0	0	0	0	0	0	0	0	4.17078	3.74352	1.05535	3.79084	0.463972	0	AGTCATTGCAAACTCGACATTAATGTTTATGACTACATTCATGATCATTCCAACTTTGGTTAAAGGTCTACTTTCCACTCATATCCAATCAAATAAATCCAAAACCCTTGMTCTGGACCTCGCCTATACTGAAGGTAAAGAAGATGGCAACCTTATCTACTTCTGCTGTGTAGAAGCCTGATTCATTTGTATGTTAAAAAAACTGTTTTGTAAATAGCTTA
622	cDNA.S105063_643	BT05	60.261	89.786	no	0.0595		0	0	0	0	0	0	0	0	0	0	1.71194	3.42098	2.37221	0.779176	0.40941	0	CCAGCGAGGGACGAGGTGTGGGACCACATAACATACTGTACATGCAGTATGACATTGTCTTCAATGATATCTATTATATAACTTGCTATTGTTGTTAACTTTTGAATTCCRTGTCTCACACTTTTTCATTTTTTGTGCAGAAGGTATCAGTCGCAAGGTGTCCTCCCAGCCTGAAGGGGGTGACGCTGACAACGAGCCTGGTAAGAGGCGCAAGCAGCTGC
623	SalarSNP.ESTNV_16766_463	BT05	60.261	89.813	no	0.0445		0	0	0	0	0	0	0	0	0	0	4.95795	1.6802	0.650672	0.925436	1.22719	0	TTGAACAACCACCAATAAGCCTAATGCTACAGTGGCAACATTAGCAGATATTACATACTTTCTAAGGATGGCTAGCTGCGGCGAGGTTGACCACTCTGTAAGCTCGCTCCCANCCAGTAAGAAGGGGAGTGGTGACTCTGCCTGCTCTGGTTCCAGTGGCTCATCACCTGCCCTGCCTGTCCCAGAATGTGCCATTTGCCTGCAGAGCTGTGTCCACCCTGTCCAGCTACCCTGCCGCCACGTCTTCTGCTTCCTGTGTGTGAAAGGGGCGTCCTGGCAGAGCAAGCGCTGTGCTCTCTGTAGACAGGAGGTTCCCGAGGACTTCCTGGAGCACCCCACTCTGCTCTCCCCCGAAGAGCTTAAGACCGGAGGGCGGGGTGCCACAGGGGACAACGCCTG…
624	Gdist.S24291_2373	BT05	60.261	91.934	MAF<0.05	0.1317		0	0	0	0	0	NA	NA	NA	NA	NA	0.915909	0.00669515	0.00276231	1.41052	0.777381	0	CGGTCATGCAGGATAATGGGATTATACTTGGTTTTCCTATTAGTTGGTTTCTTAATTGGTGTCCATACTGTGCACACAGCTTGACCACGAGGGATTCCCTCAATTGTGTCRCCCATTATTGGTGGTGATTATTCTGCATCAACAGGCAATACAGTTATGCAAAAGTTACATTATTGACTTCAATGAGAGATTTGTGCTAAAATCCGATTCATGCGCAGAAA
625	Gdist.S34134_2418	BT05	60.261	94.312	no	0.0675		0	0	0	0	0	0	0	0	0	0	2.7866	2.28504	1.25162	1.19029	2.2333	0	GAAAGGGCCTCGATAAGTTTCAAATGTAACATTTGTTTAGACAATGACAGAAAAGTCACATATATTACACTTACCCTTTCGTTGTTAGTTTTTCCTAAATAAAGGGCATCRTTCCATTGCAATCCTTTCGGATTTTGCGACAATGTTTCCAGCGACTTTCAACTATTCTCCGCCTTCTTTCTTTCAGCTCCACATCCTGTCTGTCTCCGTGTCCGATACAA
626	cDNA.S283239_5129	BT05	60.261	94.317	no	0.0683		0	0	0	0	0	0	0	0	0	0	1.40607	0.602199	2.10664	1.91409	2.4089	0	CGATGGTGAAGGTCGTATCATACTGTAAGGTCATTTTACAGACCCAGCCTATTTTCCAGGCGATGCCATAAAGAGTGACTGATTCCCTGCTGAATTAATTGCCTCCTGCAKAAACCACTTATTATATTCTGGATATAAAATTATTCCTCATCGAAAAGAACAGAAATGGCATGTTAGAATAGTTGAAATAATTATAGATTTCAGAATGAAGGGATTTTAAA
627	cDNA.S524433_4324	BT05	60.263	97.428	no	0.044		0	0	0	0	0	0	0	0	0	0	1.9395	2.03327	0.506736	1.63063	1.81664	0	GGGCCTTTGACAACAAGCCCCTGTACTAACAAAACATCAAAGTTCTCAATATTCAGAAAGTGCCCTCCGTTTAAAAACATTTGTGGTTTTCAGTGAAAACCAAACTGGAAYGAACTTGTCAGACAATTTGGAAAACATTCTCTCAGTTGATAGATATTGAATGAAACCCTAGGAGAGCAGCAATCTTAAGAAAGGTGTACAATACTCACTTGGTGTGGCTG
628	SalHit.C123427156_80	BT05	60.36	97.454	no	0.0823		0	0	0	0	0	0	0	0	0	0	0.509297	1.9616	4.07507	0.772718	3.55966	0	AGTGTGAAGTGGAACTGCTCCTAATTCATGTYAACAGTCAGAATACTGGGATGTCTAGTAGTGTAGTCTGGGCATCACACAGTGTGAAGTTTTCACCTTGGAGGCATGCTGGGTTGGAATGAATGACATCCTCTGCTGTATC
629	SalHit.S318567_1701	BT05	60.456	97.736	no	0.0648		0	0	0	0	0	0	0	0	0	0	1.23487	1.76442	4.12237	1.13657	0.539536	0	CATTTTTTTGTAGCCTGGTTAAATATCGTGGCCTAGTTATTGTATGTATTCAACATAATGCACCACATACAGGTTAAGCCTGATGGGTAAAGTGATGTTATAAAGGAGTTMTTTCTGTTCTAATGATATTCCTATATCATACAGTTCTGGATGCTGTGTCTACTGATGGGGATACTTACAGAGGCCTTCTCAATGGTGGTGAAGACACCTGTTGACTCAAC
630	SalHit.S171093_1659	BT06	3.059	0.133	no	0.0451		0	0	0	0	0	0	0	0	0	0	1.40428	1.31522	0.868421	1.21524	0.916877	0	AACTCCTCACGGTAGAGGAACAACGCTACCCACCTGCCCACCACAACAACCTAGGGTGAATGTATTTTCCATGAATTCTCGCATCCTGTCCCCTCGTCTCTTCCTGAAAAYGCATTGGAGGACAGAATCGGAATGTTCCNNNNNNNNNNNNNNNNNNNNNNNNNNNNNNNNNNNNNNNNNNNNNNNNNNNNNNNNNNNNNNNNNNNNNNNNNNNNNNNNNN
631	SalarSNP.GCR_cBin8345_Ctg1_300	BT06	3.06	0.145	no	0.0239		0	0	0	0	0	-1	0	0	-1	0	1.69037	1.66672	2.37534	0.335697	2.12359	0	TCAGTGGAATGTGGAAATTATTTGTTTTGTGTATTAAACTCTGTNATTAAYCCCCAGGAAAGAAAAACACGGAGGAGAAAAGTAGTGGGGGCAAAACAGAA
632	cDNA.S222300_2367	BT06	3.06	3.67	no	0.1152		0	0	0	0	0	1	1	1	1	1	8.65712	1.12806	2.86602	1.04465	0.668291	0	TTTGAAGCATGAGATCCAAGAGGGACACAACTGTGACAGTCTCACTGGAAATAGCCAGAGCTCGGTATTTGAGACGTCCAGAACGTCACTGTGTTAAAATGTTATGTACAYGCTTTCTCACTGTGCGAGAGACTATGATGGGAAAGATGATTTAGACCTTTCTCTTGTCAGTTTTCATTGGAGCACTTTTTTTCGACATAAACTACCTGTACAGGATTTGA
633	cDNA.S390597_2423	BT06	3.06	3.67	no	0.1046		0	0	0	0	0	0	0	0	0	0	3.6123	3.2624	1.8801	5.50502	0.1628	0	AGAGACAATCCTAGACGGACATGCTGCACTTATGCTGAGGAAGGCTTTTATCATGGGTCATCCTATATCTTCCCGGCAGCTCAGAGAAGACGCAGGTAAAAACATTGATTMTTTTCCTGTTCCCTCATCTTACAGTAGATACTGTAGATCTTTAGCATCTCTTACAAAAGTAACAATTTCACTAAGTTTGTCTTAGTCGCTGAGTTTGCCTGTATGTTGTA
634	cDNA.S162820_857	BT06	3.06	5.678	no	0.071		0	0	0	0	0	0	0	0	0	0	2.58455	0.0438752	5.23718	0.274195	2.92319	0	ATTTGAAAAGAAGATGGAGGTTGGAGGTGTATATAACAACTATGCTTGTGGTTGACTGCAACATTCTCCTGGCAGGAATACTTTTTTGAATGTCTCAACTCTTTGGCTTCRTCTCACCAGATCTTTGTCAAACACTATACATTTCAATAAAAATATAACATCTGTAATTCAATAAAACCATCCCATGAGAACAGTCATTGTTGCATGTAAGACTTCTTTCT
635	SalHit.S600261_600	BT06	3.06	6.207	no	0.0457		0	0	0	0	0	0	0	0	0	0	0.439799	1.63542	2.39223	2.21914	0.26725	0	GGTCATGACAGTCATCCTGTCATTGCTCCCAAACTGATCTGGAATCAGTCCTCACGCCTGAAATAGCCAGGATCAGTCAACAGAGACACGTAGGTCCTGAGTGCATTTCTRCATTGGTCCTGAAATCCTTGAGCTTGATTGCTTTAAATCGGGAGCGTCCCACTAATTAGATTTTTTTAAAGGTTGTTGCTTTTATGTTTTTCTATTTTGTCATGGTTTCT
636	cDNA.S12068_2890	BT06	3.06	10.963	no	0.1278		0	0	0	0	0	1	1	1	1	1	3.80658	8.56785	0.432684	2.15801	2.58588	0	GTGACCAGGGATTAAGTCCCAGACCTCCCGGAACTCCCCTCTCTGCTGACAGATCTCAGCTGTGTTGTCTCTCTCAGGGCCCTCCGGTCATGCCGCTCCAAACATAGCAGYATCGCTTCTCTCATTGGCAACCACTGTGTCATCGTCTGTCACAATAAATATCATTACAAATACAAAATGACCCTTCCAGAGCATTCTGTGGAGTTTCCATATTCTGTCCC
637	cDNA.S12068_320	BT06	3.06	10.989	no	0.1029		0	0	0	0	0	0	0	0	0	0	5.55816	2.99542	2.99588	2.06122	2.22209	0	AACGTTGGGCCAAATCTAAAATGCAACATCAGGAAAGTCTATGAAGGGCATCTTGTTAGTTACTCTTTATTGTGAGTCCCAAGCATGTGGTGGTTGTACGCTGGCTCCCTRTCAAAACTGGGAAATCTCGGCACAACTTCATTTGTAAGGGCTCGTAAAAGGAGGGGCCATCACGGCTGATTTGGAAGAACCATAGTGTCTGCTGGCGCATGACTGACCCC
638	cDNA.S347572_3504	BT06	3.06	11.005	no	0.0501		0	0	0	0	0	0	0	0	0	0	4.19136	3.94639	2.0238	1.6525	1.95744	0	TCAACAAAATGCATTGTGCTCTTTTACCATGGAAACAAAGCCTTTTCAATAGAGTATGTCTCAAGTGACAATCACAAGACTTTGTTTCCCTCTGGTGCTCTGGTACGTCAYGCCAGTCCTACAGCACAATAATGGGGTATTTAGTGCGTAAGAGAAGGACACTTCCCCCAGAGGCAACTCAGCTTAATAGGGACAAAACTCCATTGTAATATAAGTGATGC
639	cDNA.S196915_2287	BT06	3.06	13.117	MAF<0.05	0.1183		0	0	0	0	0	NA	NA	NA	NA	NA	0.442152	3.94476	0.976138	0.597296	0.675954	0	GTGACCATGACATGCTAACGTTAGCAGCTAGCTAGTTATTAACTATGAAAAATATTGCCTAGTCAGACCATTACCACTGTTCCAACTGGCTGAAAGGTGTTACTTAGATCRTGTAAAGCGTAGACCAGATCATTTTCGACCAGGGCTATAAAGTGCAACCATTTTGGTTGCATATGGTCCTAAATATTTTGTTGTGCGACCTGCCATTTTATTTTGGGAGC
640	cDNA.S206043_3642	BT06	3.06	13.117	no	0.0431		0	0	0	0	0	0	0	0	0	0	0.504252	4.42472	0.358911	0.781052	0.859762	0	CCTAATCCCAAGAACCATTAAGACTACATTATACCAAAATAGGGTCGATTCAATGGGCTTTTGTATTAATGATTTTTACCAATATCCATTTGCTACATTTTTGACTGACCRCTGTAAGAGTTAATTCTTTTTCACAATGCTCACAACCCTGTCAATTTCCCCTTAGTGTACAAGACTTAAGCAAACCTTTCCAGTATCTTTTCTTCAAATATAAACATATT
641	cDNA.S456400_1829	BT06	3.06	13.12	no	0.0853		0	0	0	0	0	1	0	1	1	0	1.78571	4.27484	0.505772	0.678537	0.227167	0	TTTTTCAGAATGGGAGCTACAATTCCACAAGCCCCCCAAAATGACTCTTCATGCAAGGTATAAGTATGACTTGTTTCATATATCCATCCAGTTGCTATATTTGACAGCCTRCCAGTACAGTTCAGCCAATAAAACTAATGAATTTCAGGGTGGGTGTCCATGTGCTGGAGCTCCTCCCCCTGCCTCTGCTCCTGAGCCCCATGCCCCCTCTGAGAGTGAGG
642	Gdist.S233895_7485	BT06	3.06	13.12	no	0.0591		0	0	0	0	0	0	0	0	0	0	0.394273	0.212285	2.37473	0.953312	1.60482	0	TTAACGTGAACTCCCTGACACGGACCGAGGCCTTGACACGGACCGAGGCCTTAGCAGGGTTCCGGGACGAAGTGGAGAGAGCGGCTTAGCGTTGTGTGGCCAAGTGATTGYAGGCCACATTAGCCTAGTGCCACACACACCTTACTGTTGACTTGTGCGATATACTGACCCCATTCCCCTCATACTAAGGATTCCAGCCAGGGAAGTTCCAGTCAGTGTCT
643	cDNA.S467960_5741	BT06	3.06	13.153	no	0.0288		0	0	0	0	0	0	0	0	0	0	0.115832	0.591331	2.33511	2.45144	1.24851	0	ATTACCAGGTTTCATGTTCAGAGTGGAATGTGGTCTCTGTTTGAAACTCGCACAGCTACATACATTATCAAATTTGGGTTGGTTACACTGCTCTGGAGTAGGCAGTGTCCRCCAAACAGATTATTCCATCCTCGTAGGCTTTGGTTTCAACAGTGCTACATTCTTGATAGCGGCCAATTGCTTTGTGTATTTTCAACAGATTGTCCATAAATATGTTGGCA
644	Gdist.S53990_2151	BT06	3.06	19.812	MAF<0.05	0.036		0	0	0	0	0	NA	NA	NA	NA	NA	0.758168	1.21331	1.59097	0.597781	0.0987497	0	AGTCTGCACTGGAAGATCCCCAAATACCACACCCGGCTGGACGTAAATGGTCTGAACTGACACTGAAGAACAAAGAATGTTAAACACCAAACAGGAAATGAAAAGCTAACRTTCATTACGTAGCCTCCTAGAGATTAGCTAGGTCCCTTGCACAAGACACTGTTAATCCATCAAGACCTATCAAATTCCAAAACTATTATGTTAAGAGTGCAAAGCAAACC
645	SalarSNP.GCR_cBin44576_Ctg1_193	BT06	3.06	22.429	no	0.1054		0	0	0	0	0	1	1	0	1	0	0.273529	4.6941	2.22281	5.86212	0.337866	0	GTAGGATGGATGGCCATGGTTCAGGTTCTGGTAGGAGGCTGCCATTTTCCMTGTGGTGCCCTGAAGAGAGAACGCAGCCAGCTTTTAGAATTGGAAGTCCT
646	Gdist.S347238_9635	BT06	3.06	22.465	no	0.0486		0	0	0	0	0	0	0	0	0	0	3.50067	3.95979	0.166958	2.66858	0.574347	0	ATTCAACATTGGCGCTTGGGCATCCGGTTTGGATGACAACCCCAGAGGAGGGAGGCTTGTTGCAGCCATTCTTAGTGTTCTGATCATCATTACAGATGAAGATACCTGGCKCCTTCCCTGGTTTATAGGCCCCAGCCAGGAGGACGATGGAGCATTCACTGCACCTAGTGAAAGGTGCAACATAAAAGGTATCAACACATTTTAACCATAATGATGGAGCT
647	SalHit.S64808_2593	BT06	3.06	25.719	no	0.0803		0	0	0	0	0	0	0	0	0	0	3.04188	4.48419	3.88356	1.17952	0.254429	0	TTGTCTCTGCAGCTAGCATGAAAAAAAGAGACAGACAGACACACACGCAAAACATGATATTACCATGACCGTAGCTAACGTTTGCTAGCTAGCTACATGCTAACGTTTAGYATCTATTTAGTTAGCTAACTATTCTATTTAAGTGATAATGGCCGTTGTTATGTTCTTCCAGATAACAACTCAATTCAACATTTGATTTCCTTGCAAACTTTTTACCTTTA
648	SalHit.S64808_1923	BT06	3.06	31.555	no	0.0283		0	0	0	0	0	-1	-1	0	-1	0	0.106047	0.207733	2.4868	0.87347	2.23535	0	AGTCAGAGGCGATAGGACGGCCGTTCATTAGCAGGGTCTGTTTTGTCCTGAAGTCTGCGCTGTTATTTAACTAGCCTACACACACTGTGCTTTACAACTACCATTGAAATMGATTAAAGTCCTTACCTCTTTCTTATCACGGAAGCGGTCAATGTCTTTCTTCAGGGCCTCCATGCGTTTGAAGGACTCCTTACNNNNNNNNNNNNNNNNNNNNNNNNNNN
649	SalHit.S185934_458	BT06	3.06	37.391	no	0.033		0	0	0	0	0	-1	0	0	-1	0	1.69072	0.255593	0.0134748	1.05179	0.95843	0	TAGTAATACTGAAGTCAAACTTACGACTTATCCAAATGCAAAGACGTGTTAGTCTATCAAAAACATAGACATATAGCTTATCTCTGATATTTCCATGGACCCCGTCAGCCRTATAAGATACTGACCTGTGAGGTAGAGGTTCTTCAGGGGTGTCTGGGGCCTCATGGTGATACTGCACTCAGCGCTGAAACGAGCTATGCCATGGTCTGCTCCGTAGATCT
650	SalHit.S176728_4365	BT06	3.06	41.687	no	0.0431		0	0	0	0	0	0	0	0	0	0	2.92307	0.593486	0.972618	0.676064	1.41111	0	GTACATCGGAATGACCTCCAAAACGTAGTGAGCATAGAGAAAGCATTCTGTAAATGAGTGGAGAATGAATGACGGTAATGACCTTGCCATCTAGCTTCTGTCAGTACAAAKCCTTGTCAGTGCAGTCAATGGCAAGAAAAACCTCTTCTGGAAAGCATTTGAATATGGTCTTGAACTGCAAATATAACCAGTTAGATCTTTCAAAACTAAATATCTGTTTT
651	Gdist.S389681_7893	BT06	3.06	42.825	no	0.0334		0	0	0	0	0	-1	0	0	0	0	0.304868	2.03644	2.76923	1.65919	1.1687	0	TAAAGGCTTTATAGGAAAGGGCCTTATAGGAAAGGGCCTTTCAGCTAAGGGTCTTAAAGGTAAGGGTCTTAAAGGTAAAGGTCTTATAGGTAAGGGTTCAGGGGCCAAAAKCTAAATCTTTCAACTGAAATGGCTTTGTGTTGTAGCCAGCTCTTGTGTCTTGAAATATAGATCACGTATGCTAGCCCCAGACAGCAGTACTAACCCACAAGGAGGTGTCG
652	Gdist.S421297_4945	BT06	3.06	43.416	no	0.0215		0	0	0	0	0	-1	0	0	-1	0	0.836078	1.87378	1.06979	1.36919	0.119312	0	CAGGTGATATGGCAGAGCCTGTCAAATTGGGTGGGTTAACGAGAAAGGGACAACGAAATATCATCGTTTTGGAAGATAAATAGATGCAAAGTCATCCACCTAGGTAGCCTRCTCCTACCAAAATGAATCAATTTGACCCTCTTCTTAATAACTTCGACCCAAATCTGAGTGACAACTTTTTCTAATGATCAAACTGTAAGTAATTAAACGAGTAGCCTATA
653	Gdist.S30627_14083	BT06	3.06	45.858	no	0.0413		0	0	0	0	0	0	0	0	0	0	0.158813	0.156078	2.54775	0.938207	1.926	0	TGTTGATCTTTTACAACTCATTCAAATACAGTAAAACAGAACACGTATAACTTAATAGTCCATTTGAAAAGGACATTGTCAAACATTTATTAAAAGCTGAAGATACACGTMTGCGTGCCCTAGAGTTCTTAGTGATCAATTTCAGGCTTAACACACGAGCAGCATGGCGTCCTTCGTGCTATATAGAACACACGTCACATGCTACATATGTTGGAAATCAT
654	Gdist.S2506_6823	BT06	3.06	46.945	no	0.0687		0	0	0	0	0	0	0	0	0	0	2.60739	1.30672	2.89475	1.81006	1.20625	0	NNNNNNNNNNNNNNNNNNNNNNNNNNNNNNNNNNNNNNNNNNNNNNNNGGACATTCTCGGACATTATACAATTCACGGTTCATTGAATTGAAAACATGTAGGACAGAAGTMTTTTTTACTAGCCTTCTACTAGCCTACGAACAAAGTAGAGCTCGGTTGCTGGGGCTGTGCGCTCGGAGCGAAATGATTGGTCAGACTTTTTTCACGAGCCTGATAAAGCG
655	Gdist.S355641_2300	BT06	3.06	46.959	no	0.0624		0	0	0	0	0	0	0	0	0	0	0.487213	2.9473	2.01249	3.34894	0.807617	0	TCAACAACGCGCTTGAAGTCAGTGTCTGGATATGGCAGCACCGGGAAGCTCAAGTTGCACAAATGGCGCGAGTCTGAGTGGGGAGAGCGCGGTGGATTGGTCGTGGGCAAKCTGTGCACGCTGTTATTGTACTCCTGGACTTTGATCCCTGAGTATGACTGCTCCGGGCGGAAGTAGCCTTGAATTGGACCAGAACCGCCCGTCATGGAGCCCATCTCTGA
656	Gdist.S2506_996	BT06	3.06	46.976	no	0.0401		0	0	0	0	0	0	0	0	0	0	1.66517	0.0776457	1.99568	0.413055	0.0169168	0	AACTCGTTCCAATAAAAACAATCGAGGTTATTCACCTAGGCCTATTTACAATTAATTAGAAATATTACCGTCCAAAAACTGCTATAGCATGGCGCATTTTCTTCAGATAGMTTTTCATTTCCAAAACACACAAACATAAAGAAATAAATTACATTTCATTATGATATTAGGCATGCGCTAACAATGTAAACATTTTATTCTTAGACAATGTAGGCTTGTTT
657	cDNA.S436446_3416	BT06	3.06	47.074	no	0.0646		0	0	0	0	0	0	0	0	0	0	0.888863	1.04003	2.84059	1.84422	0.126493	0	AACTCAGTGTAAGAATAGGGGGGACACGGTTTCCCCCTACGGTTTTAATATAATATCAGTCTCATGTAGTGCCCATTAGTCTTTTCACCGTCCTTTCACCGTCGCTACTCRTCTTCATCTTCGTCCTCCTCGCCCCCCGGCGGTTCGGCTGNNNNNNNNNNNNNNNNNNNNNNNNNNNNNNNNNNNNNNNNNNNNNNNNNNNNNNNNNNNNNNNNNNNNNN
658	cDNA.S102161_6750	BT06	3.06	47.095	no	0.0509		0	0	0	0	0	0	0	0	0	0	1.69083	4.32427	0.0511123	1.28574	1.98541	0	GTTGAGGATATTCGATACCCTTTCCTTACAGTAGATTTATTGTGTATTGTGGATCTAACATATGTGCTCACTTTTTGTCTTATTTTCATCTAAATGTATAATAGGCATACRTTGAACATTTTAGGGATGCACGCATCGTGTGTGGGCTCAAAATAAATGAAATATTCTTTGCTATCATTCGATGCTAATTCCTTTGACGTACTGAAAAGTGTAAAGCTACG
659	cDNA.S102161_2082	BT06	3.06	47.445	no	0.0875		0	0	0	0	0	0	0	0	0	0	3.18077	3.59904	1.49817	3.42593	1.095	0	CAGAGCAGAACAACTAGCCAACCCCCTCACCTGCCCCAATTCGCTATACAGTACATAAACAAGAAAAGTGTTGCGTCCCAAACTTGATAGTCAAGCTATATTCATTTGAAYGATTTTTTTCTTCTTCTTTATGCTGGAGCTTTTGAAAACAAGGGCTGGGAAAGTGATGCCGTGTGCTCGTTCTTGCCAGGCTTTTAAATGCCCTCGCTAATAATGCGGAG
660	Gdist.S49171_6318	BT06	3.06	47.807	no	0.0693		0	0	0	0	0	0	0	0	0	0	0.242257	1.3792	0.642828	2.06298	1.32513	0	TGACTGTAGAATAATTACATCGTTGCTTTCCTTTATTCTGTCTCAATTCTCTCTCCTTGTAATATCCCCTAGGATGAGTACATAAGCACTTTTGGCTGAAATGTGGAAAAYGTTTCCCTCTTCAATCCCATCCTAGGAAGAGGCTGTCTGAAAAGCATGGTCAGAACCATTAATCATTAGCATCTAAATGTACTTATCCTCTTACACCAAATTCAGTAGTC
661	Gdist.S164265_4478	BT06	3.06	49.957	no	0.0949		0	0	0	0	0	1	0	0	1	0	3.15327	6.29381	0.779202	0.74187	1.62692	0	CGTGCTCCTCTCCCTTCTTGGCCAGCTCCTTTCGTCGGTCCCTCTGTTTCTGCTCTACTTCCTCCTTCTTACTGTCAGCCCCAGCAACATCTCCCTCCTCCAGGATCCTAYGGGGAAAGAATAGTGGAGCGATAAAGAGCTTCAGCTGCATGAAAGAATCTAAGGCGTTAACAGGGTCGATTGTGTGTACAGTACCATCGCACGCAGCCACATCGAATGTG
662	Gdist.S392774_8533	BT06	3.06	51.515	no	0.0547		0	0	0	0	0	0	0	0	0	0	0.691884	6.04739	2.92437	1.23262	1.07835	0	NNNNNNNNNNNNNNNNNNNNNNNNNAATAGTTGCATCGGACAAAAGCTTTCCGAAGCCAGAAGCCCAGATCTTTCTCTACTCTGAGTCGTTCCTGGAGAAAAGAGAATACKAAAACATCTCCCAACTTTCCACATCATATTCCCTAGCGTCTGACCACTGAGGGGTTGAAAGGCATCAAAAAGATGGAGTATAATCTTCTGCACTAGTGCTACAGAGGAAT
663	cDNA.S291008_2693	BT06	3.06	51.516	no	0.0353		0	0	0	0	0	0	0	0	0	0	0.252406	0.528698	0.828644	0.870826	0.197232	0	GGGAATCCACGAGCTCCCTGGAGAGAGAGAAAGAAAGAGAAAAAAGATAACGGGACATGTTATCAGTGCAGTTGATGGCTTAATATTCCTTGAAGTAGATGAGATGTCTCRTGGTGTCTGACTATTAGGTGCTATTGCTCTTGAGACTAATGTTCTAGAGTGAGTGTATGGATGGAGCAACATTACAATGACATTGCGACTCACCTGTGGGCCGGAAGCTC
664	cDNA.S291008_3424	BT06	3.06	51.516	no	0.0406		0	0	0	0	0	0	0	0	0	0	1.63904	3.03857	1.22194	2.5709	0.203897	0	TACATTGGTGACCCTGTGACCTTAGTTGACTCCATTCCAAGCATCAGGATAGAGCAAGAACTATGCAGCAGGTAATGGGTGGTTTAGTAGTCTGGAGGTTGTTTGGAAGTMGTTTTTTAAGTGTAGTTATTGTATGTTGAGCTATTTTTCTGCTTTTTGGCATTGTATTGCCCTGCAGAATATGGCGTAGAATTCAGCCATATTGAGGGATTCAGATACTA
665	Gdist.S392774_2824	BT06	3.06	51.516	no	0.0805		0	0	0	0	0	0	0	0	0	0	0.131657	1.98632	2.32338	0.585538	1.23247	0	ATATATACAATGTAATCCACTATTTTATGTCGTCACACTCAAAGAATCCATATAATCGGTGTTAGTTGACAAAAAAATTGGTTGTAAAGATTAGTTAAACAATCCTTTAGYGGCGAAACAAACGTTAAGGACTCATTCAAGTGAGGATCTTATTGTGTAATGACAGAGTAATGTCTCATAGACCCTTNNNNNNNNNNNNNNNNNNNNNNNNCTTTTCCTCA
666	SalarSNP.ESTNV_32645_328	BT06	3.06	51.516	no	0.044	yes	NA	NA	NA	NA	NA	NA	NA	NA	NA	NA	NA	NA	NA	NA	NA	NA	TTTTTTTTTTTTTTTCATTTTTAAGATTTATTTGACATCACCTGAAAGTGGTACAAAGCATTTAATTTGTCATTGTCCTTCCGCAGTGGTAAAAAAAAAGTCACCTGTATCTGGGATGTATTTTCTGTCAAACTCCAGGGGGGATTTTACACTTTACAAGTATATATTATTTTCTTTTTGCCAGTAAAACCATTGAGTCTTCTAAAGTATCCTCGGTGTTGATGGTGATGGTAATAGTGGTCCCAAAAAAGCTTGATGACACACAACCACTGTCTTCAGAAGTGCAGTTTTAAGCAAGTGGACCATTTGAACGGCCAAATGAAACTCRAGTTTTTTTTAAATGCATAGAAAAAGGTTGAGAGGGATGACTGCTAGAAAAAAAACATACAAACAATTTCA…
667	SalarSNP.ESTV_15243_314	BT06	3.06	51.516	no	0.0446		0	0	0	0	0	0	0	0	0	0	1.89298	1.83902	3.90302	1.20179	0.960076	0	AGTCACCTGTATCTGGGATGTATTTTCTGTCAAACTCCAGGGGGGATTTTACACTTTACAAGTATATATTATTTTCTTTTTGCCAGTAAAACCATTGAGTCTTCTAAAGTATCCTCGGTGTTGATGGTGATGGTAATAGTGGTCCCAAAAAAGCTTGATGACACACAACCACTGTCTTCAGAAGTGCAGTTTTAAGCAAGTGGACCATTTGAACGGCCAAATGAAACTCRAG
668	Gdist.S262780_5400	BT06	3.06	55.326	no	0.1104		0	0	0	0	0	1	0	0	1	0	6.79292	0.952769	3.89673	0.0338999	4.59059	0	ACCTCTGGAGTGACCTTGCGATACAGCAGGCATCAATATATCTCAGTGCTTTACTTTACAGCTGCAAAGGAGGTTCCAAACATGTTGGCTCAAATTTTACATAAACTTTTRCATCAACCATCTGTCTTCAACTGAATGCCCTAAAAATGGATGGTTTTGCTCTGCAATTGCAGTACAGCACATCTGCATGTAAAGCCATTCACCAATCACACACAGTATTT
669	Gdist.S77763_6563	BT06	3.06	55.326	no	0.0874		0	0	0	0	0	1	0	0	1	0	5.61909	6.92662	0.396108	0.17592	2.61422	0	TGTTCTTACCAGCTTCTACAACAATTTGGAATGGAGGGAGTTCTCAGAGTTGCTACGTATATTTGGGAAGCAGAGCCAACTGGGTAGTTGGTAGAATCTCTGTTCTGTACRTAAAGTGTCTTCAGAAAGGAGTCTTTAGGTACACCATCTGGGCAGACTGCTCCAACTCATAATTGTCCAAATCAGGGCCAAGTCAAACCAAGGGTTTCCTAGAGGGAGCC
670	Gdist.S234649_8466	BT06	3.06	55.576	no	0.2074		0	0	0	0	0	1	0	1	1	0	6.32847	3.30889	1.21398	5.55465	0.591083	0	GTAAAGCCCTCAAGCACTTACCGACCTCTTCCTTCTGTTACTGGTGTGTGAGAGCTTAGTCCTGATTGGTTCCCAGTCTGTCTGTTTTATTACCATAATTGCAATAGTTCRTTTTTCCTGTCATGCTCGCTCAGCTTGCTTTATTGCATGGCAGTTTGGCACATAACTGTAGCCTAGGCCTACATTAGGCTAGTTAGCATGAGAGGAACTAAGCTCCTTCT
671	cDNA.S238020_10690	BT06	3.06	55.826	no	0.0641		0	0	0	0	0	0	0	0	0	0	0.393078	2.26278	0.758018	1.78777	1.21251	0	CTGCTTGTATCAGATGCAATGTCCTGCTATGGCAGTGAGGGCAAGGATACAGCAGATGCTCATCCCAGTTCTTCTCTGTTCCAGGTCCTCAAAAAAAATATCCTCCCACTRCTGTCAGAACCACTGAGTCATCTTCCTTCATCTCCTGTCCTGAAACAATCTTGGTTTCCCCCACTTATAAATCATGAACTAATAATTAGTGTTCTCAATGCAATTAATTA
672	Gdist.S150342_1884	BT06	3.06	55.875	no	0.1132		0	0	0	0	0	1	1	0	1	0	7.88666	1.52121	1.37151	2.67807	5.10703	0	TTCTGAATATCAGTAAAGGTCACTGGAACTACTTTTAATTAAGTACATTGGACCTTTGTGTCTGCAAGGTGACACTGTTTAAATAGCACTGCTTTGCCACCGTCCTCAGTMTTTGAATAACCATGCCATTGAGTCACATACTGTTTTTAATTTTCCCTATACCACAAGGTTTGATTTTTATAAACGCGCAGCACCAACCTTCCCGATGCTTGGATCTGGAT
673	cDNA.S540909_4091	BT06	3.06	55.962	no	0.1014		0	0	0	0	0	1	1	0	1	0	1.382	5.50023	4.89184	3.96048	0.855177	0	TTGTGCATAGTGATGACCCAGTTTTAGGGACCAAACATGTAACAACAATGCATGTAACGACCATACGATGTAACTAACAACCCTACCTTTTGTCTTGGTCGTTTCTCCCCRTCAGTCCACCAAGGCAGTGTACGACCGCATCATTGACCTGCGCATAGCCACGCCCCAGATAATCATCAACTATGCCATGTTCCTGGAGGAGCACAACTACTTTGAGGAGA
674	Gdist.S26639_1930	BT06	3.06	56.543	no	0.0413		0	0	0	0	0	0	0	0	0	0	1.49264	3.15755	1.31725	0.975486	0.224768	0	GAAAGGAACGGAGCGGAGCAGGGAAATATACAGATGGGAGCTTTCATTGTAAGTACAGTAAGTAACATGTGTTAAGATAATATGTGTGAGAGGCTCACACGTTTCTGGGGYGGCCATTTGAAGCTAATTATCTTCGTCTGGGATGAAAGGTTTGAGGGATTTTCTTAGGCTTCCTTGAGAGTTAACAGTGGATACAAGGTCTCTCTCTCTCTCAGCCAGAA
675	Gdist.S172474_3557	BT06	3.06	57.088	no	0.1394	yes	NA	NA	NA	NA	NA	NA	NA	NA	NA	NA	NA	NA	NA	NA	NA	NA	GGCAGAACCTGTTAATATTTCTCCAGAAATGGGAATAATTGTTTTCCTGAAGTGGCAAAAAGAATGGTGGCAGTTCCTTGAGATAATAGATTCAATTAAAAGGGTCTGTCRTGCACTCTCATGGCCTCTGCAAAAGGCATTTCAAAATGGTGTGTGCAGAATAGGCATAGTCATGGCCCACATTGTTCTGTATCAAGTCACTGCTGATACCAGTCACTGAC
676	Gdist.S172474_5732	BT06	3.06	57.097	no	0.1385		0	0	0	0	0	1	1	0	1	0	11.1104	1.20895	0.159566	2.15281	5.72144	0	ACAAAATGGTTTCCACCCAATAGACATTAGGTTACTTAGACTACTTGGTAAGCACAATTACAAACCGAAAAGAAGCCTACACCTGCTCTGAAAAGATCTAAATGAAAATCKACATCTTATTTCTCCATCTGTTTAAAAAAAATATTTGCGAGGGAAAATTTCCTAGCAATACTTAAGTAGTCANNNNNNNNNNNNNNNNNNNNNNNNNNNNNNNNNNNNNN
677	Gdist.S270724_5926	BT06	3.06	60.63	no	0.0529		0	0	0	0	0	0	0	0	0	0	1.35839	1.7594	1.27575	1.08363	5.00582	0	CAGGCTTGGGCCTTGGAGTGAGTGATAATTTGTATTAATGCCACCACTGTTACAATGATCCCCTTCAGACAGTGAGAAAAAGCTTCTGTCTAGCTGGCTGGTGAGGTGTTRTTTTGACTACTACACACAAATATGATTTGATTTGGGCCTTAGTGCTGGACAGCCTGATTGACATGGCCTGACGTCACTGACCACCATGTTGGCAGCCGCTGCTGAGAGAC
678	SalHit.S243803_4071	BT06	3.06	60.63	no	0.0551		0	0	0	0	0	0	0	0	0	0	1.45781	0.198091	1.71559	2.71346	0.349376	0	NNNNNNNNNNNNNNNNNNNNNNNNNNNNNNNNNNNNNNTGGAGCTGTTCTACTTACCCACCACTCCTGGTCCTCCTCTCCATCCACTACAATCACCTCTCCCTCAGTGAAYGTCAGCTCATCTGGGTTATCAGCTAAACAGTTGTAGAGGGCTTTCACCCTCCTGGGCCTCTGTTTCTAAGGGCCAAATAATAATAAGTTAGACAAGAAGATGTTAGTTAA
679	Gdist.S154543_7222	BT06	3.06	60.631	no	0.108		0	0	0	0	0	0	0	0	0	0	0.299145	3.80017	2.48902	3.47745	2.5237	0	GCTAGCCAAACATTCTCCAACAAGTCTGTCAATTGACTCTTTCACCCTCACGGGATTCAGACTTCAGCTGCCTCCATTTACTGGCTGATCTTTGTTTAACACTTTGAAAAYGTTTCAATTAAAAAACAATTTTGGGAAGAGTTTGGTCCCATAAAGAAGCAGCAGTGTTTTTCATCATATACACCGGAAGCACCCTTGGAAGTGGGTTACATGTTTATTTT
680	Gdist.S330683_6886	BT06	3.06	62.109	no	0.0493		0	0	0	0	0	0	0	0	0	0	2.66121	1.6467	1.43623	4.63613	2.16898	0	TTAAAACACAGGATTCCCACAGTCCTCAGTCACTATCCCTGCACACAATCTGACACCCATCAACTCATCGTGTGACTGCAATGGCCGATAAGCATGTGATAAGAAGTCAAYGTGAAAGTAATGCCGTCCAGCGAGTTGTACCACATACTGTATATTCACCGTCTACTTGCATTGAGAATCGTCTCTCAGAAAACGTGAGCTACCTGTGCTGCCTGCGGTGC
681	Gdist.S330683_206	BT06	3.06	63.1	no	0.0592		0	0	0	0	0	0	0	0	0	0	1.15614	1.57064	2.67668	5.4999	3.78248	0	AGACTGAGGAAAAGGCTGATTTATCTGAATGAGGGTCCATTTAAGATGTGGGGAGAGGATTAGGATGTTTTCATCTCCAAGCAATCCCACTTGGGTGGTACAGTGGGAAGYACTAGATGAGATAGCATTGTGCGTTTGAAAAGGTAGCATGCTACAAAAGTAAGTTAGGAAGTAGGTGAGGGTGTCTTGATGAAAACTTAAAGGAGTGTTGTTGCACTTCT
682	cDNA.S398101_2128	BT06	3.06	64.395	no	0.0556		0	0	0	0	0	0	0	0	0	0	2.96393	2.50856	0.181075	4.05703	0.498494	0	CCATTGTGAACTGAAAGCCATGTCCTTTTCCAGCTCCACTGTTTGTGTAACTAATGGGGTTTGTTTTGTAGGAGGGATTCAAGCGAAGGAATAAGGAGAAAAAGAAGCGGMTGAAGGTAATTGGGAAGATGTACCCATGTTATAGCTATTTGCTTGACATGATGTTTTGAATGCAGTCCTCAATGGGCAATCGCACACGGTATTTTTCATTTATTCTAAAA
683	Gdist.S38333_12201	BT06	3.06	64.395	no	0.036		0	0	0	0	0	0	0	0	0	0	1.71597	1.47612	2.71023	2.29835	2.63405	0	ATAAAACCTGTGTGTCACGAGGTCCAGGGTGGCCCTCACACAATCTGCCTGGCAGCTTGTCAAGCAGAAAATGCTCCAGATTGACTCCTGTATTGCTGTTAATGGTTGCAYGACCCACCTCAAATATTTACCATTAGCTACCACTGCATTTCAGGAAAGAGTATACAAGGCTACTTCAAGGTATCCAGATAACCTTAATGAGGAGACCAAGTTTGCGTTCC
684	Gdist.S96039_8039	BT06	3.06	64.424	MAF<0.05	0.0506		0	0	0	0	0	NA	NA	NA	NA	NA	0.737325	0.248373	2.34546	0.726368	0.335158	0	AAAATAATTTCAGCTTTGACCATATTGCTATAGGCTATTGTTTTTGGCAAGATTTCCGAGAAGCACGACTGAGTCTCTGTACAGAGAGAGAACAGAGTACAGGAGCGGAGYACTTACAATGACAGGTTTGGTCACCATCCTGCGAAGAGTCCCTACTCTCACGCTCCTACAGTCCAGGATGATGCTGTCCAGCTTGTAGGGGGAGGTCTTCTGTTTTTTCC
685	Gdist.S237988_1589	BT06	3.06	64.452	no	0.0686		0	0	0	0	0	0	0	0	0	0	1.49499	5.48568	4.42622	2.10384	0.969486	0	NNNNNNNNNNGAAGCCTCCTTGCATGAGATCTAGCACAGACACCATTCCTACACATATAGACATAGACAGGGTCACTCCAGCCAAGAGAGAGAAAACATCTTGGCACTTGYAACTAAATGGCAGCTTTATTGTCGAAGGAAAAATAAATAAATAAATCGAATGATGCATCAAATAACCTTAAAGAATCAAATGTTGCATCAGAAGTTGAGGCGTGACACAC
686	Gdist.S366051_6089	BT06	3.06	67.701	no	0.0871		0	0	0	0	0	0	0	0	0	0	2.90355	1.90342	0.199373	1.05584	1.61839	0	ACTGCCAATGTGAACCATGTGAAAGTCATTGTATCCGACGCGCTCCTGGAGAAGAAGAGGATCTCCGCTGCCAGGGAAAGAAAGGCGACAAAAACTTTAGGGATCATTCTMGGAGCTTACATCATATGCTGGCTACCGTTTTTCATTTACACTTTAGTGGTTTCAGTCTGTGATTCATGTTTCTATCCAGAATTATTTGACATATTCACTTGGTTGGGTTA
687	LD.S126259_12032	BT06	3.06	68.64	no	0.1006		0	0	0	0	0	1	0	0	1	0	4.02627	3.3491	3.54538	1.83431	1.02796	0	GTCTCAGCGCATATCGGGCAGCTATAAAGTCCATTTTTGTAGTGAGTCTGAGCATGACGTACAATCCTGTGACCCAGAAACTCCTTGTCACACAGAACACAGTACTGCATRTATGCCTGCCAGTTTCTAAACCTGGCCGAGATGAACCCTTTCTCTCTCAGTTTCTTTGTCTCTCGGTTTTTCTGTCTTTTATCGGCTATTTCATTGAGTTCATGTGTGGT
688	LD.S126259_573	BT06	3.06	68.646	no	0.2728		1	1	1	1	1	1	1	1	1	1	1.43378	13.0419	4.23952	3.10285	0.0971088	2	GACTTCTTGCTCTATTTAAAACTAGCTACAGAGATCTGTTTAAAGTACTTAAAATGCTGCTTTGTAGAAGAAGAAAAAAAACTATAAGAACGTGTGACTTCAAATGCATGYATCTGAAAAAGGAAAAACTCATTGTGATGCATCCTATTGTGCTGTTTAACACTGCTCAGCTCTTTCTTGACGTGGAATCATCTATAGGCTTTTTAATGGGTTTACCTTAT
689	cDNA.S130162_702	BT06	3.06	68.652	no	0.0449		0	0	0	0	0	0	0	0	0	0	1.12022	0.0301253	2.14164	1.09202	0.181965	0	CGCACAACGCCACTCTGCTGCTAGCCTCTCGACAACACACGGACTCAAAAAACAAAATGGGACTCACAAAGAAAGACGGACTTGCCGCTGTGTACGTGCCTTTTTATCTCRTTTTTTTTACTGTAATTTTAGTAGACTGTAGAGTTTGATAGCGACTTCCGCCGTTGAGTCCTTGACTTCAGGCCAGGGGGATTCTGGAAGTTCTTTCGTAATGTAATAAG
690	cDNA.S234748_925	BT06	3.06	68.652	no	0.223		1	1	0	1	0	1	1	1	1	1	3.39394	9.90413	4.50332	4.71901	0.769983	2	AACTACATTAACTAACACGATATTCATTAAGTGCGCATGCCCATTCGCTCAGAATTTAAAATGAACGTTGTTTTGACGCCATGTTGGTTGTCATCGAGGAGAGAATTTGAYGACGGCGCTGGCAGAAGGAAATACTTATCCGAAATCTACTGTCATCTGGTTGTATATGATAATTCACATACAATAATTGATTGGATGAATTTCTTCTAACATTAGGCCAT
691	cDNA.S43085_1432	BT06	3.06	68.652	no	0.0544		0	0	0	0	0	0	0	0	0	0	0.653014	2.02692	1.69565	0.0239995	0.490315	0	TGTGTCATTTACAAACTTACCTGGGCTCTTGAGGTTATATTTGTTCTCCATTTTAACAAGTCAAGTGGACTCAAAATGTAGCTCGCGTCTGTTTAGGAGAGACAGCTGACRCACGCACATCCAGCTAACACTAGCCAATACTGACTTTTGATTCGTCCAAAACATGCGAGCAATGTATTCGGTAAAGCTCACCGAGAGCCAAAAGTCGTATGCAGTTTACC
692	Gdist.S206123_9204	BT06	3.06	68.658	no	0.0418		0	0	0	0	0	0	0	0	0	0	2.61421	0.355441	2.36898	3.43363	1.46964	0	CATCGACAAAATAATCCAATCAATCAAGTCAGCAATCAATATGACACGACATTCAACGTGCTTTTGCGGGAACTCCATGAGCCACGTGATGGCTACGACAGTCTGGTGTTMTGACCCCTGACCTTATGATGCCGTTGATGACGTTTTTATTAGGGTTCAATCCTTTCAGGTAGTCAGACACCAGGATGAGCAGGTCTCCCTCGTTCTCCAGCTCTTCCACA
693	Gdist.S598999_2443	BT06	3.06	69.897	no	0.0346	yes	NA	NA	NA	NA	NA	NA	NA	NA	NA	NA	NA	NA	NA	NA	NA	NA	ATCAAATAACAAGGGATTTATTGCAACCATCGCCAGCTTGTTAAAACGTCAATACGTAATAGATTTCCTACTGTGACAATTTACCCGACACTGCGTGAATGGAAACTAACRTTGGTGTAGCCAACATGTTTCCCATTTCTGTTATCCAAAAGTGTCTGGCGTGGTCATTTCTTAGCAGGATCGGGGGGTAAAATATCCCTGGACTGTCCATATTTGAAAGG
694	Gdist.S598999_4368	BT06	3.06	71.135	no	0.0406		0	0	0	0	0	0	0	0	0	0	0.475163	0.967637	1.01761	3.93557	0.726538	0	CTAGGACCAGGCTAAGTTTTGCAAATGAAAAAATACATTCAGTATGTAAGTTAATTGCATTGATCCATGCAGCTAAACCATATACAACATTGAAGAGGGCCACAGAGACCRTATGGAAAAGCGTGCTGCCAACAACGAGTGAACTCCTACAAATGAGGGGGGTCAGGTTTGAACTAGTTATCTAATGATAAGGGCTGTCCTGGTTTGACGTCTAGCATTAG
695	Gdist.S13235_7808	BT06	3.06	72.374	no	0.1085		0	0	0	0	0	1	0	0	1	0	0.584687	5.82348	1.35772	5.50837	2.08992	0	AATGTTGACGAAAGCAATACCTATCAGTCTCTCATTCTATACTTTCTTTGTGTTTATGTGTGTGTCTAAGCGTGTTGCGTTTGCAGTGATGCGTGAACATTTGTAGAAAAKAATGTTATTTGATATCTGGATTGAAAACACTGCCGGGAACTGCAATTCTTTTGTGATTATGATGTTGTTTTGCCCAGCTGGGAATCTTGTCAAAGTGAAAAGGCTACGGC
696	Gdist.S58534_5795	BT06	3.06	72.374	no	0.0907		0	0	0	0	0	0	0	0	0	0	2.4382	0.673273	4.89184	1.27043	0.864697	0	ACAAAGAGAATACTTGCCGTACTTTCTAAAATCATTTGAACACAATGACATTTTTGTGACCGTGTTATGGTATCAACGAAAGGCCTTATAGTGGAGGATTTCAATGTGAGYATTAATCTGAGCACAAATGCCTATCTGGTGCTGAGCTACATTTTTAGAAATGAATTCCTTTATAAACGAATTAAATGTATTTGTGTATTTATTTTTTTATTTCCCCCCCA
697	Gdist.S151336_6037	BT06	3.06	73.027	no	0.106		0	0	0	0	0	1	0	0	1	0	1.03302	2.87872	0.242691	4.07306	0.67752	0	CTGTAAAATGCTTTTCTTTTAGATATAGCATATTTGAAAAGTTTGTGAGCATTTCATAATTTGCAATGTGTGAAACCAGTACTTTTGAGACTAATTTATGGCAGAACTACRTCAAATCTAAATTGGATGGAATGTGTGAACATTGCTCTTGTTAACCCCCATGAGTTTTGCTAAAATGGAACACCTTGTGAAATCTTGCCAGAGACCGTGAGACATTTTCC
698	Gdist.S151336_5896	BT06	3.06	73.478	no	0.0815		0	0	0	0	0	0	0	0	0	0	2.22775	2.53288	3.39493	0.372068	1.96744	0	AAAATTAGAGGGCCAGTGTTTCATTAGATAATGCCAATAGGCTGTATCTATGTAGCCTAACTATGATTGGATACTATTATCACCTTATGGCTTCGATTCTCACTGCCAGTRTTAGTCTAGTTACTTAAAAAAAAAAGTACTCTGTAAAATGCTTTTCTTTTAGATATAGCATATTTGAAAAGTTTGTGAGCATTTCATAATTTGCAATGTGTGAAACCAGT
699	cDNA.S33235_315	BT06	3.06	73.479	no	0.0762		0	0	0	0	0	0	0	0	0	0	6.31056	1.34288	0.0113503	0.148937	0.549547	0	ATTAGAAGTATTTCTGAACGATAAATACATGTTTTTCCTCATTTGGATCTATGCTTGGGTCTCACAGGGTTAATACAGTAATATCACGATGTAGTATCTTTACAAATAGTMTTGAATTGATTGAAATTCCCTTTTCACACTAGCCCAAGCAAGGCTGCAAAAACAGAAAGGGTAGTATATATTCTGGAAAGTGAAATGTCATCAAAAGTATAGAGTTAAAC
700	SalHit.S212497_8172	BT06	3.06	73.627	no	0.0594		0	0	0	0	0	0	0	0	0	0	2.15926	3.3945	0.233661	3.5247	1.20239	0	TAAGATGATTTGCATTTTTGTCTACTCTACTTTAGGGCATTTGTTTTGAGATGTGTCTGGGACAATTTAAGCACTACAAAAGCTGTTTGTTTGGGTGTGCCCAGTGCAACRTGGTAACATCTGTTTGCATTGTTGACGTGTGGGAAAGTTTTGTATTTCTGTCAGAGGACACCGGCCNNNNNNNNNNNNNNNNNNNNNNNNNNGCATCAGAACATCTTAAA
701	Gdist.S14505_7999	BT06	3.06	73.628	no	0.097		0	0	0	0	0	0	0	0	0	0	3.45146	3.67156	1.05996	4.39067	0.525678	0	NNNNNNTTCCGTGTCAACCATGTATAGCACCATTGACCGTTCACAAAGGACAATAGAACAACAGTCATGTGGTTTTCCTGAACAGTAAAGAGGACAGGGTGTCAGGTTCTRCTTTGGGACAGTTCCTGTCTCTGCTGATTGTTGTATCTCTCTCGTGTCAGATGGAGGCGCCTCAGACCCATGGTCTGTCCTACAACACTGCCGACCACTGGGAGATTGAC
702	cDNA.S252705_4671	BT06	3.06	74.702	no	0.0714		0	0	0	0	0	0	0	0	0	0	1.48159	2.35876	0.542297	1.95252	0.533111	0	AAGTAGTCACAAATGTATTCAGACACTGACTTATGTTTTGGCGTGGAAAACCGGCACACTTTCCAGTGTGAAGACTGAGCAGACTAGCAGTGCCTGATTCAGCCTCATAGYGGTGCTGTGATCTCTCCATGGACAGTCCCGAGTGTGGCAACCAGGGCAGCTAACCTTGGCTGATTCTACACCTTCGCGCCTGACTCCATACCAGACACATTATATTTAGC
703	cDNA.S252705_5472	BT06	3.06	74.702	no	0.0357		0	0	0	0	0	-1	-1	0	0	0	1.38548	0.720295	0.800878	1.12558	0.7352	0	AAAAACTACGGACTACACTATAAACTGTTGAAAGAGGTACATCATATACAAGCAGTGGCCAGAGGAGTCTGGGACGTAACCCCTGTTGGTATTCCCCATACCTTAGACTTRCCTGGTAGATCGGTCTCCTCCAGAGATGTCATCCACGTGTTAGCTTGCATGNNNNNNNNNNNNNNNNNNNNNNNNNNNNNNNNNNNNNNNNNNNNNNNNNNNNNNNNNNN
704	Gdist.S477153_7382	BT06	3.06	74.702	no	0.0669		0	0	0	0	0	0	0	0	0	0	2.40774	0.776093	3.39052	0.798397	0.362783	0	AGGAGACTCTCACGGAGAGACACAACCCCACAAACATTTGTCGATGTTTTCTTGTGAGGCGGGGGAAGGGAGAGCCTAATTAAACTGTTCAACACAAGCTATTATGCACCRTTAGAAAAGCTGTAGAGCAAATCAAGAGATGCTAGACTAGCTTTTTAGATGGAGCGGAAATACTAATCTGGTACACACAGACAAGGCCTCTGCTGTGTAACGGAGATGGG
705	Gdist.S432837_1058	BT06	3.06	75.376	no	0.0975		0	0	0	0	0	0	0	0	0	0	3.45315	3.98108	0.460255	2.20917	1.24881	0	GGGAGTGTGCTCTGACCTTGAGTGAGATTCGGCCCTTTCTCTGGAAACCAATCAGCGCAGGTGAAAATGAGGTGAGTCTGTTTAATAGCAGTTTTCTGCTGAGAGGTAGGYATATGCATCACAATCCAGGATAGTTTAGTCAGCTGTAGGCTATATATTTCTGGGTAAGTATTCACATACAACAGTTAACACAGCTCTCTTGTGACGGGAATTTTCTCCTT
706	Gdist.S432837_1428	BT06	3.06	76.05	no	0.0659		0	0	0	0	0	0	0	0	0	0	2.41044	4.65037	0.762179	2.63727	2.17406	0	AACCCTGTGGTTGCTTTGAGTTGGCCAGATAAGGTTTTGTATAGTGTGGTGCAAGTATTGGAACAATCATACAAGCAACTGATTTATGGGTGCAGGAAACTAAGCTCTCAYGGTTAATGAATGCGTTAGGCTGATAGTGATANCTTTGTATAGTGTGGTGCAAGTATTGGAACAATCATACAAGCAACTGATTTATGGGTGCAGGAAACTAAGCTCTCATG
707	SalHit.S242729_7709	BT06	3.06	76.724	no	0.0691		0	0	0	0	0	0	0	0	0	0	1.61202	1.5489	2.77248	1.07484	1.1914	0	CATAGACAACACCTTAATACAATTACCAAAGTCTTTTCTTCCATCTGATTTGAAAGCTTCTATTTTGATGCAAGTTTTAGGATGAACTGAAAAATTCATGGGTCTCGTGAYGCTGAGGTGTAAAAGTCCCCAAATATTAAACCTACATTCCAGTTGTCAGATAAGATGTCATTCTGCTTCTGAGCTTTTTTCACTAGTCCAAGAGCTCTGGCATCCTAGAA
708	Gdist.S290130_2222	BT06	3.06	76.764	no	0.0327		0	0	0	0	0	0	0	0	0	0	4.26474	0.716093	0.859523	1.05442	0.158148	0	TGCTGCAGCGTATGATTTTGACACTGCATTGGTAATCCAATGTGCCAGAGGATGTCCTGGTTGCCTGAACTACATCAATTATCAAGGAGGCCAACCCCGCAGCTATAAGGYACGTTCAGGGTCCACACCCACAACTTCAGTATGCCTGATTTGGGGTGCAAAAGCCTGCCGTTCGCTTGTGACAGGAGGTCCACTCGAAGAGGGAGATCCCATGGTCGGGA
709	Gdist.S344200_7042	BT06	3.06	76.764	no	0.0567		0	0	0	0	0	0	0	0	0	0	3.50226	2.67186	2.67245	0.28764	0.307579	0	CAAAGGCTCAATAACACGTAAACACACGTAGACCAGTAATGAGTAGACATTGAGCAAACACTTTATTTGTGCATTCAGCTGAACTCCTTTTGCCAAAATGTAGATTGAATMGTACAGTAAGTGAACTGTGGAAAGCAATGATATTTTCTAAGGGATGGCTTTACTGACTCAATGTGATTTATGACATTCAGTAAACGGAGATGACCTAATGGTGTTTTCAA
710	Gdist.S78363_7410	BT06	3.06	76.764	no	0.0689		0	0	0	0	0	0	0	0	0	0	1.37635	0.313039	0.971555	0.342714	0.978725	0	TGGCTTGACAGCCATCATGGTGCAATTGGCGGTAATGAAACACTGGAGAGCATTAGGACAGAAAACAACATACAACCTTATTGCCTTCTAATGCATGACAGGGATGCATTMTTTTTCTTTGTCTAAAATACACAGACAAATGTTTGCACAGGAGAGAGGCAAGAGTTAAGTACTCAGTGAGTACTATCTATGCCTCCTGTCATCACAGGACACAAACAACA
711	Gdist.S78363_962	BT06	3.06	76.764	no	0.0656		0	0	0	0	0	0	0	0	0	0	3.56601	2.2077	0.101997	2.93624	3.3925	0	CTCCTGCTATTACAACTCCTTTTGTTCTCATTTACAGGAACGAGGAGGTTTTGAATAGATCAGGTTGGCTGCTCTAAAAAGATTATCTTATCTCTTCCATCCGAGAAAGGMTAATTGCTCTCCAAGAAACCTTGTCGTAAAGACGAACACTAACCTTCTGTAAACACAAACAGGCCTTAGCAGGAAACTACTAAATGTCCCACTTCCCCTAACGTCTACCT
712	SalHit.S460009_3432	BT06	3.06	76.764	MAF<0.05	0.0256		0	0	0	0	0	NA	NA	NA	NA	NA	1.66723	1.96465	0.223899	0.673818	0.0605909	0	CCACAGAACTACGTACAGCTATAACCAAACCAAACCAAACCTTTTCAGTCCAAAATGAACCAATAGATAGATGGAGGCAGCACTTAGGAACCAAAACATTGGGAGGCCTTRTTGAAGAGTTACATTAGGTTACCCACAGAAGCTGGCCAACCGATGCAAAAGGGTCACATGCTTGAAAATGTTTTCAATGTATATAGTTGAGATTATTGAATAGGTTATCT
713	Gdist.S594889_7588	BT06	3.06	76.794	no	0.0436		0	0	0	0	0	0	0	0	0	0	0.144192	2.49655	0.553282	0.957906	2.52393	0	ACTGTCTCCTTCTGGTAACACAATGAGAGAGGTTATTTTAGATTGTGTGGCATCATCGCCAGAAATGTTATCCTTGATCCCTGAAGCAGAGCGAGATTCCTGTGATGTCTMGCAATATCAAGACCCCTTACACTGTTGGAGTTAAGCCATGTGTGGCAGGCTGTGCATCACAGAAGTTTACCATACCCAGTTACACCTAACCAATAACAGATGTCACTATT
714	Gdist.S113957_4095	BT06	3.06	77.432	no	0.0838		0	0	0	0	0	0	0	0	0	0	4.34252	1.73491	1.49097	3.4978	0.696995	0	CTGGGCTGGGAAGTTACAATGAAGAAATAACAGGTGTTAAACAGACGATAGTACTTTACCGACACAACTAACACACCAACCCTCTAAAACTGCAGACGCCTTACATTTCTRCTACTTATTTTCTATCCTTCTATCCGATGTTTCGAAAAGCTTATAAAAACAACAATTTGAGAAAAGACTAAAAATGGTGAGAACATTGTTGCTAGATTTAGGCGTACAAT
715	Gdist.S594889_7885	BT06	3.06	77.432	no	0.0704		0	0	0	0	0	0	0	0	0	0	0.675956	2.18019	2.01964	2.12517	1.80307	0	CCACAGTATACCCAAATAGCCCTGGGAAAATAGTTCAACATAAATGTAATATAAATCATTATTTTCCTATAGCAGCACAACTGAAGTATGTAAAAATGCAATTGAAAGTAKCCCACCTCGTGATAAAAAAGCAAGGCATAGGCCTAGCTGCGTCACTTTCATTCTGTAAAACCCAGGTGCATACCTGTAGATAGGGTCTTCCATCTGTGACTCCACCAATG
716	SalHit.S49076_2694	BT06	3.06	77.432	no	0.1117		0	0	0	0	0	0	0	0	0	0	3.12309	4.20723	2.19967	0.663279	3.70207	0	CATGTGTCGTACAACACTAAAAGACAACAATAAAAATATGGAAATGGATCATTGGTGCATCTCAAATTCCCTTCGAGTGCACTACTTGGAATAGGGTGTCGTTTGAGATGYGTCCAATGTCTTCTAACAAACGATGTTCCCTGTCATTTTTGGGGTTTCATGTTATTTGTGTTGTTTGCAGACCCTGAACTCGGTGACCCCTCAGCCGCAGCCAGAGGACT
717	SalHit.S49076_7001	BT06	3.06	77.432	no	0.0822		0	0	0	0	0	0	0	0	0	0	2.31525	3.85505	2.56729	0.686887	2.82524	0	GGATAAAGCACATTGTTTGTATCTATTGTTTACTTGCATTCCTTTTTGAAGGCTAAAAACAATCATCTTCATTCCATGTTTACCTATGCCTTTAAACTGTAAACATTTAAYGTCGTTTTTTTGAAAGTATTAAGGTACATTTCAGTAGTGGTATCTTATTTTCAATGTTTTCTTATCTTCTGTGTGATGTTACAGTGGTTCATTTGTGTAAAACATGCTTG
718	SalHit.S49076_9602	BT06	3.06	77.432	no	0.1019		0	0	0	0	0	1	1	1	1	1	4.35697	7.42242	4.37398	2.15295	0.691133	0	TTTGCCGTCAAAGGAGAAGTGCATGTCTGAGTTGCCAGAGGACTACAGTGGAGAGTTGGTTCTCACACCTGTCTACGAGCTTCAGACGGTATCCAAGTGTGAGTCTCAAAYGGACCATTAATATTTTCACTTTACATCAAAGTTATGTGGAATAAAAAAGGCTTTAATTGCCTGATTTAAAAAAAGTCACAAAATGTATTTCATGTTTTAATTGAATTTTT
719	Gdist.S638094_1350	BT06	3.06	79.016	no	0.0399		0	0	0	0	0	0	0	0	0	0	0.122327	1.52851	1.03029	0.896013	0.634551	0	GTGGAGAGAGGGAACAACGGGAAACGGTGAGGGAAGTATCCGTTCTCGCCTTGACCGTCCCCGATACGTCAAAGTGATTGTTGCATAACATGCCATCGTGGTTAGCTGAAYGGGTTAATCACTCAGAAACAAGGTGGCTGAAGCCACAGTGGCTCAGAGTCTGTCACAATGTCAGCTGACCTATTCTCCAATCCTCGTGCTTACTCCTAAACACGATCCCT
720	cDNA.S53928_6647	BT06	3.06	80.475	no	0.0625		0	0	0	0	0	0	0	0	0	0	1.19242	4.5741	0.960231	0.974614	2.80103	0	TTGGTAGATGAGCATATAACATTAATCTGTATGCTAGTCAGACTAGAAGAGCATTTCTGGCGTTTTGTTATGTATCTATCCAGAGTTGCCAATGTGTTAAATGCCACTACRCTTAATTTGAGGCCGGCTGACAATTTTTTTTTAGTCGCCATCACTCAGCATCATCCCAAGGTTATTTTAGTTTTCAAGATCAGTCTGTAATTTCTCACTCACATATATAT
721	Gdist.S401841_17519	BT06	3.06	80.486	no	0.1038		0	0	0	0	0	0	0	0	0	0	2.0706	3.73977	0.773281	2.5099	2.01948	0	CCTGATGTTCACAAAGAGACTTACTGCTTGTGTAGGCCGGGTGTAGAGGCCATATTCCACTGAGTAACACTCTCCACTCCTCCTGCAGAGATAGCTATGGATTGACTCAGYGGAGTAATACGGCATCCCAAATGTGCGTGTGTTTGTCTAGTGCCACGGCCTACCTCCATCCAGGCTTCGTGAGATACGCTTGCTGGAGGTTCGCTCGAAGTAGGGTGCCG
722	cDNA.S435837_8365	BT06	3.06	80.497	no	0.0338		0	0	0	0	0	0	0	0	0	0	4.31709	1.08911	0.0428288	1.20804	1.50217	0	GACCAGTGTGTGCAGTGGATTGTCCGATTCATTCATGGCCAGCACAGCCCCAAACGGATCTCTTTTCTCTACGACTGCCTCGCCATGGCAGTGGAAACCAGTCTGTTACCKCCCAGGTAAGGATGTGTTTTTCTCTGTGAGAGAATGACTAGTGTTGTGTATTGTGCTGAGGACAGACAAATTAAATGTCATGTTTTCTCAGGATGGTGTGTCAGGCTCTC
723	cDNA.S435837_6673	BT06	3.06	82.972	no	0.0511		0	0	0	0	0	0	0	0	0	0	2.92244	0.350261	1.27613	2.0249	1.24057	0	TGTAATAACGTGTACATCTGTCAGATTTGTGTCAAATGTTGTAATAACGTGTACATATTTGTTTGTTTTGGGTCACCATAGCATAGCACTTTTGACAGGCCCACAACATTMTTGAGATGGCAGTGCAGTGATGAATGTACTTGTATAGACCACATTGCAAATATTTCCATGTTTGAAGACTTGTTTGACTGGTGTGAATAGTTTATTTAATTGTCATAGAT
724	cDNA.S370001_9436	BT06	3.06	85.386	no	0.0535		0	0	0	0	0	0	0	0	0	0	1.18091	6.52708	1.2725	0.254503	0.609364	0	GCCATATTCATGATATGGAATAATGATAATGGTAGCACAGCACATACACACTGAGATATTCATGTATTGTAAACTCACTACTAGGTGTATATGGCTCAGGTGAGCAGAGAKCAGCTTGTCAGGTGTAAGCATTATGAGTACACAATAAAGATATTGTGTTAATTGTGTTGCAGTGTGTTGTGTTGTCTTGAAAAGAATGAATTATAGGCATTATTGTTACC
725	cDNA.S370001_11500	BT06	3.06	85.387	no	0.0539		0	0	0	0	0	0	0	0	0	0	2.17765	3.98839	1.92855	1.26128	2.32447	0	GCTTTCTTAGAGTTACTGTCACATTATACAGCATCGCAAAAATATATATTTTTTTATCCATGAGTGGTGGTTGGTGATTTATCATGGTGTTAGTCCAATAATGAATACATMTTGTTCCTGGTATCAAGGCCTTCAATCATATTGATATATTTAGCATTAATTGTCACCTAAAGACTGCCCATGNNNNNNNNNNNNNNNNNNNNNNNNNNNNNNNGACACAG
726	Gdist.S516108_8692	BT06	3.06	85.391	no	0.0801		0	0	0	0	0	0	0	0	0	0	1.00142	3.49342	0.118013	1.13195	0.872661	0	CGAGCAGAAGTTGCTTTCTTTTAAATAAGGGTTGTCGTCATGCTTATGTTCCCTGCCATGACCTTCCCTCTCTCTACACTTAGGTTATGGTAAACAAACATACAGTACAGYATACGTACCATGTATATTTCTTATATGTTTTATATGGGCATACTGTATATGGTGGAAACATATATGCCCATATATGCTTCTATATGTATCCACACATATNNNNNNNNNNN
727	cDNA.S207226_5551	BT06	3.06	85.394	no	0.041		0	0	0	0	0	0	0	0	0	0	1.01754	0.250525	4.01439	0.133059	0.379176	0	TTTTTCTTGAATTTTGCCACTTCATTATACTGCATTCAGAATGAAAATACACTTTATTTGAATGTTATTGTGAAGCTCACAGGATAGGCAAAATCACAGAAGTCTTAACAYGACACCTTATGATACACACCAGACTGTAGTATTTGAAATGCTGAGCACTGTAGTTCTAGGACAAGGAAGTATGCAGGCACTTGTTTTTTTCATTTAAAGAATGTGATCAT
728	SalHit.S481563_2841	BT06	3.06	87.036	MAF<0.05	0.0243		0	0	0	0	0	NA	NA	NA	NA	NA	1.28942	0.502511	1.43177	0.110603	1.24867	0	GGCCCGTGGACAGTGGGCCAGCCAGGGACAGCGTGGCTATGCCACAAGAGGATACCCTCCAGCCCCCATGTCACCCTCACCACAGGCCCTAGCTGAGTTTTACATTTCAAYGTTTTTTATTAGACTAATACACCTGGGTGATGGTTTAAGGCGCAGATGAGTCACTTTCTTCAAAATGGAGTGGCTGTAAAGTTGTAACAAAATGTATTAATAATCCCAGC
729	Gdist.S341523_5552	BT06	3.06	88.677	no	0.1391		0	0	0	0	0	0	0	0	1	0	0.952493	10.4372	0.0356029	2.12507	0.483621	0	GCTCCATAGTTTCAGTTTCAGTTTGTAGTCATTCACTCATTTGTGTTGGATCAAAATCGCAACGGAATCACAAAGTAAAACAATATTGATGGAAAGGCAGTTGAAAATACKAACATGCTGTTCTGTGGAATGTAGGGCTCAGACTTATTCACTATATTGTAGGGGAATTTGTAGTGAGGGTTTGGTAGACGATAATTTGTTCTGTTGCATATTACTCCCTT
730	Gdist.S350937_1703	BT06	3.06	90.318	no	0.0681		0	0	0	0	0	0	0	0	0	0	4.5732	2.0327	3.5102	3.87902	1.83454	0	CAACCCAGCGGATACACTGGTGCACTTCCAGGGCCAATATCTCACAATATGTGAACTGGACTATAACATACTGCAAGTGGAAATGCAGAATGCACAGAAAACAAAGATGGYGGTGGAAGTGGGGGAGTTCTGTTTGGTAGAGGATGTCCTATCTACCCGGTGGTACAGAGGAAGGGTTCAGAACAAACAGAAAGAATTGTTTGACGTGTTCCTCATAGACC
731	Gdist.S350937_2721	BT06	3.06	90.319	no	0.0706	yes	NA	NA	NA	NA	NA	NA	NA	NA	NA	NA	NA	NA	NA	NA	NA	NA	GCTCTTTCCTGCCTGAATGGACAAGATAAGGCAGTGAAGATCCAGCAGCTGACTTGCTTCAAGAAAGGATTGCTGGGTGGAGTATTAGATGTTGAAATCAATGGCTTTGAYAAAGAGCAGAATCTCTATTCGGTCACAATGCTCAGTGCTGAAGACTATGCAGCTGTTGAGGCAGGGCCAATTCAAGATGTCTCTGGACAAAGGGAGTGTGACTTTGTTCT
732	Gdist.S350937_7303	BT06	3.06	90.446	no	0.0782	yes	NA	NA	NA	NA	NA	NA	NA	NA	NA	NA	NA	NA	NA	NA	NA	NA	AAGAAAAACCTTCAAATATACTTCAGACAGTACATTTCTGAAGCACACTGGGAGGTGGACATTGTAGCAGATGGCGTTCACATGGCTAAAGACCTGGTTGATGCTGGCCAYGCAGAATACATCGACATCATGCTTGGACTGAGATTTCAAGAACAAAGCCCCATCAAAGCCCCTGAACAGAAACAAGGCATGAGTCGTGCAGAGAAAACATCCAAAGTGGA
733	Gdist.S141176_6740	BT06	3.06	90.458	no	0.0461		0	0	0	0	0	0	0	0	0	0	2.04113	2.04175	0.833134	2.40984	2.34961	0	TTCTGCATTCGTGTCTGTCTTTTGTGTTTGTGTGTCTCTCTGTGCAAGTGAACATGTGCAAAGTTTGGTTCGCGTAGTTGGCCATACATGCATTTTATGTGTCTTTGTTCRTCCATATCCGTGTGGACTATTCAGAACCAATGTACTGTGTGTTGTTGTCGTCTCAGGTACCTGGTCCAGTGTCTGCAGTCTGACCTGAATAACTACATGCCTGCATTTTT
734	Gdist.S475151_5761	BT06	3.06	91.2	no	0.0499		0	0	0	0	0	0	0	0	0	0	3.38849	1.81528	3.17435	0.219114	2.09014	0	TTCTTCCTCCCTCTGACTATGTCCTGTGGAATTCACTTCCTCTCATTACCACACAATCATATAGCAATTAGCAAATTCGGTTTGTTTGTATGAAACTGCTGCTTTTCAGGYATACTGTTGGCTTGTGGAGAGCAGGGGAAAAAAACAATGTTTGTTCTCCTTAGTCTTGATAAATGCTATAAGATATTCAACTGGTTGTAACTGCTGACCAGGTCTCTCTC
735	Gdist.S203343_7428	BT06	3.06	91.224	no	0.0835		0	0	0	0	0	0	0	0	0	0	6.39293	0.310152	3.01554	0.733686	0.803996	0	TATTATAGCTCTGTGTGGAATGTACAGGTTCGGCAAGCTGACGGGTCCACAGGAAAACAGTCAAGACAGTCTGGAGCACAAGCCTCATTCCTCAAGCACATCACAATAGGYAAACAACTCATGAAGTCTCATAGAAGTTCTGAAACAGGGCCTGCGTGTGGTGATTTAGCGTCCTTGTATTTTCAATGAATTTTGCATGGCTGGTCCGTTCTGTGATGCCA
736	Gdist.S89966_12304	BT06	3.06	91.224	no	0.0398		0	0	0	0	0	0	0	0	0	0	5.53482	1.82256	5.76246	1.58017	1.23872	0	TTTGTATCAGTCGCCCATATTAACTATTTAGGGGTGTGCTTGAAATATTGCAGATGCACACCTGCACATTCGTTTTTCTATCTCAACCTTAACAACATATTCTATGATGTMTTCCTGTAGCTATAGCCTATTTGAGTGAATCCGGAATGCACAGACTGAGAACTAGATGTTGAGTAGATGATTCAATGGCTGATTCATAATGATGATAATGCATAGAAATG
737	LD.S30383_8588	BT06	3.06	91.224	no	0.0529		0	0	0	0	0	0	0	0	0	0	1.79263	2.10169	0.606161	1.72776	0.458705	0	NNNNNNNNNNNNNNNNNNNNNNNTGATTTCTGTTTGGACCCCAGGAAGAGGTTTTTTTTTCTATATATTTTGAGCGAACAGTCAAATGTGTGCTCTATGTAAGCTTTGAGMTTGTGTGAATGTTTAGAAATTAATTCTACATGTGATTTAACTTTTTTTTTTCTCTCCACTTTTGCTCAAGTTACAAATGGGAGGCTATAGACCGGGACAGCAAAGTGAAA
738	cDNA.S336489_1653	BT06	3.06	92.837	no	0.1146		0	0	0	0	0	0	0	0	0	0	1.94337	6.84464	2.19106	0.532341	0.0978152	0	TGGAAATCTTATCCAGAGGGCTCAGCTGGATACTAGTTTACTGTGCTTAATGATGGAATTGTGCTATTGGAAACTATTGCAACCTTCTTTCTCTGATTTATTAAGAGGCAKAAAGCAGTACTTTCTAATTCATTGAAATCATAATGGCCCCAATGGGTTTACTGGTTGGTTGGTTGCACTGCAGTAAATAAAAACACAGGGGCTTCTAAAGAGATGAGTAT
739	cDNA.S819025_669	BT06	3.06	92.837	no	0.0879		0	0	0	0	0	0	0	0	0	0	4.37083	3.82557	2.00472	3.50508	2.42784	0	GTGAAGTTTTTCACTAGCTCCTCCAAAGAACTTCCAGTTAATTCATCCACAGATAAGATTACCAAGGAGGGAACTTTTAAATGAGGTCCATAGAACTTCTAATGAATTTCRTGACCTGGGTGTTAGAAACCACAGCAATTTCTTCACCTTGTCCCCATCCCTCCACCGTAAGCCAAAGGAAAATCAAAACAGTCGTATCATAAGCCCTTTTCCTCCAGTCG
740	Gdist.S255467_6653	BT06	3.06	92.837	no	0.0869	yes	NA	NA	NA	NA	NA	NA	NA	NA	NA	NA	NA	NA	NA	NA	NA	NA	ATAATAACAGTAATACCTCAATAAACAACCATGTGTTTTTTTCAGCTACACACCTCCTCTACCAGTGGATGTACTGTAAATATAAAACCAAAACATACCCACCATAGCTCRTTATGGGTTCTATAACCAAATGACCTGGAACTAACAATAACATAACCACTATGATTGGACCGATAAAGTTGACTGGTCCCTGGAGGACCATGAGTCTGGGCGACTAGGGC
741	Gdist.S260802_9469	BT06	3.06	92.837	no	0.0871		0	0	0	0	0	1	0	0	1	0	2.90757	5.63595	1.15407	1.1329	0.366559	0	GGGAAGGGTTTAATGGCATCGAACACTGCGATTAGAGAAGGTTTATTGTTAGATATTAAAGTTGGACGAAGGATTTTTGTCCTGGGAGAGGTTGCTAATTTCAACAGGAAYGCTTAGTCAAAGGTCAATATGATAACGGTTGACCCAAAAAGGATCTCTCCAGTTGTAATAACGGAANNNNNNNNNNNNNNNNNNNNNNNNNNNNNNNNNNNNNNNNNNNN
742	cDNA.S819025_2420	BT06	3.06	92.845	no	0.0659		0	0	0	0	0	0	0	0	0	0	1.22179	0.831568	1.94003	0.803025	0.874311	0	TTTCTATTAGCTTATTTTAGATTCATAGCCATTTTGACTTTATTGGTTTTACTGTCTTATATTTGACCTGTTTAGTAGGTTATTGAAACCTACGTGTGGGAATAAATCTTRCTTTGTTTAGGGCCCACAGTGACTGCATTGTCTCAGATACATATTTGCTTGACTTTCCACTTCCAAGGAGGAAGAGATGATTAGCAAGGGGAACGGAATGGAGGAAAACA
743	cDNA.S49912_673	BT06	3.06	94.125	no	0.0838		0	0	0	0	0	0	0	0	0	0	0.20621	0.0947062	5.14206	0.431062	0.369421	0	TAGAGGAATGCAGTACTCGCTTACTCCACACTCCCAACCACCATTCTCCCAGAGGCCAGCACAGCTTGAACAGAGACAAAACTATAGTGAAACTCTTTCAAGTGAGCCACKACTACCTATGAACAATTATCAAAATTTCAAAAGCTATTTCATATTTTAAAACATAATTTTGAAAATCTCTTCATCCATCCTCACTTTATGTTTATGACATACAAAACACA
744	cDNA.S49912_2049	BT06	3.06	94.154	no	0.0447		0	0	0	0	0	0	0	0	0	0	4.55312	2.79593	3.19854	0.0740947	0.561974	0	AATAGGATGACGTCACTACGACCGGCCCACCAACTAGTAAATGCCGAAGAGTCCACTATAAAAAGGGGTGATGCAACGCTCAGTCAACAACTGTAACTTTCTTAACAGGAYAGAAGAGTCTCACACCCAGAAGCCGAATAAATGCCTTTCAACGTCTAACACAATTTCTTCACTGAAAACATAATCAGGTAGGTCTATTTTCTTAATAAGAAGTTTCTTCC
745	cDNA.S49912_4653	BT06	3.06	94.181	no	0.1058		0	0	0	0	0	0	0	0	0	0	4.42927	3.96983	3.66426	4.12298	0.651493	0	GAGGAAAAATACTACTTGTATAAGCTATCTTTATGGCACACAATACATGTGGAGAGATAATAATGGCTGTGTACTGTGTGCGACATTGATAGCTGTGTTATTACTGTCATRTTGAACGTTTTTCGCATACATAGTATGAAGTGTTTGCTGTTATTGAATATATTGTGTATTAGCTTTGGCTATAGCTCACTTTCTTCCCCTTTGACTTGCCTAACAAAAAC
746	cDNA.S46008_1521	BT06	3.06	95.225	no	0.1041		0	0	0	0	0	0	0	0	0	0	2.87589	4.41608	3.23388	4.1163	1.50407	0	TCAACATAGCTGGAGTATTAGTTAATATACGTCTATGGACATTATGGACTGTCCTCTGGAGATTGTGTGCTGTTGCCTTAGCTGTGACAAAAGTCTCGGGCAAAAAAAGTRCCTTTTTTATGGTTTAAGATGATTGACTTGAATTGGGAGCATTATTTAGTATTTGAGGCTGTTTTTATTATAAGGATTTTATTAGGTTTCCCCTCATTTATGTATTATAG
747	cDNA.S184823_3889	BT06	3.06	95.229	no	0.0995		0	0	0	0	0	1	0	0	0	0	2.90982	5.92957	2.64081	0.788964	2.33275	0	NNNNNNNNNNNNNNNNNNNNNNNNNNNNNNCCCTACTCAGGTTTGAATCAATGTGTTTGAATCAGAAGTGTTTCTCTATAACTATTAACCTCTACTATTAACCTCTAACAYGACATAATTGATTCCAACGCTGTCCAGATCGACAGACCTCACGTGGCTAATCTTTATGGGCTGTTCCTATCAAACCTGAGCTCTCCCGTAGGAGTTCAAATAATGAGAGA
748	cDNA.S184823_7256	BT06	3.06	95.234	no	0.0883		0	0	0	0	0	0	0	0	0	0	0.502494	6.44201	0.920005	2.89059	0.050382	0	TGCAGTACCTTCCAGGGAGGGTCATTTAGGTAATGTACTACGTTATTTACAGCCGAGACTTACTTCCACCCTACAAAAAAACCTTTTCCTGAAAGAATCCTGTAGTTACTRTTTCCTGGTGTGTTTGTAATGGTTGATACAATATATCAATAGCAGGATGGGGAAGGTAGGGTCTGACGAGAGTAGCTATGATAGGAACAGACTTAAGATCACACTAACAC
749	Gdist.S31620_6458	BT06	3.06	95.416	no	0.0354		0	0	0	0	0	0	0	0	0	0	0.0170602	0.189863	0.197173	0.270767	0.336692	0	GAAATTCTCAAAATAGTGGGCCTGAACATTTATAGCCAACCGCACACCACAAAGACTCCTCTAACAAGCAGACGACATGAAAGTCTGACATACCAACCAGAGATGTAAACRTTCGTAGTACTGTGCCGTGGCTTGGTTTAGCATCAGACTAGTAAGCACATGAATAAAGCCACCAGCTGACATCACAGCACTGAATGAAGAGCAACAAATGTGTCAAGACA
750	cDNA.S249908_4794	BT06	3.06	95.598	no	0.0435		0	0	0	0	0	0	0	0	0	0	1.77305	2.5069	1.59812	0.195653	0.847716	0	GTCAATAAAAGAGCCAAAATGGCCCCTTGCTTACCGGATGAGAAACTCCAGCAGGCTCTTATCTAATTTGCCCTAACCTTCTCATTAAACAGGCCATCCCTGGGTCACAGYAACTGTCTATTTTCAGGGAAGTGACAGTGGTGGCGGTAGCCTTCTGGGGTGACACTCGGGAGGGGAGAGGAAGGGTCATGGGGAGCAGGTGTGGTAAAAGTGGCTGGGGT
751	cDNA.S249908_9625	BT06	3.06	95.598	no	0.0577		0	0	0	0	0	0	0	0	0	0	1.7946	3.37588	0.98086	0.104074	1.74595	0	GTACCTCCTGGAGCCCGTCAACTGCCTGGTGGAAGTCAAACACTGCCCAAAGGGTAAACAGGTTATTTCACACCACGGGCACAAACATATGCCTGTCAACAGCAGAACATRCCATCGGAACATGTGAGCAACATGTAAGAGTATGGGATAAATGTCTCTCCATGTCCTAAAATGATCTGCAACAACTGTTAACCTGCACTGTAAAAAAAGTATTCTTAAAA
752	cDNA.S36442_5419	BT06	3.06	95.598	no	0.1535	yes	NA	NA	NA	NA	NA	NA	NA	NA	NA	NA	NA	NA	NA	NA	NA	NA	AACAGGGTTTTATGTAGCTGTTGTGACCTTAAATGTTTTGTGAGCTGTATTATTTAGAAAACGTTGTGCTGTCTTTAGTTTGGCTAGCAGGCAAAACAATGATGTCCCTTRTAGGCTAAATACACCTGCCAAAATGTCTTAGATTAACTGAGAACCACTGTATATGGTTAAAACATTTATTTGTTTTGGGGTTCAACTGGATCAGTAAAGGATCGGTAACG
753	cDNA.S36442_6427	BT06	3.06	95.598	no	0.1531		0	0	0	0	0	1	1	1	1	1	3.42337	8.0477	0.32469	5.42762	2.59757	0	TTTTTTTCTTTCTGATACCAGTATGGCGACAGCAGGGAGTTTCTATGGCGACTGGCCCGTGCCTACAGTGACATGTATGATTCTACCGAGGACAAGCAGGAGAAGAAGTCRTATGCAGAACAAGGTAAAGAAAACGTTTGATTTTGTAGTGAACTCTCACTTTAACATGCACTGTCAGATGGTTTGCTTTTGACCTTTGATCTATTCTCCACAGGTCGTGA
754	Gdist.S101602_568	BT06	3.06	95.598	no	0.0919		0	0	0	0	0	1	0	1	1	0	4.35697	4.68621	0.390439	5.38844	1.53557	0	GAGTTTCGCGTGAAACTGCCACAGAGTTGAAGGGGGAGGTTCCTGCTGTTTCTGTCTGTTAATTCCATCCCTTATGACTTTCTTTAAGGTTCACTGCCAAAGTAAGTTTTMTTATTGTCTGTTTTCTTGCTCTCTCACTGACAGACGTAAAATAGAGATCTTATCCGATGAGTGACATCCCTTATTTGGCTACAACAGGTCTAAGGTGTGCAAAGTGAGTG
755	Gdist.S9311_6504	BT06	3.06	95.598	no	0.0474		0	0	0	0	0	0	0	0	0	0	3.79901	0.856951	1.69924	1.50943	1.10599	0	ACTGCATAGAGTGAGTGCAATCTTCACCATTGACTAAATACAATGATAGACTGCATAGCCTTTTGAGCCAGATGATGGCGCACTATGCATGCCATATGGCTTTGCTGAAAYAGAGCCTCCTTGAGGAACCAGCCGAAGAATTAACATCAAAATGTAAATGCAAAACATCCTTCAGATCTATAGGAGTTTTTTAGAAGGTAGGGGCTAGGGGTCAACTGAGA
756	Gdist.S453769_2029	BT06	3.06	95.599	no	0.0566		0	0	0	0	0	0	0	0	0	0	3.63241	3.75391	3.24756	0.397235	0.300636	0	AATTATAACAAAGCTGGCTCAGGCATAAACAAACTGGCACTCAGGCTACACAAAATGATCTGTTGCAGTTAGTTTTGGTCTGCTGGGAATTAGACTAAAGTATATTTAGGYGGGTGAAACTACTTTGGGAATACTTGAGGGTTTGACGTCCGCCATTTTCTCCCTCCAGGTGATTTTGGACAATCTGATGTTGAACCCTGTTTCTCAGCTCTCTCAGGCCA
757	Gdist.S453769_3795	BT06	3.06	95.6	no	0.069		0	0	0	0	0	0	0	0	0	0	0.904565	0.992749	5.10761	1.44087	1.223	0	TTTCAAATTGATTGTCTGATAGTGAAAATTCTTAAGATGTGTTCTATATGAATGTTGTGTGTACAGTATGTTAGGATAGTGTATCAGAATGTTTGAGATTCCAAATAAATRCAGTGTACAATAAACAGCATCAGAGGGAGGGGAAAAACATACTTGGCAAAACATTTTCATATGCTGTCATTTTGAATGAATGAATTTGTTAATTTAGGTCAAACAACTAT
758	Gdist.S37253_4936	BT06	3.06	96.525	no	0.0831		0	0	0	0	0	0	0	0	0	0	2.51961	8.3077	2.40367	1.33174	1.18011	0	CAAAACATAAGATTGAATGATTTCCATTAACATGGGTATAGAGGGGTATATCTGCTATATGGTGGAGATAAATTTGATTTTTTATAAATAACCCCTATGGGAATGTGGGTMTGTTGATAGACGCCTACATGTAATGCTAGGACTGAGTTGCAAGTCACACTATTACATTATATTCCTTCAAAGGAAAACGAATTCAATCCAAGTGAAACCGTTCTCACTAC
759	Gdist.S630971_2254	BT06	3.06	98.644	no	0.0831		0	0	0	0	0	0	0	0	0	0	1.70186	1.78407	3.09042	2.83835	2.95223	0	CTCTCTATTTGTCATCCCTCACTCCCGCTCTCCCCTTCCAAGCCATGTTAGACTCGGGAGCGATCGTTCCCTTCTTCAACATGTACAGTTACAGCATCACATTTCATGCCRCCCAAAAAGGACTCAAAAACACAAGTCTGTTTTTATCTCCAAAACACACCCAATACAAAATGCAAATAAATCAAATGAAAAGTCTTCACAAAACCCGCACAATCTACTTC
760	SalarSNP.ESTNV_35796_168	BT06	3.06	98.822	no	0.0658		0	0	0	0	0	0	0	0	0	0	0.662197	1.16287	0.807157	2.69265	0.451838	0	CCTTGTAAAATGGCGGCTGAATTGACTAGAGAGTGGAGCGATGAGCAGCTCAAAAGTGATGATCTATCCAAAAAAGACGTTATTAAGTTCATTCAGGACAATGCGGCCCACTCGTTTCTTGCCGAGCACAAGCTGATGGGAAATATCAAGAATGTCGCAAAAACGGCRAAGAAAGAGCAACTGATTATTGCCTACAATGACTTGTTTGAGAGCAAGAGGTTTTTAGGGTCGGAACCCATTGAAGATGTGACAGAGCATGTGAAAAATGTGAAGATTGACGACAAGCCCAAAGAAGTTGTGGAAGTCGTGGATGAGGGTCCTCCTAAGTTCTTTAAGTCTGTGCTGAAGAAAGGAGACAAGACTAACTTCCCTAAGAAGGGAGACAATGTGAGCTGTTGG…
761	Gene.S47271_2967	BT06	3.06	98.829	no	0.0449		0	0	0	0	0	0	0	0	0	0	0.837704	0.487719	2.29589	0.58111	1.95635	0	CGCTATGGACACTTCTTTGCATGCTGAAATCTCAATTATTAAAATTAATGTCCTCCATCGTATCAATTTTATGAGTTCCATGTTACCACTGCCTCCTCTTATAAACTATCRTTCTAAACTTGACTCTGTCATAAAGAAGTTAATTTGGGGGAGAAAGAGACCACAGATTAAATATGCAACTACAGAGAACAAAACATCAAGTGGACTTGCAGTTCCAAATA
762	Gdist.S6441_5182	BT06	3.06	99.033	no	0.0382		0	0	0	0	0	0	0	0	0	0	2.0605	2.08924	0.109101	1.45689	0.297331	0	CTAGTGGGTTGGAGAGATGCTGACACAAGGTACCACCAGGCACTGCAGGGGCACGACTAGCCACACAGTATTCATGACGTGTGATTTTAACGTCAAACCAGGAAACAAACRTTTGAATATCTTTCTCCAGGCCCATTATAAAGGNNNNNNNNNNNNNNNNNNNNNNNNNNNNNNNNNNNNNNNNNNNNNNNNNNNNNNNNNNNNNNNNNNNNNNNNNNNNN
763	SalarSNP.ESTNV_33260_818	BT06	3.06	99.266	no	0.0809		0	0	0	0	0	0	0	0	0	0	2.1201	1.30871	3.36311	0.671414	0.910373	0	TCCAGATCGTGCAGAACGCCTAGAAGTTTTTCTGGGGATTTTTCTTCTGNNNNNNNNNNNNNNNNNNNNNNNNNNNNNNNNNNNNNNNNNNNNNNNNNNNNNNNNNNNNNNNNNNNNNNNNNNNNNNNNNNNNNNNNNNNNNNNNNNNNNNNNNNNNNNNNNNNNNNNNNNNNNNNNNAGGTTTCCCAAATGTAGTGCTCGTACAGTATGTCTAGTTCTTTGATTAGCTTGCTGCTAACAGTGTGATGTCCACCTTGTACATAGAGCTGTCATGTTCTTCAGTTGATCTACCTTCAAGGTTTCCACTTTGAATCGTGTAAAGGCAAGATGATGGATATTTTTTAGTGTTTTATCAATAGCTTTCGCTTGCAGTGGCTTGTCAATGTCAAGACTCGGTTG…
764	cDNA.S467736_2080	BT06	3.06	99.508	no	0.0445		0	0	0	0	0	0	0	0	0	0	2.81132	2.27461	2.01367	2.27204	0.0543479	0	AATTAAACAGCGTTAAGTAGAAGTAGAGCATCAGCACACAGCTAGTAACCAAACTGTAACAGCCACCCTAATGGCATTTAGCAGGATGTAGTGGATTAAGAAATGTTAGAYGAGGCTAGATAACCACATTTAAAACAACTTGTGCGTACAACATGAATTTAGTGCATAAATACATGAGCACATGTACTGCATTACACTAAATAAAAGCATATTAAGTCACA
765	Gdist.S167755_9411	BT06	3.06	99.508	no	0.0674		0	0	0	0	0	0	0	0	0	0	3.90396	2.57162	2.70923	1.63471	0.520546	0	CAACGGTTCCTGGAAGCCATCCTTCTCTCATGGTTCTATTCCCAGAGAAACCCAGGCAGAATAATTCATAGAAGGAAACTGAGGAGGGGAGGGGTGAAGAAAGGTAGAGGYACAGAGATGGAGGAAGTGATGGGGTTGAAGTGATGGAGGTAAAGAGGAAAACAGAGTTAAGAGAGGGACTTTGTAAATTAGTGCGAGAGAGAAGGAGATGGACTGTAGAG
766	cDNA.S467736_5425	BT06	3.06	99.509	no	0.0591		0	0	0	0	0	0	0	0	0	0	0.830162	0.0620568	1.57687	5.84021	2.19524	0	ATCTATGTGACTCAGAGAGTGATTGCCAAATGGGTTGACAACCCATCATAAAGGACTGTGGTGTCTCTCCAGCGCTTCTGTTCTTTGTCCCCATGTGAGCGTCGAAAGAAYGTACATCACATTATTTCAATTCCAAGTAAACCAACCAAACTAGACCAGCCTGAAAAATAGAAAGGGGAAAGGTGGGAGATCATGGTCCCGGCACAAAATAGCTACAGTTA
767	cDNA.S467736_2414	BT06	3.06	99.51	no	0.0197		0	0	0	0	0	0	0	0	0	0	0.0480119	1.10763	1.57214	0.537285	0.00342406	0	TACAGTTAACAGAACTACAACATGGTTAGGCCTTAGGCCTTATTTGGTTTAATATCGTTGATGTGCAAAAGAGTGACCCCAGCCTTTGCAGTGGCGTTGTGGAACCCTGTMGGTAGGAAGTGCCATTAGAAGGGTTAAGCATCTTCCATGGAGGGTGTAGGGCTCTTCCTCCGGTCCTCGCCATGCTCCCTACAGGGCAGGAGGGACTTTCACAGAGCCTG
768	cDNA.S18670_5330	BT06	3.06	99.511	no	0.0511		0	0	0	0	0	0	0	0	0	0	2.81198	0.196964	2.44056	1.29127	3.12385	0	CTTGTACAGCCAACGATCCTGACAACTGCCTCATGCCTGTTTCACCTCAGCACTTCATAGACCTCTTCAAATTCTAGACCTCCTTTTGATACTCCAGACCAGGAGAGGGGYGACTTTCAACCCCTCCTCGCCTTGCCTCTCCTCACCGTGTATAGTGTGTGTATAAAACAAAGGGCTCAGAGGAAGAAGACGTGTTTTGTTGTTTCATATTTTTCTGCATA
769	cDNA.S35007_1727	BT06	3.06	99.511	no	0.0546		0	0	0	0	0	0	0	0	0	0	1.62734	4.4993	1.23105	2.5263	0.957062	0	GAATTTGAATTGAAAGAAAAAACTGAATTCATAGATACATTTTAGATATGGGTCTCCTGTGGCTATGTTCTACAGAATGTATTAAATAACAGTGGCCTACCTGCTGACTGMGTTGGCACCACCAGTATCTTGATCATGGGGCCGATGGTGGTGGGCATCGTCTCTGCAAAGCTCAGCACATTGAACTCCCTGTCCTTGGCCATGTTCAGGAAGTTGACATT
770	Gdist.S106111_3946	BT06	3.06	99.526	no	0.1257		0	0	0	0	0	0	0	0	1	0	6.95564	1.49162	1.23462	0.762484	0.601903	0	CATCCAATCCATTTTTACTGCTGGATTATTGTGAGAGCCCTCCAGGTGGCTCTGGGCATTGTGCAAACTGGTTCTAAAACGGGACTCCTCCTATTCTTCAGTGAAGCTGTRCATTGCATGCATTGTTGATTATTTCATGCATTTGCAATATAAGGGGCTGAGAAGGGAGAAAAACATGCTTTATGACCAAGCTCAGACATGGCTAAGTAGCTCCTTCGCTG
771	cDNA.S80843_9319	BT06	3.06	99.795	no	0.0715	yes	NA	NA	NA	NA	NA	NA	NA	NA	NA	NA	NA	NA	NA	NA	NA	NA	TGTTAGGCGGCCATAGAGAAGGTGAAGGAGGGAGACCGGCTGGTGGCAGCTAGCAAGATCACCCCTCAAGACAAAGTGACCATGGCTAAACGTGTTAGCACCATGTCATAYGCACTACAAGGTAAGGCTACTGGGCTAATGCTAAATGTGTTAGCGATGGTTAAATGTGCTAACACAAGGTACTATAAGCCTATGGCATATAAAGAGATGGTTCCATCATC
772	cDNA.S80843_7912	BT06	3.06	100.063	no	0.0791		0	0	0	0	0	0	0	0	0	0	5.5471	1.57901	2.92493	2.50541	0.297509	0	NNNNNNNNNNNNNNNNNNNNNNNNNNNNNNNNNNTGTGAGGTGTGTGTTATCTGAAGGGAAGAGGTCAAGACTTGTATGATTACTCCATGACATTAATTTAAAGCCAGCAKCACTAACCAGAACAAAATATGTTCCCTACATTCCTCTGACAGTTCAGTTGATCATAATGTTTGAATATCAGTTATACTTATATCTATGATATATCTAGACTTATATCTAT
773	Gdist.S22292_9134	BT06	3.06	100.332	no	0.077		0	0	0	0	0	0	0	0	0	0	6.47327	1.17436	0.239687	2.64163	0.515341	0	AACATGACAACTACTCTTTCAGTGAGTTGCAGGAGTGATCCATCCTTACAGGCTGGGCCCTTGGAGCCATTTAACTACAACACCTCCCCCAGAGGAAGCAGTTCCTGGGTMGTAACCTCTGTTGCTGGAAGTGTCTTGCTGATGCTCTGGATGACAATGCTATAAGAATCCGTCCAGGCCAAGATGAGAAAAAACATGAACGTATGTATTCAATTTTGCCC
774	Gdist.S365944_2332	BT06	3.06	101.726	no	0.0814		0	0	0	0	0	0	0	0	0	0	2.19208	2.01378	1.71003	2.98572	3.84623	0	NNNNNNNNNNNNNNNNNNNNNNNNNNNNNNNNNNNNNNNNNNNNNNNNNNNNNNNNNNNNNNNNNNNNNNNNNTGTACTACAAGAATGTGAAAAAACCTACGCATGAGATRCCCAACCTCGACACAAATCTCATCCTCTGTCTCAGTTTAGGGAGACCCAAAATGTACAGCGCCTAAGCAGGGAACCAGAGCTGTGACTGNNNNNNNNNNNNNNNNNNNNN
775	Gdist.S297769_5036	BT06	3.06	101.82	no	0.049		0	0	0	0	0	0	0	0	0	0	2.70194	1.204	0.728896	4.27169	0.342954	0	TGCTTTAACTTAAATGCTGTATGTTTCGTCTCGGCTCAAATGCAATAAAGACAACCAAACAGAAATGATGACAACCAACCAAACAAACTGGTGTTACCGCAGCAGCCACAKAACTTGTGCTGATGATCCAGTACCTTAGCAGTATGAGAGTTGCGACGATAGGTTGGAACATGGCCTAATACTGTTTGCACCCAGAAAAAAAGTTTGTCATAGCATTAAAA
776	Gdist.S120321_14257	BT06	3.06	101.897	no	0.0662		0	0	0	0	0	0	0	0	0	0	0.618904	3.30479	0.527823	2.86212	0.264875	0	TCACCTCCTAAGATGGCTCAATGACCACTAATGTCTACTACGTTCATATACAGGATACTGGTGAATGTGGCAGCGAGCTGGGGCAGAGGCTTTGGGTTTAGGTGTGGTGGYGAGGGGGGGCAGGGAGGAATCTCTTATTTAAAAGACCCAGGAACAGTCATGGAACATGGACACCCCCCCTCCCCCTCAAACCCCCTCTGAAGGATGGCTGCTGGTCCCTG
777	Gdist.S120321_5469	BT06	3.06	101.897	no	0.0834		0	0	0	0	0	0	0	0	0	0	5.32555	1.50438	3.63462	1.91189	2.4029	0	GTAGACTGACTGAGTGTTCTATGATAACACAAACTAAACTGCTTTACTTTGTCACAGTGGATCCAATCGCTCATCTGATAAGTTGCGCATAAACCAGTAGACAGCATGCAYGCGCACGCATGCAATTAGACAAGCGTACACACACACACCTCCCCCGTTTGAGACAAATGATGAGTGTGGATAGTACAGTAGCAGCTCACTAGTCCATGACTAGACTGTGA
778	Gdist.S397128_4077	BT06	3.06	101.906	no	0.0416		0	0	0	0	0	0	0	0	0	0	0.216712	2.63347	0.485347	1.77835	2.51479	0	GGCCATCTTATTCACCTGACCACTAAACAAAATGTCCCTTCTTAGGATTAATAAACAACTACTAGTATTGAGGCAAGGACCTCCTCTCCATCAGTGTAGTAATAGTATAGYACTGTAGTAGACTATACTACTACAAAGGGGATGTCCTTACCTGAATACTTAAGAGATGGTAACACCTAAGTGGGCATGCAACAAGAGCAGGTGTTGGATACTTATATTTG
779	Gdist.S11737_1136	BT06	3.06	101.917	no	0.0555	yes	NA	NA	NA	NA	NA	NA	NA	NA	NA	NA	NA	NA	NA	NA	NA	NA	AAGCCCATTGTAAAACAAAAACGTTTAAAAATCTACAGGTGTGCAACGTGCGGTCTGGTAAACAGAAGTTCCATTCGTCCAGGTGGTCCCAGACACCTTATCCAAACAGAKCCCACGCTGGCTTCGATCTAGTGGCGGTAGGATGATTGTGTAAAAACAATAACGAGGTGGGAGACATATCGCTTTTTAATGATTCATCTGATCGAGGCTCAACTTTCATC
780	Gdist.S11737_8352	BT06	3.06	101.926	no	0.0575		0	0	0	0	0	0	0	0	0	0	2.91524	1.55372	2.00002	1.89346	0.218339	0	CACAGAGAGAGAGACCAACATCAATTGTGTCGTCCTCATACCCTCCTGTAAGGATGCAATCCAATTTACTGGGGTTGAAACGGTTTTGTCAAAGTCACACAAACATTCAAYGCTGTTACTTTTTGTGGCCAATGTCAGGGAAAATGAAAGAATATGAAATGTCTATGCCTCATCTTAATCTGAGGGAGATTGAAAATGCTGTCCACGTGAAGGTCAACATA
781	SalHit.S199057_2374	BT06	3.06	101.936	no	0.1038		0	0	0	0	0	0	0	0	0	0	0.813689	4.18204	2.07349	5.36245	2.103	0	ACATGTGCACAATATGGTTGAGCCTAACTGAACGGCAAACACTTCCCGCTGATAGCAAAATAAAGGGCTTCGTTTGACTACATTCATCTATTGTGCGTCATGTGCAATGCRTCAGCATATTGAATATACAAGTGAGAGAACCTATCGGTGCCGTAGAAAGTCAGGTATACAATTTCCTGTGGATACCCCATCTCTACAGCTGGTAAAGTAAGTGTAACTAT
782	Gene.S667291_1079	BT06	3.83	103.38	no	0.0612		0	0	0	0	0	0	0	0	0	0	1.19224	3.17575	2.74401	3.43361	1.27067	0	AAACGTATGGATGGTGTGCTATGCTGAAATCATGTAAGGAAATTAGGAAAAGTACAAATGGAATTCATTGCAACAAAATAATGTTTTAGGTGGATTATTCTGATGGCAAAKAAATAAAATATCTATATATTTTGTTAATAGACTGGACTACCACTGACTGTATGAATTGGAGAGTGACACTCATCTTACTGTTGGAAAATGTTATTTCATTTCTTACCTTA
783	SalHit.S839660_1318	BT06	3.467	103.38	no	0.0587		0	0	0	0	0	0	0	0	0	0	6.18598	0.200881	2.24531	0.777064	4.89184	0	TTCTATAATTTTGTATACAAATATCATTGTAAATGTTTGCCTGTCATACAGAAACATGTAATGATATGATACATCATGCTGTTTCAACCGCTGGATCTAGAGAGTAAACAKAATCAGCTTTTTAGCTCTGGACCACACCTTATACACTCCATGAGTATCTACATGTGAATACGCTTCAATATGTTCCCGTTTGGTTTAATTTCGCCGCAATGGCGGTGACG
784	cDNA.S837797_2394	BT06	3.83	103.875	no	0.031		0	0	0	0	0	-1	0	0	0	0	0.903728	2.25176	0.65073	1.64013	0.24218	0	GAGAACCAGGTCACATAACCCCAATACTGCTTGAGTGACCCAAATTCTTCTTTAAATGCATGAGTGTGGTTAAGTATCTAAAGTGAACAACTGAGGCTGGCTTTCAATGAYGCACAGTACTTCATGTCAGTATTGCGACTTTTAGGGGAGATGCCCTAAACATTTGTAATTTTAAAAGATCTGTGTTTTGAATATAAAAATGTCTCAGTGTTATTGACAAA
785	cDNA.S837797_363	BT06	3.83	103.875	no	0.1143		0	0	0	0	0	1	1	0	1	0	4.58426	3.1896	5.05656	1.67599	1.77379	0	AACGCTTCATTCCAGACCGTGTAGAGTCATAGTGTAAAGAGTGTAAATAGCGCCATCTACTGGGTAACAATAACAACGCTGGTACATCTATTAATTGTGAGCAGTTTGCCRTGGCTGAAACCCAGATTACACAGTATTGTCCTTCCGTCAATAAATACATTAGGAAATGAATATAGGCCATAAAAAAGTATTGTTTTATTTTGTCTTTCAAAATACGTTCA
786	Gdist.S38014_11146	BT06	3.83	103.875	no	0.0575		0	0	0	0	0	0	0	0	0	0	3.54073	6.17844	3.58901	0.0167313	0.741725	0	CTCTGAGTCCTCGTCTCTCATCTCCGGGCTTTAGACTGCAAGTCTATCGGGAGATAGACTGCAATTTAATGATGACTTTAATCAAAAGAAAATATTGATTTCACAGCAATMGGACATGGTCTGCCTGATGATACCAAATAATTGACCATACAGTATATTCTATGGGCAGTTGTCTCAAACAATCTATCATTCGATCAATCAATTAATTCATTCATCTTCAT
787	Gdist.S509178_1219	BT06	3.83	103.875	no	0.0403		0	0	0	0	0	0	0	0	0	0	2.50389	2.11426	1.89794	3.82987	1.68422	0	NNNNNNNNNNNNNNNATAGCGATGTCCAACTTCCATGTGTCTTCAGTACACCGGCATAAATTAAGACTGAGAATCAACATCACACTCTTTGCTGATGTGTCATGTACTACRTTAGGTTTTAATCTACCATCTACAGAATTATGAAATACCACTCACCACTAGATTCATCTAATGGTGCACACACATCAGCTAGAGTAGAGTCATCCTGGACCTGCGATAGA
788	Gdist.S58888_4016	BT06	3.83	103.875	no	0.1088		0	0	0	0	0	1	1	1	1	1	0.496045	6.98062	2.62181	4.70813	0.306597	0	AGGGAGCTGAACATCACTGCTGCAAAGGTAAGGATCCTGTACTGCATGTCTTGTACTTGCCTTCATTCTGACTGTTTGCTCAGACCATTTTTGGATAACTGAAGATGAACRTGGTAGGAGTTTGTCTGATGCTTAGTAAAAGGAGCTGTGTTTGAGTTTAACCCCAACGTGGACATCCTGTGAGGTTGCTCTCGCATGGCTCTGTCCATGTGGCGTATGGG
789	Gdist.S835817_646	BT06	3.83	103.875	no	0.0419		0	0	0	0	0	-1	0	0	0	0	0.0751343	5.4187	0.966894	0.556341	0.709234	0	CATTGAGCACATCAAGGGCCCCGAGTGCAAGGCCGTGGTCAATGTACTCAATATCAACCGCTCCAAGACTCTAAAGGTACTATCATCACTTGGCTGTCTTCCTGAAGTGGYAATGAAAATGAAATGTTTACCATTACATGCTCCAACAAAATGTTGACATGTTCCTGTTGTTGGTACTTATTATTTACTTTAGTTGTGGAGAGAGCTGGATGCCAGAATAA
790	Gdist.S329816_5156	BT06	3.83	103.978	no	0.0559		0	0	0	0	0	0	0	0	0	0	1.5431	1.41299	2.65487	2.51785	0.255868	0	TTCTACACAGGATACAAAGTGCCTGTGTGTAAGACAGTGGAGCAGTACATGGAGTACATCGCCACCCTGCCTGCACTGGACACACCTCAGGTCTTTGGTCTGCATCCCAAYGCAGACATTACGTAAGACACCATAGATCATCACAACGCTTCTCTTTAATCATGTCTATGCTGTGTGTTAGTCTTAATACTCAATATGAATACATTAATATTATATACCAA
791	cDNA.S304833_1946	BT06	3.832	104.251	no	0.0967		0	0	0	0	0	1	0	1	1	0	0.946122	8.98007	0.652983	3.29269	4.16234	0	GTCACAGGAGAGGGCGACGAATTTACACTTCAATCACCTCATGAGAGGAAAACTGGATTAGGTAACGCTGCCAAGTGCATGCTGCAGGATGCATGAGCTTAGCTGCCTTCRCATTTATTTACAGCTGCTGAACTAGATACCTGTTGGCTTTTCAAACCACCCCGGGGATATTTCTATAGCACTATAACCAATCATGTTAGCACTCGGTAAAAGCAAATATG
792	cDNA.S404555_12194	BT06	3.831	104.251	no	0.0471		0	0	0	0	0	0	0	0	0	0	4.23108	1.8581	2.99409	2.02176	1.49639	0	ACGATGTTTAACCAGGCTACTTCAGACCTTCCCTAACAATCCACTTTGATCCACCTAACGAGTTGAAATCAAATGTGTTTCAATGTTCTGAGGGATGGATTTGGATGTAAYGCTCTCAACAGGCTAAACATCTAAATGAGTGTTGACGCTGGGAGTTGTGAGAGGAGAGGTTGGGCTAGAGGCATGGCTACAGTTTCAGGAGTCACACAGACCCTGTCAAA
793	cDNA.S404555_4763	BT06	3.831	104.251	no	0.0332	yes	NA	NA	NA	NA	NA	NA	NA	NA	NA	NA	NA	NA	NA	NA	NA	NA	AGCAGACCCACAGGAAGAGATGCCTCTAGTTTGAATACTTCAGAGCCAGCTAGAGGAGAAAGAAAGTCATCATTTTCACATTCTAGCTCATTTCCCCTGAAATAAAAAGGYATTTTCTCTTTGATGGGCCACTTTAAGGCATTCTAGGGCCTAATAGTTTTAGATGACCAATGTCATCCAATTACATAAACATTTAATGAGTTAATTACCTGCATGTTCTC
794	cDNA.S404555_7877	BT06	3.831	104.251	no	0.0761		0	0	0	0	0	0	0	0	0	0	4.21761	2.4688	1.29042	4.04781	0.206758	0	CATGTCCTCTGACAACGTCAGACTCAGTGGTATTAGATAGCCAGCAGCACAATGTCCTGACTGCAACACAATGAATACCTCTGCATCCTTCCAGTCAGATAATTCCACCAYGAGATGGTTAAACAATGCAGCCTTTTAATCCTGAACAAGAGAGTTTACAGTATACAGAAGATCAACAAGTCACAATGGTCCCAGCTGAGAGAAATATGTTACAGGAGCCT
795	cDNA.S678913_2022	BT06	3.831	104.251	no	0.0486		0	0	0	0	0	0	0	0	0	0	2.02021	0.872812	1.91352	0.305352	0.346126	0	AATAGCCTTAGCTGAACTTCTGAATTTTTCGAAAATGTATTAATCTTTCCCCTCAACTCAATATTCTAGGGAATTGTAAGAACATCACTTAACATTCCGTCTGAGTAGCAYGGAGGTAGAGGAGCGTATCCTAACAACCACACAAAGTGGAAACAAACATGTCTGTTGAAAGATGAAGTGTGAGAGGGGAACTCTCACACTTCAAATATAGGGACACCTGA
796	SalHit.S151563_1728	BT06	3.831	104.251	no	0.0463		0	0	0	0	0	0	0	0	0	0	4.63416	1.65685	1.04188	3.07352	3.08816	0	CAATCTATTACTGCTTCAACATGAACTATGGTCCCCATTCGATGCCCAGGCCAAATGGAGCCAGCTCCTAGGACACATGCTGCTTTCCCCATTCAAACTATTTTTTCACCRTTGCCATTTAATGATTACATCAAAAACAAGGAAAAGATAATGAACATTTTCCCAACCTCAGCCGCAAACAACCCTTGTCAATCAGGAAGACAGACATTCAATAGAAATAT
797	SalHit.S706284_2289	BT06	3.831	104.251	no	0.041	yes	NA	NA	NA	NA	NA	NA	NA	NA	NA	NA	NA	NA	NA	NA	NA	NA	TTTGAGAAACTTGGCTGACACTGTGTCCCACTGTGTCAGGTTGTGTCCAGCTCCATTGTGGATAAGTACATTGGAGAGAGTGCCAGGCTCATCAGGGAGATGTTCAACTAYGCCAGGGACCACCAGCCCTGCATCATCTTCATGGATGAGATAGACGCCATCGGTGAGCATCCTGAGCTGTNNNNNNNNNNNNNNNNNNNNNNNNNNNNNNNNNNNNNNNN
798	SalHit.S706284_4420	BT06	3.831	104.251	no	0.0416		0	0	0	0	0	0	0	0	0	0	0.886476	2.23761	0.60749	0.657768	0.636665	0	GCTGTTTTTTACCTCGATAAATCTGTGATGCCGGGTTTGGCTTCTTTGCCAATTTCCAAAAAATGTAATTAATAATTTCTGTCCCTACAAATGATCAATGCTCAGGAGAAKAAAAATGTAATGTATGGTATATTGATAATAAATAAAATACATCTATACATTACACATAAAACAAATAGTAGGTTTTCCATATCTACATTGTTTACAAACAGTTCAAGGAA
799	Gdist.S202467_5791	BT06	4.581	104.252	no	0.0384		0	0	0	0	0	0	0	0	0	0	1.5064	0.585017	1.12265	0.0133482	0.966416	0	GCCTAGTTTTTCATTTCTCTCTACAGGCCTGAGATCAGTAAATGATCTGAAAAGCAGCACTGGGCGTACTGTATCACAACTGCTGACACAAGGTAAGGTTCTACCAACAGYATCTCCTTCCTTGAGTCTACATCCTTATTAGGAACGAGGGCTTTCTCCTCCTCACCAGCTTTCATGTCACAGGCTACATCACTTACCAGACAGGTCTTCCTCCAAAACAA
800	Gdist.S202467_7454	BT06	4.582	104.252	no	0.0683		0	0	0	0	0	0	0	0	0	0	0.651222	2.87405	1.8602	2.30754	1.46398	0	TCCTTCGGGTATAAACAGACGAGATGGGTGTTCTGCTACTTTGTTTCTACGAAGCTTCCTTTCTTGTGCTTTTTATTTAGAGATTATGTCTATGTCCAGTTTCGAGGCGCRTCGGTGAGAGCTGCTGAGATAATAGAAGAACTTTTACTACCCTTCAATACGGTTGTATTCAGACAAGCAAGCAAAAGACAATAGCTGGAGGGAGATATCACAAAATTTGA
801	SalarSNP.ESTNV_23738_851	BT06	7.138	104.253	MAF<0.05	0.0524		0	0	0	0	0	NA	NA	NA	NA	NA	0.0937593	1.72	1.94424	1.16517	0.265925	0	CCCATGACAAGGACATCCAGGTGGTGGAGTTACCCATCGTGGACAGCCTGCAGCCCCGCCCCCCCTACCTGCCCCTGTCCATCCCAGAAGACCTAGCCCAGCGTCTCCACCGGCTCCATGGTGACCCGTCCGTGTGGTGGGTGTCTCAGTTCGTCAAGTACCTGGTCCATCCTCAGGCCTGGCTGGAGAAGGAGATCCTGGATACCACAGCCAAGCTGGGTTTCAGGCATCCCATCATAGGGGTCCATGTTCGGCGGACGGATAAGGTGGGGACGGAAGCAGCATTCCACCCTATAGAGGAGTATATGGTTCATGTGGAGGAACAGTTCCAACACATGGCCCGACGCATCCATGTGGACAAGAAACGAGTCTACCTGGCAACAGATGACCCCTCACTAC…
802	Gdist.S92508_518	BT06	43.893	104.256	no	0.0668		0	0	0	0	0	0	0	0	0	0	0.725302	1.96757	3.29676	0.206324	1.17067	0	CTTGTTCCCTGTTAAAGCCGTCTGTGGCCCTACTATGACCATTATTGCCCAGAACAGTAGACCGAGTCTAAAGGTTTCTGCTTTCAAATATAGCCCATATCAACAGCCCCRTGCCTTGCCATTTTATTGAGCATCTTTCTTCTTTAGTTCAAAAGTTAGACATATATATTTTACAATACCTTTTCCATATGGGGGTAAAGATGGCAAAATAATCAATTTGA
803	Gdist.S431843_874	BT07	0	0	no	0.0537		0	0	0	0	0	0	0	0	0	0	2.79957	0.663357	0.998745	4.11333	1.79446	0	NNNNNNNNNNNNNNNNNNNNNNNNNNNNNATGAGCAATTTGCAGAAAGATTGACCTATTCTAATTGGCTGTAGGAGGCTGGAGGACGGGTCACTTCTCGAGGGATTGGTTMTTCTTCACAAGGTGTCTGTCCCTTCATGTTCTTTAAAGTCACAGGGGAACAACACTAGGTCTGTGTTCAAGGGCTTTTACCAAGGTGTGGCCCTGTTTTGTCAAGTGCAT
804	cDNA.S835857_600	BT07	5.675	2.521	no	0.0575		0	0	0	0	0	0	0	0	0	0	0.760467	4.68174	1.11351	0.314518	2.56878	0	TCCAATGATAATAGGGCCTGCCTCAGCTATAATACGTGCTTTGGGGTGGACCACTGTTCTTGGACCTGCCGGAAGAAATAGACGATTGATACATCTATAATGCTACACAGMTTGCTTATTTTGATTTGGAGGGAAATGGATAAAACACTAAACAATACTTGATGGCAAAAAATCTATATGGAGTATGAATAAAGTCTTACCAATGGTCACATCTCCTCTAA
805	cDNA.S608598_1333	BT07	12.855	2.721	no	0.0736		0	0	0	0	0	0	0	0	0	0	3.46611	3.76686	1.09952	1.16171	4.71476	0	GGCGGTACACAGGAGGATCACAGTTCTCATCTAGTCTGTACCACGTGTGGAGTAGGATCAGATCCCGGTCGAAGTCTGCCCAACACCTCGTCGCCGCAGGACTTATCCGCRTCTCATCTGCATCAGACAGGGAATTACGGGATACGGAAATCTCATCGCTCATTAACACAGAATTCTGAGCTGGATCTCCTGAATCATGATCGTTGTTGTGTTCTGGAACA
806	Gdist.S146747_4637	BT07	15.954	2.724	no	0.0543		0	0	0	0	0	0	0	0	0	0	1.0259	4.6941	0.357034	1.68569	2.65708	0	ATCACAGATGATGCCAGCAGAGTCGCCTTTGGGGTCAGCGGATGTAACAAGTAATACGTTTCCAAATGACACGTAACTCATAACATCTCTCAGTCATTAAGTTCCGTATCKAAACATATGGCTCATCCCGTATGTTCTGTCACAATGAGAAAGCTCATGCTTACCTCTTCTCCTGATTAGGCTTAAAGTGTGGGATCCCTTCAGGAGGAATCACAAGACTA
807	Gdist.S210047_7592	BT07	24.223	3.491	no	0.1405		0	0	0	0	0	1	0	1	1	0	7.87858	5.53607	0.0449791	5.335	5.39707	0	NNNNNNNNNNNNNNNNNNNNNNNNNNNNNNTGATGGAGTTTGCCTTAGAACAGAAAATGACAAATGACACAGCATTGCATAAGAGGTTAACATTGTGCATGAAGAGGCAAYGTAAATATCCATTGATGTTGGCCCAGTGGCCTAGTGGCCTAGTGGCCTGGTGAACCGGTGGCCCGGTGGCCCAGTGGCCTAGAGGCCCGGTGGCATTGTGGCCCAGGAGC
808	Gdist.S163033_16042	BT07	30.533	7.8	no	0.062		0	0	0	0	0	0	0	0	0	0	3.82871	0.770937	1.4043	5.82751	0.450553	0	CCTGAATCTCTAGGATCCGTCCATGAACATAGACCACTGTCCCCTGACTCTCCTGTACCTCTGTTTAGACAGGTAATACCTGAATCTGTTCTTGGATATAGATCCTCATCRCCTGAATCAGTGACTACAGTGACTTCAGAAACCAAACATATACTATCTGAGGCTTTTTCCTTTTGGCAGAGACCAGACTCACCTGAGTCAATAGCAACAGATACAGAAGA
809	Gdist.S163033_15169	BT07	30.797	8.835	no	0.0849		0	0	0	0	0	0	0	0	0	0	3.75108	1.67736	3.65944	5.6867	0.946574	0	AGCTCACTTTCAAAAGACATGGTACCTTGTGTGTCACCAATAACGGTAACTGAATCGGGTGTAGAAGTCCCTGAAAGTCCACCAATAATATTTGAGTCCACAGCCCAATTMTTTCCTGAATCTTGTAAACCTGAAGGTCAGAAAATACTATATGTACCTAATTTAGCACAACCTTCAATAGAGCAAGATTTGACACCATCTATGTCAACAATAACGGTAAC
810	SalHit.S744526_2175	BT07	32.914	8.845	no	0.0627		0	0	0	0	0	0	0	0	0	0	3.03579	0.999172	2.26463	0.658411	0.169873	0	CGTGACATCACACACTTGTTTGAAGAGGGCTTAGAATATAGCAGGAGAGCAAGAATCTCTCATCAAGGACAGGAAACACCTGACTCAAGTGGTTGAGTTAGGGCACTAAAKAATATTGACATTCGCCAGCACCGTGAAGAGTAGATGCTCTGTGGCCTACAGATAATATGGCCCCTAAACCAACAAGGAGGTCTAATCTCAGAGTGTATACTAAACAACAC
811	cDNA.S26296_3384	BT07	35.063	9.525	no	0.07		0	0	0	0	0	0	0	0	0	0	2.1173	2.36685	1.27257	0.713853	1.32734	0	CCTCGTAGAAGTCCTTGAACCTAGTGGGCTCAATGAACGATTGATAGATCAAATACCATTTAACATATGGGGCCAGTGGGAAAACAGGTTACAATATTGGCTAGAGATAGYGTCATAAGTAGCTAGAGATGAAACAAACTAAAACAACGTTTCTTCGTACAGAGTTGCTTTGAGGATGTCCGAGTGGATGCGGGCCACTCCGTTGACGGCGTGGGAGCCAA
812	Gdist.S407720_904	BT07	33.924	9.525	no	0.1199		0	0	0	0	0	0	1	0	1	0	0.297129	2.49635	5.33031	0.765288	0.877592	0	AGGCTGTGGGAGTACTGGAGCTCCCCGCACACCATGCACACCAGCAGCTGGTTCAGCGGGTCGTAGTCCATGAGGTAGCGATTCCTCCATACAGCATCCGAGATGGCGCCRTCGTAGTTGTCGCCAAGATCGTCGTGTAGGAAAAGGAGCTCTGATTCGTCTAGAGGAAAGAGTGGTATTGTGAGACATGGAACTTTAGGATTTTGGGAACTGGTCAGTCG
813	cDNA.C124205688_219	BT07	35.368	9.528	no	0.0299		0	0	0	0	0	0	0	-1	0	0	2.68158	0.0418919	0.366343	4.32146	0.503104	0	CATTTAAGCTAACATGGTCAGAGAATACACCCTTTAACAGTCAGTGGGGTCAACAAGTAGCTGGAAACCTCACCACTGTCTAATGGTACCAAAACCATGTCTTCCAAGAAYGAGACATAGAGACTTATCAAAATAAAGTATTCAAAATAAGCATGTTCTTCTCACATAGACACTGTGATTCTACACTACTAATTCGGCCTGCCAAGGACCACCTCTATATT
814	Gdist.S227855_2687	BT07	37.863	10.506	no	0.0904		0	0	0	0	0	0	0	0	0	0	6.67758	3.75337	2.62089	3.26301	0.816257	0	TCACTTGTTCTCTCGTTCATTCTCTGTTCTCTCACTTTTTCTCACATGAATTCTCTATCTAACTCACACTCCATCACTCCCTCCCCAATATTGTCTGTCCTCAAGGTGGAYGGTATAAAGTTTGGTGTTTTGGTCGGTATTGGAAGCTCCTGTTTTAGCCATCTGGTTTAATGTGGACATCATTTACTGAGTGGAGCACCCGTCAGCAGGATGGATGAGAT
815	Gdist.S106843_3060	BT07	37.871	11.485	no	0.1053		0	0	0	0	0	0	0	0	0	0	3.61111	1.12707	2.46396	2.43942	2.73644	0	ATAGCCCAGCCCCCTGGTTTACAGAAAAAAGAAACTGCAGAAAAAGTAATGAGAGAGTGAGAGAGAGAAAAGCTAAGGAAGCAGAGTAAGAACAGGGTGTGAGAGTGTGGYGTTAGTGAGACAAAATTAGCAGAATAGAATAAGAAAGAGTTGGGAATGACTTTGTGGCATGAGTAATTGTTTATCTTAATGATGAACTATTCAGCCACTATTCCTTCACC
816	SalHit.S618840_2758	BT07	37.871	11.485	no	0.0342		0	0	0	0	0	-1	0	-1	-1	0	0.398426	0.289945	2.69106	1.86801	1.60269	0	GGGATGCTCTACCTGCACACAGAGGCCATCGTTCCTGTCATCCATCGTGACCTCAAGTCTAACAACAGTAAGTCACTACACTGGTCACGTCCACAGTAGGCTGGTTTTAAYGACGCACAGAGGTTAGAACGTTGTTAGAGACAACACTAAAGAGAGCTAGAAGGTCATAAACAGGTGTTAACTGTTGTGAATTATTACATTTCCTTAGCTCCATGACAAAC
817	cDNA.S273631_2250	BT07	37.871	11.985	no	0.0668		0	0	0	0	0	0	0	0	0	0	0.073447	4.29461	4.83672	2.13925	0.780528	0	TGTTCTCCCTTATCGCAACTTCTATCAACCAAAGTACTTCAAGCTAGGCTGCAGGATGTGGCATTCGTGTCAATCATTAACAATACTTGACTAGAACCTACGGACTAGGGYAAGTGGGACTAGTGTTTCCTGTGAAAACAGTTCATTTTTCGACATCGTAGTTAGTGCAATACATGAATACGCCTAGTAGTTGCAACTAAAAACAAAAAAGGTAACTGCCA
818	cDNA.S273631_3441	BT07	37.871	11.988	no	0.0519		0	0	0	0	0	0	0	0	0	0	4.57607	2.98117	1.68719	1.54137	2.4642	0	ACCACGCCCTCATTGGTATCCTAATAGCCAATCCAGCAGTCTCATTGGCTCAGCAAGGAAGGCAATTGGAAGGGCCAAGGCTGCGAATAATGACACGTTTGACGGTGAAAKCAGGTAGGTAGACCGGTGATTGACTGAATGAGGTGTTGTTCTGCATGCAACCTCTCAGGACTGTGAATGAGCGGGCATGGCCAATATATAGGATGTACAAATTATTTTGA
819	cDNA.S132167_1829	BT07	37.871	11.991	no	0.0872		0	0	0	0	0	0	0	0	0	0	2.25209	2.6752	0.183085	0.64743	1.70821	0	TTATTAGTGAGCAAGGGCCAATTTAACAGCATATTGCTTATCAAACTGGAAACAACGATTGGCTGGAGGGTTATCCAACAATACAATGTTTTTTTTATTACTAGGCTATCRTCACACAATGCTCACAAGTGACCAGCTATGTTGCATGAAAATAACGTGACAGCTATGAGCAGCCATGTGCATTTGCAATGTTATTCTCACGCAAGATCACGCCCTTTATA
820	Gdist.S164621_6398	BT07	37.871	12.085	no	0.0545		0	0	0	0	0	0	0	0	0	0	2.70371	0.857085	0.289207	0.647399	1.12614	0	ATCTATTCTAGAGAATATAGCGATAACTAGCTAACATTAGCAATGAAACAACTGAACCAGGCAATGGTTCAAAACGCAAAGTATGCAACCTAACGTAGCTGGGGACATTTMTTTTCTAAAAGTAGCAAACTAGCTAAATTGATGTCTAGCCTCGTGCTGCAACGTCAGTCAGCAAGGATAGCGTATTGCCTGTTTAGCTAGCTAGCGTTTAGTTGTCTAAA
821	Gdist.S149227_4245	BT07	38.148	12.171	no	0.1004		0	0	0	0	0	1	0	0	0	0	4.56209	2.29054	1.56371	0.617753	4.55899	0	ACTACAAATGACTGTTTGTTTAACCCTTTAACGGCAAATTNATCTAATTTTTATGAAACACGTTTCGCATCTACAAAGGGGGATTTTTTTACCGAGGCGCAAACTACAAAYGACTGTTTGTTTAACCCTTTAACGGCAAATTAACCCCTGTTAAGGCCAGCTCAATAGAGGAAAGGGGTTGACATTTTAAGCACATCACAGCTTAGTGCCAAGAGCTGCTC
822	Gdist.S10222_9302	BT07	38.452	14.534	no	0.0588		0	0	0	0	0	0	0	0	0	0	4.19457	2.09651	4.55494	1.84216	0.436978	0	CTAACCCCTCGTCTGCGTATGACTGGTATTGTCTGTACCATGTTGCTTAACATGCTATGCATGCATGGCGCATTTTCAATTCCTTACTGTTTGTGTGCGTTTTTAGTTTGYGGAGGCAGTGACCACCAGCCCTGGCAACATAAGTTTACGAGGACTTGAGCTGGGAGACCTACTCGATACTCTTGGCGAAGACCCTTTCTCCACCAGGAAGCAGATTCCAC
823	Gdist.S377267_10717	BT07	38.754	15.388	no	0.0373		0	0	0	0	0	0	0	0	0	0	1.61301	3.30539	2.23091	0.677512	0.506283	0	GAATCTGTTGCTGCCAGCCAGCAGCACTTGCTTACAACTCAACACTGCCAGTGCCAAGACACTACATGAAATGCAGCGCTCTCTCATGGGATCTCATTATAAAACATGAAKACAATTTCCGCCAATAATCTGACGCAATGTCGATACCAGAAACCCTGGGCTTATATTAGATACAAATACACATCCCAAAGACTTGGATCTTCCCAACAGCACACCACGAC
824	Gdist.S123418_7093	BT07	39.027	17.94	no	0.053		0	0	0	0	0	0	0	0	0	0	1.81791	0.934107	1.1167	1.10498	1.52371	0	CCCTCCTGGTGACGGCCATCAGCAAAGCATCGGCCCAACACAGAGAAGGCCTACAAGACCGAGATGCAGGTTCGTCGTGGCACAGCTAGAAGAATCACATTGTTCCCAGAYGAATTGATGTCTACAACCGATTGATTCTTCAAAGCTTAAGGCATAGGCATGCTAATATCCGGTGGTTTAGCCATACCTACATCGTACATTATTTCCAGTCTTCATTCATC
825	SalHit.S228814_2074	BT07	39.028	18.011	no	0.0486		0	0	0	0	0	0	0	0	0	0	4.02533	2.49031	0.306881	0.637485	0.0772973	0	TGATGCAGCCGTTAGTGTGTGTTGGAAGGGAAGGCTGTGTGTGTGTGTGATGTGTCAGTAGTGGCCATGGAAAGAGAAAGCCACAGTGGCACCCAAGTGTAATTAAAAGGMTGTCAGGCTGATGTCAAAGGTAAACACACACACACCTACCTGCTGCAGCCTGGTGGCAATGTGCAGTCGCCGCTGTGTGCTTTGTGCATGCGTGGTGCCTGTGCAGCGTG
826	Gdist.S3809_6423	BT07	39.03	20.648	no	0.0523		0	0	0	0	0	0	0	0	0	0	0.191122	2.10703	0.358404	2.19996	0.397862	0	TCTCCATTTGTTTTGCTTTCTCCAGAGACCTGTCCAACAATCGCATTGGCTGCCTCAACATGGACATATTCAAAGGCCTCACAAGTCTAGTTCGACTGTAAGTAGTAGTTMTTTTTATTTTATTACTTTGTTTAAATACACCAGATCCATAGTATTATTTTTCTTTGAAAACTGTTTGCATTTTCCCCCTATCCATTCTAAAAATAAGTCATTGATAAGGA
827	Gdist.S634819_2294	BT07	39.03	20.65	no	0.0624		0	0	0	0	0	0	0	0	0	0	4.07923	0.016897	0.733045	2.93394	3.07118	0	CAAACATCTCGGCCGTGTCAGACACCACCATCATCTGAGGCTGGGCCAGGGCACTCTTCACGTTGTAGAAGTGTAGGATCTTGTTGTAAGTGACGAAGCCCACCTTCACCRTCGAGCTCTCGGCACCATCCTCTCTGTGCGGGAGGAAAAGGGGGCAAAGTTGGGGATGAGCGTTNNNNNNNNNNNNNNNNNNNNNNNNNNNNNNNNNNNNNNNNNNNNNN
828	Gdist.S218156_15069	BT07	39.03	20.783	no	0.0614		0	0	0	0	0	0	0	0	0	0	2.20145	1.1533	0.568408	2.76676	0.428958	0	GCTATTATGACATCATTAAAAGGCTAATGCTAGGTGGACTCCCCAATGGTGTTGTAAAGCCAGACTCAATGGTGCCCATCTAAATTTGATGTCACCCCTCCAATCCCAGGYAGACACCCAAGCATTCCCTGTGGTGGCTGGAAATCAGCGATTAGTTCATGCCTTTCCTTCTATCCTGGTCAGAGGCTATTTTAAGCGGCAGTAGGGGATTGAAATACATA
829	Gdist.S105127_8748	BT07	39.03	21.195	no	0.0451		0	0	0	0	0	0	0	0	0	0	0.0227331	1.61263	2.19257	2.56383	0.870229	0	AGGTCGTCCAATTTTGTAGTCCACCTTTGAAGCCCCCCGTACATGTCTCGTACAAAGCGAAAGTGACCAGNCAGGTCGTCCAATTTTGTAGTCCACCTTTGAAGCCCCCCRTACATGTCTCGTACAAAGCGAAAGTGACCAGGGTAACCAGGCCCTGTGTTGTTGGCTGGGAATGAGTCGAAACCATGACTTTAAAATGCCACTCCTGATGGAGGGGAATT
830	Gdist.S363218_972	BT07	39.03	21.591	no	0.0963		0	0	0	0	0	0	0	0	0	0	6.69212	4.24014	2.98177	0.617254	4.30765	0	CTGACACCTGGAGCCTGATTCATAGGGGCATAGTTTTTCAGGTGAATTCTACCATTCTACCGCTCGCTCATCAATTTCAATTAAATAGCCCTCAGCGCAAGTGATTAGTGYAGGAATTTACATCAGGGGAAAGTTATTTTTGGGGGCAGGGTGCAGGCAAGGGAGCAACAGAGAATGTAAAAGGACTGGTAATGATGTAGAGACAAGACATCAATCAGAAA
831	Gdist.S391822_1236	BT07	39.03	21.591	no	0.0867		0	0	0	0	0	0	0	0	0	0	5.63474	1.52488	1.9583	0.961434	1.84778	0	GAGGGTGGCGAACACAGTCCTGTGCGACCCTTAAATGTTTGCCGTGTTGAAGAACTACGTCATCTGGGAGTTGGCTTGCTCCCGATGCCATGGGCAAACAGGTCGTCTGAYGTTCCCTTGAAGCCCACAACCAGTTCATTTGGAAGATCATTCTTACTGTGTACAGGCCACAATAGATGCAGGCCAGCAGCCCGGTAATGACTGTTCAGGGACCTGCAGAA
832	Gdist.S391822_5338	BT07	39.03	21.616	no	0.1005		0	0	0	0	0	0	0	0	0	0	3.58265	2.79875	0.695982	4.74549	0.0979991	0	CATATGCCTAATTAACAAATGCGCGCACACACACACACCAGCCACCTGTTTGAACTTCAAAGGAATTCTTAAGGGAACACTGCAACATTCATGGATTGTCTGGAAACCATRCTTTGTAGCATTTTTCCATTTATCTAAAAGCTAGGCTTACTGTGACACAGTCTTGCCCCTTGCATACTGAAAATAAAAGGGGAATTTAACATAATGGCATAGGCTGGAAA
833	Gdist.S64322_9728	BT07	39.03	21.819	no	0.0935		0	0	0	0	0	0	0	0	1	0	6.18427	1.82358	2.25667	1.25054	0.611134	0	NNNNNNNNNNNNNNNNNNNNNNNNNNNNNNNNNATTAGATACAATGGCAAAAGTTTTAATTGTACAAGCTACTTACATAGACACCAAGTAATGTCACTTAACAGGTTTGTRCATTTTAAGAAATATTAGGGAGTAAATGTACTACATGAAAGTAAATGACACTGATATGAGTGTAAACGTTCAAGACACTGATATGAGTGTAAACATCCATGACACCGACA
834	cDNA.S84686_2112	BT07	39.03	23.322	no	0.063		0	0	0	0	0	0	0	0	0	0	1.6176	1.50519	0.808242	1.10046	2.43214	0	CCACAACCCCAGCCCACCCCCATGATTACCTAGCAACGGGAGGCAGCGGTTTGACGTGCTACCCCAAGTACTCGGCCTCTATGTCTGTATGTGTACTGTAGTACCCTCTCRCTTTTCCTCTTTCAATGAATCTTTCCTGAGAAGTCCCTCTCTCTTCTATCCTTCTTTCACTGATATGTCTGTCTGTCTCTTTTCTTCTCTTTCAAAGCCTGTTTTCTCCT
835	SalHit.S11514_2858	BT07	39.213	26.255	no	0.0589		0	0	0	0	0	0	0	0	0	0	3.24318	0.916011	3.63741	0.730987	0.781285	0	AAAGCCAGGGTTGAGCAGCAGGGGGAAGTTGTGGTCGAGCTCAGTCCATTTTTTTATGATCAGACCACTCCCCTGTCTGTGGGCCTGCACACAGCGTTGGAGGAAGGACAKACTGAAAGACCTAGAAATGCTTCGGTTTCTGTCGACTTACTCTATCTTTACCACATGTTGGTTGTGCAACATGGTGTTTTGAAAACGGAAATAACATTGAGCTATGACTT
836	Gdist.S449182_5359	BT07	39.415	45.741	no	0.0633		0	0	0	0	0	0	0	0	0	0	1.3485	2.06456	3.94261	1.26723	0.94616	0	AGGGTTGGTGTGAATGAAAACACTTGTTAAATACGCTAGTTAAATACCAAGTAGCCTACAGTCAAACTGCATCTCCCTGACCACTGATAAGAATCACCTTTATTCGCATCRTACATTTTATATGTACCAGGAATTTGACCTGGTGAAATGGTGCTAACCACACAACTGAATATATCCAGGCAGAATATCTAAAAGAAGAATTTACACATCATCCACATACA
837	cDNA.C124250102_412	BT07	39.415	47.849	no	0.0474		0	0	0	0	0	0	0	0	0	0	1.88791	2.63966	3.43118	1.33268	0.278235	0	TCCTGCGAGGAGCCATGTTGTCTCCCATAGGGGTTATAGTGTTCTCCACAGCTGTTTGAACACACACAGAGAGAGAAACATGAGTTATCAGCTCCCATGATCCTCTGGGGYAAGCAGGTGCAACTGTGATATCATGAGCTGCAGGGATGCAATCATAAAGCGACAGATCTAGCCAATGGTTCCTTTAATTGACTTTGAGGAAACTCTGAAGAATGTAAAAA
838	cDNA.S621834_5067	BT07	39.415	47.849	no	0.0433		0	0	0	0	0	0	0	0	0	0	2.02926	0.785416	1.12281	0.909612	0.947082	0	GGTTATCCTGGGTGTCAGATTGTTTCTGAGTTCTGCAACTTTGCTACGTCGTTGCCTTGCCACAGTCCATTTGTTAACAGCGAAACAGATTGCTACCCAAGCTAAAAGAGYATTGTTCACATTCATAAGCATTCGCTCTAATTGACATGTGTGGATAGGGTTAGCTACAGTACCATGTATGACTCCACCAGCACGGTGGTCTCTGTGGCCAGTCTCTGCTC
839	SalHit.S53219_2845	BT07	39.415	47.849	no	0.0586		0	0	0	0	0	0	0	0	0	0	1.15491	3.05476	1.81464	1.08968	0.292744	0	GGGAACAGCACGGAAAACGGTACGGTGGCAGATGGTGGATTTGTCCCCCTCGTGTTCTCGAAAGTAAACCAGATTATCGCCCGTGAGGGCAACTGCGCGCTGATTGATTGYAACGTCACCGGAGACCCTGACCCGAATGTACAGTGGTTCAACTCGCATGGAGACCTGCTGGACACTGAGACAAGTAAGTCAAGTTCGTAGAATTGTAAAGAAAGCCCTGA
840	Gdist.S158675_7529	BT07	39.415	52.418	MAF<0.05	0.032		0	0	0	0	0	NA	NA	NA	NA	NA	0.394527	0.909576	2.01492	0.636725	0.632421	0	GACTGTGTCATTGACTGTTTAGAAACAGTGACTTCCAAGGTGGGATGGTTCAAAGCCACCAACAACGCTACGGAACTCAAACACTCTCATCAGATAATATTTAATTAACTRCCTTTCTCTCAAAACCGAGGAAAGTTCACAGACAGTACACATCATGAGAAATGAAGGGAGGATGAAACACAGCTGTGAGGGAGGAGAGGAGATGTAGAGATTTGTTGGGT
841	Gdist.S158675_6988	BT07	39.415	52.656	no	0.1036		0	0	0	0	0	0	0	0	0	0	1.1428	1.23559	2.69185	2.96681	0.92382	0	CAGTTCTTCACAAACACGGGTCCCGCTCATCCAAACACTCAGAGTGCTGGGTGAATGATTTACTGAACAGCAGGAAGTGAAGGCGGCCATCTTGGATGGTGGATATATGAYGGTGGCCCGGTTAGGACATAAATAGTGACCTCACAGAGAGAGGATGTTATCTTAATGGCTCTGAAGATGACAGGAGACAGTGCAGATTGTTTTCAGCTGCTTGTAAAGAA
842	Gdist.S298727_3047	BT07	39.415	52.656	no	0.0669		0	0	0	0	0	0	0	0	0	0	1.6048	1.61041	1.11842	4.01046	2.05263	0	ATCACTCGATGGTGCCGTCCTGGTATTGTATGGCATCATTGACTCAGAGACAGCTAAGACAAAGGGTGGAGGTGGAAATGTACATGGAGAATTACATAATGCAGCTGGCAYGGTGTCCATTTTGGAGGGTGTAACTTGGGCCGAGATGGCTAAGCGATGTGNNNNNNNNNNNNNNNNNNNNNNNNNNNNNNNNNNNNNNNNNNNNNNNNNNNNNNNNNNNN
843	SalHit.S10880_1341	BT07	39.415	53.097	no	0.0703		0	0	0	0	0	1	0	0	1	0	1.06876	1.79965	1.60868	1.82081	2.48088	0	TGTATAATATAGTAACAAAACAAGAGGCCCCTGGCCTTAGCTGTGATATATTATCAATATAACGGCCCTACTGCTTAATTACACAGTTTAATAAACCTCTATAGCCTCTAYGGTGCTGTGAATGTTCATAAGGCCTTATAACGCTTCGTAAGATGCCACTTAAAGTACAGAGTTACCAAAAAGCTCATTGTAACGTTTACATGGTCCCTAAGAGTTTCTGG
844	Gdist.S546605_603	BT07	39.634	53.596	no	0.0555		0	0	0	0	0	0	0	-1	-1	0	2.27787	0.570114	1.40634	0.334268	1.07695	0	ATGCTACTTTTTAATAGTTAGTTGAGACATTTATGTACATGCATTAATTATGTATATAAGTGCTCTGCTTTCTTCTATACTTTCATGCATACTAGAGTTCCTGTGGTGATRCAGTTCTTGCACTTTTATTTTTGAGGCAATAGAGAGTCGTGTGGCGTTTCTACTGGGCAGATTATGGCTAGATGGGGCTTCTTAAAAGCAGATGAATAATGTGCTTTGGT
845	Gdist.S241851_1802	BT07	39.8	53.597	no	0.0497		0	0	0	0	0	0	0	0	0	0	5.64979	1.37546	1.86602	0.332341	0.023231	0	TATTTAGGAATAGACCAAACTGTTCAAATCTCCAACTGCTTGGTCCAAATTAATATTCCGAGGGGTGCATGTGGTCATGGGCCGGGGCTAGTGTAGTGTGGGCCAATTTAYGCACTTTCTTGGCTAGTTTCGCAGCCTTGAGTTCAGAGTTGCCAGGGAAACGACAGGCCGTGTTGGTAGAGTTAGTTGGTTCTTGAATGTCATATTGTCAGAGAGAGAGA
846	cDNA.S479522_1912	BT07	39.8	54.695	no	0.1094		0	0	0	0	0	0	0	0	0	0	1.89283	3.74101	1.7111	2.163	1.27861	0	CATCACAGTGGTGTAGGCAGGCTACATGGAACCCATGTGTATTGGAAGGAAGATAGCGTGATCTTGCCATAAATTCCTGTGGTTGTTGCCTCAATCTTAGTTCCTTCCCTRTTGAGCCCTATGGTGATATTGTTCTAATGCCACTTCTGCCCCCTGGTGGTCATTGGATGTAAGTGACTAAACGCTAAAGTTACCCCCGGGCACAGTTCTGCGATCAGCTC
847	Gdist.S51135_6606	BT07	39.8	54.695	no	0.0756		0	0	0	0	0	0	0	0	0	0	1.8329	3.74104	0.912199	2.37371	2.14382	0	GGCTTATCATATGAAATTGGTGCATTTCATTTGAGCTTATTCAGTAGCTCTTGGAAACGAAACATCGTTGCCAACTATTCACATCGGAGAGTTGCAATCATTAGTCAGCCKACGGCATATAGTAGGAAACAGAGTTGTTTATTAATAAGCCACGTATATCACACGTGACGAGTCACGACCCCACGATAGTTGAAATTATAACGTACCGTTTATTTACATCC
848	Gdist.S51135_6671	BT07	39.8	54.698	no	0.0313		0	0	0	0	0	0	0	0	0	0	0.887874	1.13725	0.408247	1.10694	1.62523	0	CGTTGCCAACTATTCACATCGGAGAGTTGCAATCATTAGTCAGCCTACGGCATATAGTAGGAAACAGAGTTGTTTATTAATAAGCCACGTATATCACACGTGACGAGTCAYGACCCCACGATAGTTGAAATTATAACGTACCGTTTATTTACATCCAGTAGAAGTGTAAAAAGATATATTATTTGAGCTATGNNNNNNNNNNNNNNNNNNNNNNNNNNNNN
849	cDNA.S268348_2100	BT07	39.843	60.2	no	0.0402		0	0	0	0	0	0	0	0	0	0	0.0352628	0.291792	0.828958	0.515636	2.2703	0	ATAATTTTACAGGTACTATACCACATCTTCTGTCTGAAAGGGGTATTAGTGATTACATCCTTGTAGGACAATTTGATCACTATAAGCTGTTGAGCACTAACTGCATTCACKATCAGTGGAGTGCACCGTATGTGGTGTTGAGTTGCTTTGTTTGTTCTTCATATCCCTCATCCTATAGGAAACCACAGAACCTATGGAGACACACTTCCTATTGGCTGACA
850	cDNA.S35126_3369	BT07	40.039	60.2	no	0.068		0	0	0	0	0	0	0	0	0	0	1.48043	1.14012	2.06794	1.75629	1.20494	0	NNNNNNNNNNNNNNAAATTATACCCACCCGAAACAATGTGTACTGAAACAAGGCTTTTTCCCCACGTCAAAGGCATTTGCTAACAAGAATGAATGAACTTGGCTAGCTAAYGTTAGTTTACGAACGTTAACTTGCTGGATAACCAGATTGAGAAATTAGATAAATACTGTACCAAAGACGTGAAATTATCCACTAAAACCTCCACGGTGAGCGCGACCTTA
851	Gdist.S119548_3098	BT07	40.185	60.2	no	0.0832		0	0	0	0	0	1	0	1	1	0	1.10428	6.26647	4.25505	2.27077	0.97968	0	GTCCCAGTTGGCTATGAAACAAAAGCATCTTCACCTCCCTCACGGACAAAGTAGTTCCCATCAATAATAGCCAACAGCCTTCCCCTTTACAATCAGTGTTGAATGGAGAGYGATTTGTGGCACACTCGGTATCAATGCAAATCTTCATTGATTTGTGCATTGACACTAAGTACGAAGAGGTTCGCTGTTCATTCGTGATTTTATATTTGTGCTCTTTAGGA
852	Gdist.S221182_6229	BT07	40.185	60.2	no	0.0548		0	0	0	0	0	0	0	0	0	0	1.44288	1.89602	4.46572	1.83646	0.345034	0	TTTCATTTTTTTGTTACAGTCTTAAGTTACTTATCTACTTGCTCTAAAACCATTAGTCAACTTCCTAAAATCTTTCCATTCTCACAGCACTAACCTCTTCGCCTCTGACAYGACTAGTCTCCGTCCAGAGGTCAAAGGTGAGCGGTCAGCTCAAACTCCACCGTCAGTCTGGTCACAAGCTGTCACACTTCCATCCTGACCTCTAAACCCCAAACAGCTTG
853	Gdist.S253708_7891	BT07	40.57	60.2	no	0.0575		0	0	0	0	0	0	0	0	0	0	5.96464	4.17117	1.42518	0.267321	0.869988	0	CTCAGTTAGCCTACCACACATACACACATTTTAACATGTTTTGTTGTGAACTTGTGACTCATACTGTTGTGACTCATGAGACATCCACAGGTAGTGCTGGAAAATGACAGYACCTTATGATATCAGTTCCAGGTACTTAGACCTACATTAAATGTTGTTGATCATTGACAGATATGCTACCATACAGGTAAGCACAGGCATATTATGGGAAATAGTAAATG
854	Gdist.S294090_13024	BT07	40.185	60.2	MAF<0.05	0.0504		0	0	0	0	0	NA	NA	NA	NA	NA	0.918283	0.774424	1.06322	0.0663	0.141566	0	TGTATCGTTATGCTGTTGCTTTTTAGATTGCTTTTAGATGTGCTGCTGTTAATTCGTTATTAATGGTATTTTTCACATATTGTTACAGGCAATGCAATTCCTATACAGCTRTTATCCTCCACAGTGCTTAGGCTCTTTCAAGTTGTACTCCTCCTCACCATCGTGATTTCCCCTCATTTAAGTAATGACCCAATATATAACGCTCCATATCCCTGATCTCC
855	Gdist.S75770_7431	BT07	40.185	60.2	no	0.0883		0	0	0	0	0	0	0	0	0	0	0.797154	3.00448	0.0584163	1.58493	1.49579	0	GGATGAATCAACAGATAACATAGATCATGCCCAGCCGCTGGTGTTTGTCAGATTGAAGCAAAGAAGGAATTCTGTGAGGAGCTGTTGGTCTTAACAAATCTAGAAGCAAAYGCACGGGGAGAGGATACCCATGAGACCATCAAAGGGATGCTGACAAAAAGGGGGATAGATCTGAAGTCCGTGGTCTCCATCACAACAGATGGAGCTCCAGCCTTGATAGG
856	Gene.S282703_1456	BT07	39.989	60.2	no	0.03		0	0	0	0	0	-1	-1	0	-1	0	2.77171	2.49626	1.96737	2.91346	0.154184	0	TTATATTAATGATACCAAAAATTAGCCCAGCTTGATCTCGTCCTTAATTTGAGCCCTTACACCTTGACAGCTCCAGTAGATATGAATGAATCAGAAGGTGGTGAGCAGTAYGGTGTAAACTCTAGCTGTACTACGAGCTCTAGGTGGAGGCAGAGGTACATATTTAGACTCTGGATGGAGCTGGGGATAGGTTTCGGGTATTTACCTGTCGACCACTTCCT
857	LD.S139051_1298	BT07	40.111	60.2	no	0.1285		0	0	0	0	0	0	0	0	0	0	2.92857	4.38018	0.424566	2.56094	1.98207	0	ACACATTCTGTGCACAAACACACATACCCACGTCACAAGCATTACGAGTGAAAACGCACACATGACACAGATACATGAACCGCTTGGCATACCTGAGGACCTGCGATCTGMTGTCACCACAGTTACTGAGGAGCGAGGGTTAGTGGACAGAGCAGCTGGAGACTCCTAGAAGGAAGTAGCAAAGTTGGGGTCAAAGAAAAAATAGTATTTTACCCCCAAAA
858	SalarSNP.GCR_cBin8189_Ctg1_244	BT07	39.8	60.2	no	0.0628		0	0	0	0	0	0	0	0	0	0	2.96937	1.55367	2.29546	2.26323	1.53896	0	AACATGTGATGCTGTCAACTTTCCTCTGTGTTTCATAGACAAAAGAAAATKAATTACTTCAAAACCTGTCAGTCTGTGCCTCAAATGTGAGTTGCCTCAAT
859	SalHit.S183101_2595	BT07	39.945	60.2	no	0.0871		0	0	0	0	0	1	0	0	1	0	5.55539	4.26325	1.13297	0.0814639	0.578248	0	CTGGAAGAAGTGTGGCAGAGCGGTGAGGAAGGCCCCAGCAGCCAAGATGAGACAGACAATCCCTATCAGTCTGGGCCTGTGGAGCTTCGCCCCAAAGTAATTCACAAATGMTATCACCAGCAGGTTACCTGGTAGGAGAGAGAACAGACAACCATGGCATAGCCAATGAGTAATGTTTATGGAACTAAAGTTAGAAGGCTTTTATTGTTCAGAATCAAATC
860	SalHit.S609634_1036	BT07	39.894	60.2	no	0.1085		0	0	0	0	0	0	0	0	0	0	8.16541	0.734572	1.07575	0.112019	2.20602	0	TTTTGTTGGATATGAAATGGCTCAAATGTGGTGGTATTTTAGGGTTAGGCAATGTCTTGTGGATCAACTATTGAAATGTGTATGATCCTAAATCCTTTTCCAACTGTTGTMTGCTCCTGATCAAAGGCAGCATATCCCAATAACCGGATGATGTAAGTTATGATTGTCTTTGCAGCTTTAGCGCTGGATGAGGAGCTGGTTGAAACCTGTCCTGGCTGGTG
861	Gdist.S98235_3484	BT07	40.57	60.67	no	0.0784		0	0	0	0	0	0	0	0	0	0	1.15506	2.06838	3.31215	1.38945	0.352218	0	AACGTCTTTAACCATGCACATTTGCCAAGGCATTTCCAGACACTCAATGGTCAGTGAGTGCAATAGACAATGACTATTGAACAATACTTGATTCTTGAATACTGTGATTGYAAAAGCAAAATGTTCCATCTGCAGTATGTCAGTAGAAATATCTGCACGGCCTTCAGATTACCTAGCCTATACTTGTTCTTGAAGAGCAGACAGGGGAGAAACATTGCCCT
862	Gdist.S146211_5690	BT07	40.57	61.14	no	0.0462		0	0	0	0	0	0	0	0	0	0	0.519061	0.84171	0.27789	1.56085	0.489252	0	GTAAGTCTATGGAGGGGAGGGAGAGTGACCTGCCTTCCCTCCCTCTCCCTCCCCGCCGTCAGATAGACCTATTGTTCCTCTTGACAATCAACAACCAGCCAGAGGTTACAYGGAGGCGTTCAAATCCCTCACTTCCCTTTTATTATTTCACATTCTTCCTGAACAACATCCGTGAACAATTTTTAACACTCACTTTTCAAAAGAAAAGGAGAGGAAAAATA
863	Gdist.S273624_1168	BT07	40.57	63.032	no	0.0802		0	0	0	0	0	0	0	0	0	0	2.07457	0.56419	1.31576	4.28468	1.12422	0	GATTCAGATGCATGTTCTGTGGCTCTGAGCTATTCTTTGTGTCTTTACAACTGTCAGATAATATCTTTCTCAATGTGAAACAGAAATGTAAACCAGCTCCTGTAAAGACAYGTCGGTAACAAAATATTTCCCATTAGCATTAACTCACACTGACAGCTCCTCAGATGTTAAAATGCAGTCCTCTACCGAAAGTGTGCTGCAGCAACCAACTTTAATAAACG
864	Gdist.S273624_8437	BT07	40.57	63.035	no	0.0875		0	0	0	0	0	0	0	0	0	0	3.36111	0.908172	3.88704	4.27869	0.539943	0	ACAGACGGAATGTAGGTTTGGTCAACGGGTTCGTGGACGTTCCGTAAGTGAGCGTGTTGCACATGACTCAAACAAACGTAGCTGCGGCGTCTCGTACGTCGCGCAAACGCRTACGCTCAGCTGCAGACTACGTCTATGGGTCAAACTACACGACTTAAACACACGGACGTGGGACTGTACGCTTATTTTCCTGCAGATGCGAAACATCATGTTTGATTGAA
865	Gdist.S40530_5878	BT07	40.57	65.37	no	0.0612	yes	NA	NA	NA	NA	NA	NA	NA	NA	NA	NA	NA	NA	NA	NA	NA	NA	TGTCAGTACGAAATTAAGCCACCTGACGAACTAATTTACTGGGAGATATAAGACCATTAAGTTTATTAGACTGGCTGAAAATACTCCAGCGTGGGAGGCAGGTACTTCACRTTTTGATTCATGTTGTCTGGCCCGGTTTTTACATTTCTCAGTCAGTATGCTTGGCTCGTTGAATAAAAATGTACTGGAGTGAAGACTGTGGAGAGACAGCAAAGACAGTG
866	Gdist.S40530_5594	BT07	40.57	65.371	no	0.0688		0	0	0	0	0	0	0	0	0	0	1.79312	1.31616	5.25328	3.3065	2.16884	0	ACTGCATTGTAATTAAACTGTAGTGTTAAATCTTCATTTGGAAGTAGTTGCACTATGGGAAGACTTTTATGACAGTATCAGTCATTCTGTTGCATTGCAGCCCTTGAAACRTTGATTTTTACAGCTAAACTTTGAATAAAAAAACATCTTATTTATGAATACTCTCCCTTTATTAACCACTGATGCATATGTATGCTCATTTAGTATTGCCCAGTAAGGTG
867	Gdist.S19398_5530	BT07	40.57	67.884	no	0.0611		0	0	0	0	0	0	0	0	0	0	0.903955	3.38162	2.75035	1.39186	0.268327	0	TTACGGTGAAGACATCAGAAGAGTATTCACAGAGCCACGGGGCCCATTCTCATAACACCACCATCACATGAAGGGGAATATCACCATAGAAATACAGAAAGAAATACCACKCACTCAAATATAAACAGAGCATAATGGCTAGAGCAAAGGATGTCATAAAATATATAAAGAAATAAAGCAAATAAAGGCAAAATAAAAACAAAGTATGAACACAAAAATAT
868	SalHit.S447810_3696	BT07	40.57	70.397	no	0.0398		0	0	0	0	0	0	0	0	0	0	0.794444	1.48611	2.77554	3.59529	0.134397	0	CACAATGAATTGCCTTTCCATTCCCATCCTTGTCCCACATCTTACTTCAATCTTCCCTCTCTTCTCGGTTATCCCTCCTTCCTTTCCTCCACTCCCATGTGAGTAGCCTGYATGACTGACAGTCAGGACCATTGTGTCATTATTGCTGGTCTCTGGGGCTGGCTGCTGTGACTGAGGCTGGCTGCTGTGACTGACACAAGTGGATTAAAATATGCCAAAGA
869	cDNA.S572204_1064	BT07	40.57	73.591	no	0.0698		0	0	0	0	0	0	0	0	0	0	1.18986	6.71359	0.619388	1.89221	2.2617	0	GCCTCCCTTTCAGCACCTGTACTGCCACTGTAGCTCAATTCCACCTCGCAAAAGTTTGCATTTCATCACCTTCTCATTTAACTTCTCAAAGTATTGCCATACAGGGCTTCRCTGCTGTCACTTGGCTTTCTCACTCTTCTATTCCAACTGTTAACGACGATGACGTGAGGAGCGCTTTATATCAGTGGCAAATAATTGAAAGATTCATATCTCTACCTATT
870	SalHit.S253707_4432	BT07	40.57	73.656	no	0.0223		0	0	0	0	0	0	0	-1	-1	0	2.46791	3.49734	0.161423	0.520658	1.75665	0	ATGCCAAAACAATTGCACATCTTGCCTTTATCACTACCGTGTGCCTCTATCTCAACCAAAAGCAAGAGTAATGTTCTAAACAATTCCAAACAAAGCCAACATTAACCTCCKAACAGAAAATACATCTCAGCACACAGACAGCATATGTCGGAGGAAAGTACACCACTTCCATCATGTAACTAGGACACAACCATGTATNNNNNNNNNNNNNNNNNNNNNNN
871	SalHit.S191379_6348	BT07	40.57	73.717	no	0.0703		0	0	0	0	0	0	0	0	0	0	1.25641	2.25868	4.89184	2.84011	0.801545	0	CGCGTCAGGCGACAGCCTTCGGCCTGCTGAAGGTAGCTAACGCCCTCCCTCTCCACCTGTCCAAATCCAGGAGAGAGATGGCGTTGGGAGACCATACTTTATTGCTACAGMTAATACATCAGACCCCAACATTTTTTACACCTTTATTTAACCAGGCATATATATGTATTTGCATTCAAAGTGTATAATGAAATTCTTAATCTGTCATCCTCTGTACTGTA
872	cDNA.S427654_5846	BT07	40.57	73.779	no	0.0484		0	0	0	0	0	0	0	0	0	0	0.895478	1.29505	3.70145	0.612734	0.931092	0	AGCTTTACTGCTAACTCCCTGTGGCAACATGCTGAGTACTTGTAGCCCAGCTAACGTTACAGCGTCAAATAGCCCAATAATTAGTTGACTAACGTTAATCAGTATCTATTMGACTAGCTTTTTAATGGTAAAATGCAGGAATGTGACACGGCATGTTTGTCATAGTAACCATGTGTAGCCTCCCTGTATGGTGACTTCGTCTACCAATAGGTATTTTATAG
873	cDNA.S21404_1309	BT07	40.57	77.495	no	0.0759		0	0	0	0	0	0	0	0	0	0	0.57945	4.59519	0.546842	2.07283	1.69452	0	CTCCAACACCACATTCCTTCTGCATGGTGCATCTTTTTCCATCTTTCCACCACAATCACTTTCTCAACGCATGACCTTTCACCAAACCAATTCCTCTGCAAGTTCCACAAYGGCATATGAACCAAACTAACCCAATATAAACTTGCCGTGGAAAGTAATATAGATTTCTTACTTTTCTCAATGACGCATTTCGACTCCTTTCATATTCCTCTGTGTATTTA
874	SalHit.S720489_1453	BT07	40.57	86.473	no	0.0183		0	0	0	0	0	-1	-1	0	-1	0	0.0606334	0.0835324	2.01575	0.974398	1.01195	0	TCCTCCCACAATGGTAACGTTTTATTTGCAAAATTCCGTATTTTTGACAACATGATTTTGAGCGTTGTGCTGTCGTACACAAATGACAAATATGTACGTCGTATGCGTTGMTGAGCCATGTAAAACATTGCAAGGGCGCGCTAAACCGGTGTAGGCCGCAGATGGTGTATGGTGCACTGTGAATGGCCAAGTTCAGCCGGTGCGGTGTCTAAGATGACATT
875	Gdist.S178183_1939	BT07	40.57	88.92	no	0.0654		0	0	0	0	0	0	0	0	0	0	0.545222	1.03029	0.759877	0.072123	1.6737	0	TGGACACTAGTCAGATGGCATCTCCTCTGTTTGAAAATGTTTGCTCAGGTGTTGAAAAAGCTTTGAAAAGCTGAATCTTTGATCTGTCTGCAGATCGAGAAAGCTGTGCTRTCCCAGAGGCTGACCAACTCTCCCTGTGCTCTGGTAGCCAGCCAGTACGGCTGGTCCGGTAACATGGAGAGGATCATGAAGGCACAGGCCTACCAGACAGGAAAAGACAT
876	Gdist.S521908_3793	BT07	40.57	89.143	no	0.0811		0	0	0	0	0	0	0	0	0	0	1.22495	1.89448	3.93098	2.43726	0.418393	0	GATGTATTGTTTGACATAGCTAACTAAAGCTAGGCTACTGATGATGTTGCTTGTTTGTTTGTTTTTTGATTTTGAAGCGCTTTGCGATGAAAAGAAATCGAATAAATTAAYGAGGAAGAAAAAGGAGGAGATTAAAAGAGCTGAGGTTCATGCGTGGTAGGGAGGGTAACAGGGGAAATACACAAAGAAACAGGTGAAAGCAATGAAGCAGGAACATCTAA
877	Gdist.S91163_7567	BT07	40.57	89.143	no	0.0591		0	0	0	0	0	0	0	0	0	0	2.52938	2.45884	3.0614	1.39841	0.604905	0	CTGCTGTTTGAATATATGAGTATCATAGACCTTCTAGTGATCGTAAATAAAGTCCTGTTTTATATGTGGTACATGCAGAGCTATGACAGCCTAATCCCCAATTGTGTTAAYAATGTAATTCTAGATGTACAAAAGCCCATAGTTCCTGAGGGCTTATTTAGTTGGAGTTTAGTGTTACAAGTAATTAGGATGTGGTTTTACTTCCCTGTGTTTTTGTCCAG
878	cDNA.S92500_6012	BT07	40.57	89.214	no	0.0433		0	0	0	0	0	0	0	0	0	0	1.53908	0.383367	0.304546	0.00195768	1.21237	0	NNNNNNNNNNNNNNNNNNNNNNNNNNNNNNNNNNAGGTGTCCCTGATGCAAAAAAGTTTGGGAACCCTTCTCCTAGTTCACTGACAGCAACCTTCATGAGTTTGTTTTGAYGACGTGCTGATGTTTAGTTTTGGTGGTTCAGCTGACATTTCTGAGTTGTAAACTCATTCCACGATCACAGATTGATAATGGTCACAGGTACATGACCTATAGTCCTAATG
879	cDNA.S59200_2354	BT07	40.57	92.136	no	0.0804		0	0	0	0	0	0	0	0	0	0	7.5327	0.362094	2.77484	2.41789	0.124588	0	ACTGCCTCTACTGGCAACTGTTGAAGACCTTGAGAGCCAACATGGCGGATCCTACAGACTTTGACTACAGGTAGTCCACTATATCATTAGAGCCAAGCAATTCAAATAGGYGTCTATGAATGAACACATGTAGTAGCAAAAAGACAACTTTCTTATTCATGGACGGGTAGTTTATTGTCTTTTTGGATGTTTTTCCAGCTTGATGCAGAACCTCACACTGT
880	Gene.S778345_741	BT07	40.57	93.609	no	0.062		0	0	0	0	0	0	0	0	0	0	3.0266	0.398879	0.243832	1.28554	0.496725	0	TCAGCAGAAGGCACTCAGCACTAAAGAAAGAAAGGCCTCCTCCTTGCACTTTGTGTGCACTTTGTCACTGTGAAAAGGTGTTGTTTTTCCATGGAGTGCTGAAATGAGAAYGTTGGCCCTCCTCACTAAAGAACTACTCTGCAGAACAAAGAGACATCTCATGAAAAGGACAGGATGGGGATGTTAGATTTGAGTTCTGNNNNNNNNNNNNNNNNNNNNNN
881	Gdist.S130688_5646	BT07	40.57	95.425	no	0.0941		0	0	0	0	0	0	0	0	0	0	1.28156	7.13963	1.02647	4.58918	0.721682	0	TCAGGGTTTAGCTGTCTTCCACAAGTGTTCATCCGCAGAATGCGGCACATCTAGCACTGAGAGGAATAGAAACGGTTCCTGGAAATCGATTGCATGTGTGCCAGGTAGTGMGTTAACAAGGCATTTGAACGACGGGTTGCGAGGTTGCTTGCTTGTTTATCTTGTGGTACACACATTCCAGTAGCCTAATGGTCTGTTTAGCAGAATGGGCTGAATGTGTT
882	SalHit.S142292_1584	BT07	40.57	98.712	no	0.0414		0	0	0	0	0	0	0	0	0	0	0.221659	4.20946	2.17455	2.65842	2.56256	0	ATGTAAATGCATTGCTTCTAAGATGACTTTGTATAGGATTTTGAATGGTAACTACCTGTGTCCATATGTGTGTTGTTGCCAGCGTATGTGGCCCCCTTTGAAGCAGACTGYAATCTAGGCTTGCTCACTGTATCTGAGTCAGTCACCTCCTCATTTGACATCTGCAAGAGGACAAGTGGGTACATAATAATACAGAACATCTTTGCTCTATAGATTTTTTG
883	SalHit.S594047_1310	BT07	40.571	104.243	no	0.0516		0	0	0	0	0	0	0	0	0	0	2.59648	3.84731	2.40458	0.56818	0.0820864	0	GATATGAACTCAAACAAAGTCCCCCTCTTCAACAGCCATTTAACCCATCATCCTGTTAGGCATCATCAGAACCTCCTCGTTCTTTGTTCTCCAGCAGACAAGTTCAGGAGYATTACCTCATGTTGGGTATCTCTGACTGACAGAATAGTTTCTGAAACTCTACCTTTACCGCTGACAAGAGCTTTGCCACTCGGGGAGGCAGACCCTGAAAGCGTTAGAAA
884	cDNA.S140351_5419	BT07	42.355	126.605	no	0.043		0	0	0	0	0	0	0	0	0	0	0.732538	0.31091	0.327423	0.895358	2.19895	0	AACTGCGATCGTAGAGGATTGAATTTGATACCCTAGTAATGTGTGATTATGTGGCAGCACAATCCTATTGATTCATAGAAGATACGCTTGGCAACAGCACTGTAAAGGCCKACTACAAACACCTAGAACCCTTATGACGTCCGGCAATTCAAAACCACATATTGTGCAACCTACTGCTATGAGAAGGCCTGAGCTTACTGACAGACCTAGTCTGTGTTGTC
885	Gdist.S245527_5778	BT08	0	0	no	0.0558		0	0	0	0	0	0	0	0	0	0	0.781467	0.669174	0.0677169	2.34038	1.63728	0	ATAAAGAGCGTTTACACATTGTAACGTTTTTGTTTGTTTGTTACAGCTAGCGGTAGATAATTACCACTAGGACATAGCTAGTGAAATAGTAGAGGCTAGCTATCCCCCACKAAAGGGAAGCATTGTTGTCGATCACCAAAACAAAACCCTAATCGAGAGAATGTGATTAACTAGCAAGTTTTAGTTTGTGTTTATAGCGCCAATATTGCATTTGGGAATAT
886	cDNA.C124068305_390	BT08	0.122	1.149	no	0.0279		0	0	0	0	0	0	0	0	0	0	0.506984	1.93449	2.44855	0.0510734	0.602777	0	GTATGTTCTCGCAGACGCGCACCAGGTCACGGTGCCAGTTGGGCACGTTCTTGTAGGTGACGCGAGATGTCACGTCGAACATGATGATCGCACACTGGGCTGGAGAAAGGYAGGGGACAGAAAAGTAGAAGGGGGAGAATGATTGAGTGAATCAGATAATCATTAAATGTGTGGCGCCCGTGACCATCTGAGTCATCTTGCAACAGAGGGTAAGATTGTGT
887	Gdist.S9805_10765	BT08	0.199	2.96	no	0.2024		0	0	0	0	0	1	1	1	1	1	8.50782	7.31096	0.10493	5.30102	3.32249	1	NNNNNGTGGCAAAACGGTTTTAAACCCTTGGCACAGGTGCTTTAACGTCTGTGAGCAGCTGAAAAAAAGTATTACTACTTTCTTTGTAAGATCACAAAGAGGCCAGCAAGYGCATATCGCCAGCAACACAAACATTTAGATTTGCAATACTAAAGGCAGATATGACAATCACAGAAAAATAACTCTTTCATTATACAAACAAGTTCCATCTCATGTGGGAT
888	Gdist.S50184_2171	BT08	0.337	3.522	no	0.073		0	0	0	0	0	0	0	0	0	0	6.06724	0.132501	2.48118	0.429179	1.18637	0	CAACACAAACCACTCAAAAGTAACAGTGCTGAAACACAATTTTATTCTCCAGGACAAGAAAGACAAACAGAACCGTTAACCTCACTCTCTATGGGCAGACACTTCAGACCRCTCCCATAGCCAAGTTCCTGGATGTCACACAGATAATCAATACTCACACAAACTGGCAGGGCTGTTCTGGGGTGGAAGTTTGTCATCAGGTCGGCTGAAAATCCATCTTT
889	SalHit.S109150_1254	BT08	0.337	3.541	no	0.0483		0	0	0	0	0	0	0	0	0	0	0.559212	2.69065	0.682516	0.743181	0.732494	0	AGACTCTCACCTGCAATGTTCAAGACACTGTCACGCTCTTGATTTGTTGAAATTATAATCATCGTTTGCCATTTCTTTTAGCCACGCCCACCGTTCTTCCTTACTCCTGCRTTGGGTTCATGACCCCCTGGGAATCGTGTCAGGACGAGACCAGCAGGTCGTGGGAGGCCATGCTAGGAGAATCCCTCAATGAGTTCTCCATGAAGCTTTATGCCCACCTC
890	Gene.S308708_3208	BT08	0.337	3.677	no	0.1485		0	0	0	0	0	1	1	1	1	1	9.87275	4.24014	3.81228	0.276517	0.350065	0	TCTCCCCCACAACCAGGAGCTCCATAGGGCTAGGGGACAGCACATCTCTAGCTGCCCCCATAGACAAACACTTCTCTTGGGAGAGACATGCAAGGGGTTGGGCAGTTGGAYGTGGAGGTGGAAAAGGTGCACAGACTCAATCAGAGTGCCACTAGTGTCAACATCAACAACCTTCACAACGGCTACGGTTTATGTAACTCGGACACTGGCCATGATGACAT
891	cDNA.S361757_4124	BT08	0.337	3.794	no	0.0593		0	0	0	0	0	0	0	0	0	0	5.43258	3.74475	0.228588	0.0496579	0.267881	0	TGGATCCCCCATGGACATATTTGACATGTTCTTTGGAGGAGGTGGCCGAATGCACCGGGAGAGGAGAGGTAAAACAAAATAGTACAGAGACAAATATTAACTTCCACAGAYGTCAGACTTCAAATTCTGGCCTTTGGTTTTCTGTGGTTCTTCTTAACATCTCTAAAGCTAATGCTTTGCCCCAATGTGCTCTCCAAACCTAGGAAAGAATGTTGTACATC
892	cDNA.S565196_1646	BT08	0.337	12.675	no	0.0915		0	0	0	0	0	0	0	0	0	0	0.410132	8.41516	0.400359	1.78619	0.646998	0	TGTTGAAGATTGCCAATTTGCCATACGTTTTTCATCAGCCTACTTTCTCAGCCTTAATGCCTGGAATGGAGAATAATTATTCCTCTCTATACAGCTCCAGGTAGTGTTTTRCTCCGAGACGTGCAGGTACTCACCCTGTACAAGGGCAAGTACACCACTGCCAGACGCAGTAGTGCTGTACCTCAGCTGCAGTGTGTTGGAGGCTCAGCCGGCTGTGGATC
893	cDNA.S343808_2594	BT08	0.337	17.879	no	0.0582		0	0	0	0	0	0	0	0	0	0	1.5524	3.26622	0.646098	0.200934	0.541382	0	ACAAGGCAGAGCAAATAACAGGAATAGCAGTTCCATCTTTTGCTCCTGTATCGCCAATAGTTAATTGACAATACGACCTCGGCTCCACTCTGGTTGACATAATCCAGAAAYAAAGAGAGAAAGATCTGGACCTTTCTGTCAGGTTACAGAGGAACCGTAGGGTCGTTTATATATTGGAATCTACAGTGTANNNNNNNNNNNNNNNNNNNNNNNNNNNNNNN
894	SalHit.S653212_179	BT08	0.337	18.051	no	0.0908		0	0	0	0	0	0	0	0	0	0	1.89656	4.38981	0.28136	1.55966	0.747636	0	TTTTTCAGTGCTATTCAATCTTTTGGCGCATCATTGCATTTCAAACAAGAATGGGCAGTACAACATCGAACCTTACAGTCCATAATTGAAAAACCAACATTCTTAGTTTCRTTGTTTGACAGTAGACCTTTGCCACAGAAGAGCTACAAAATTAGGCTGCATCGACAAAAATAATATATTTGATGACATGTATAATTGGCTGAAAATTAAGTTTGGCCAAT
895	SalHit.S653212_1140	BT08	0.337	18.224	no	0.1101		0	0	0	0	0	0	0	0	0	0	0.113896	6.25577	0.349	4.19406	0.524606	0	CATCTGGTAGACTGAGGAACACGAATTCAAACCTGTCAATTCAAAACTAGAACTATTGGCCGCCTATCCAAAACAAACTATGGTTTGTTACCCGTGTCCACAGCAGAAATRCCAAGAAAATAATCATAAGCTGAATGAGATATAATACAAAGTAAATATGATTGTGTTTGAGAAATATTGTTTTATATCAAAAACACTTAAAGATAGAGGTTTCAGTTATG
896	cDNA.S196928_1342	BT08	0.339	23.564	no	0.1319		0	0	0	0	0	0	0	0	0	0	3.4297	1.82669	2.66816	0.0621329	1.27749	0	GTGTAGCTGACATTTTTCTTACCATTCTAATGTCTGTTTTAAGCTTTTCAGGGATATTAGTTGTGATTTACTGTACTGAAAGGGATTGATTTCAGTCTTTTACTGGTTTCRTTGTCATCCATTAGTAGAATGTCTTCCTATCAGGAATGTGTGTAGCTATTGCCTTACCTGATGTTTGTCACAAAGCATTAACCATCAAACATGTCAGCACCTTTGACTTT
897	SalarSNP.ESTNV_30477_550	BT08	0.344	24.904	no	0.1074		0	0	0	0	0	1	1	0	1	0	5.59645	1.88724	4.37759	1.80472	1.04252	0	CAAATTGAAATACGTAATTTCAGCCAACCGTATATGACAAGCGGGAGGAGCTCTAAAAAAAACATTTAATCAAGTTTGTGCGAACTGTGTCCCACTCACAAGACAGTGCGAAGGACTTTACGTTGGCACTCATTGTACTTGTGTGGCTGGATAATAGAATATAGCCGCCATGCCGGGTAAAGATCCTAATAAGCCGAAGGGAAAGACTTCTTCCTATGCGTTCTTTGTTGCGACGTGCCGGGAAGAACACAAGAAAAAACACCCAGGAACTTCAGTGAACTTTTCCGAGTTCTCAAAGAAATGCTCAGAGAGGTGGAGGACCATGTCTGCAAAAGAGAAGGTGAAGTTTGAGGACATGGCCAAGGGTGACAAAGTCCGTTATGACAAGGACATGAAGGG…
898	cDNA.S541784_2217	BT09	0	0	no	0.0444		0	0	0	0	0	0	0	0	0	0	1.69598	2.48681	0.376814	1.46596	0.661223	0	CACACAGGTGGTTATCTAAACATTTTAAAGAAATTATAAATGAATCGCCTGTCTTGGTTTGAAGCCCACTCACCACGTCAAGGTACGAGTGGGTTGTTAGTAGACAAAGAYAATGTNNNNNNNNNNNNNNNNNNNNNNNNNNNNNNNNNNNNNNNNNNNNNNNNNNNNNNNNNNNNNNNNNNNNNNNNNNNNNNNNNNNNNNNNNNNNNNNNNNNNNNNNN
899	Gdist.S103805_5020	BT09	0.186	0.07	MAF<0.05	0.0756	yes	NA	NA	NA	NA	NA	NA	NA	NA	NA	NA	NA	NA	NA	NA	NA	NA	CTGAATGAAAGCACGGACTAGCGACTTTATAGACTTTTCTAAGAGATTATTATTTATCTCGTCCTGTTGATTGGCCCCGGAGTTTAAAAAACTGAGAGACGAAGGAGGACRTTAAGGCATGGTGTGTTTTTCAGGTCAGGGATATAGTAAAAACACTGAACATTTGTAATGTGCACTGATTAGACTATTGTTCATACAAAGAAGAATTATTTACAAGCCAC
900	Gdist.S180470_7370	BT09	0.185	0.07	no	0.0645		0	0	0	0	0	0	0	0	0	0	0.810559	4.16822	2.71859	0.0493705	0.133003	0	GCTGCCTGAGTATCATTGCCAGTGAAGACACTACCACCAGCGATCCTCCCCATTGTGTCAGCCCTCCACAAAGCCCTGGTAGCTGAAAGGAGTCTCAATAATACAGAGAGYGAGAGCGACTCGTTAGTTACGTTGGGAGTCTTAATGTATTCGTTAATATGCATAATGTTCCTGACAGCGACGAACACTGATTAAAGTCTCAGAGCGACAGCGACCGAAGC
901	Gdist.S232726_6227	BT09	0.186	0.07	no	0.119		0	0	0	0	0	0	0	0	0	0	0.436125	5.13435	1.93	5.17017	1.6822	0	AGTCTTTGGCTATCTGCAAGATTCAGTGTGGGAAAGGACAGGCATCAAACTGGCAATTCAACTGAAGTTCTACCAGGCTGCTAGTGTTGGGCTGTATCCTCATACCGTTTMTGTACCATACCTGGTTATATAATATTACCGGAAGTGCACACAAGGGGCACTGTTTAAAAAAAAATGGGCAAAGGGATCTTCGTTCAGGAGGGGATTNNNNNNNNNNNNNN
902	Gdist.S46671_7362	BT09	0.186	0.07	no	0.0905		0	0	0	0	0	0	0	0	0	0	8.2587	1.59581	0.812791	1.46121	2.29253	0	GCAACGCGAGCGCTGCTGAAACAGGTGCGTCTTTCTCATCAATGTCACCGTTGACCGTTTACTCCCGTTTCAACATTCCCTTTGTAGTGGGAGTTGAGACATACAGTTAAYAGCGTTAGAAAGCTACATTGCTTCCCTTTTTAACCAGTATATACACCCACATTTGGCACGTGTTTTCTTTTGCCCTGTGTTTGATTTGGGAGCTTAAACTTGGTGCGCAG
903	Gdist.S56565_1364	BT09	0.186	0.07	MAF<0.05	0.0521		0	0	0	0	0	NA	NA	NA	NA	NA	0.861143	1.77148	0.323329	1.92247	0.66778	0	AAAAAAAATACATTTGTCAAACCTTCCTTCAACTCTTACCACCACCATTGGGAGCACTAACCTAATGTTCTAACAGTGAACTGCACCTTATTTAGATCATAACAGAAAGGYACAGTAGCTTCAACTCGCATCTGATGAAATGGCTGAATTAGTGATGAGCCGGGCAAGGTGGACTATGGATGACTCATAGCATCTGAAATGCACTCATAATAGTTTGAATT
904	Gene.S712373_1350	BT09	0.186	0.07	no	0.0711		0	0	0	0	0	0	0	0	0	0	4.42347	1.87462	0.588187	1.69754	2.59045	0	CTTTTTAACATAACTAATTACAGTGTATTGATGCAGTAACAAAACACATTAAGCCCCGCCGCTTTGTGTGTCTGGATGTACTTTCAAAAGAACAGTGAATACCAGTGAATRCATTTGTCTGACAGGCGATGACAGGTTTTCTGGATAAAGACACAGAGCTCTTGAGTGCAGAGAATATACAAATATTGCTTTGCACAACTCAGTTTTAGATATTTTATTAT
905	Gene.S712373_1710	BT09	0.186	0.07	no	0.1054		0	0	0	0	0	0	0	0	0	0	4.59237	2.82296	1.89306	0.65677	4.89184	0	ATACAGTTGGCCTAGTCTATTCATATTTAATGGCATCACTGCCGTCAATGAAAAAAGCGCGTCAAATTATCCCTTTAACCACGCGCATATCTTACTTTTTGGATTGTTGCRTCATTGAATATAGTTCGAAATGTATGTATATCTTTCTATAAATGTGGGTGTAGTATGACAGTACCTGACCTGATTCAAAAACATGCAGCAAGCAACTAAGTCTTTCGTCA
906	Gdist.S9769_694	BT09	0.186	0.071	no	0.0579		0	0	0	0	0	0	0	0	0	0	2.33996	2.60918	1.6951	0.807727	1.62985	0	AGTTGGAAGGTATAATGGGTTTTTTGATACTACTGTGATAATATAATTGACAATGTTAAATTAAAGATTTTTTCAGTGCCAGGTACTGTCAACGGTCTAAAAGCAATTTTRCAATGTGGAAAACATGTTAGTGCGCCATTTAGCTGCATAAAAAAACTAGATCTGAAAGGAGGTCCTTTCCAGTGTTTGATCTGTGTACGTGTGCATCATTTGTGTGTTTG
907	SalHit.S396585_2965	BT09	0.186	0.08	no	0.049		0	0	0	0	0	0	0	0	0	0	0.199937	6.51202	2.84132	0.909364	1.87703	0	ATGTTGGAAATTAGAGCTTTAGGGTAGGAAATCGTTTTAGGGTTCACTCGACCAAATAAGATGCTATGTGCATGAGAGGGAAATTCATCAAAGCCCAGAGCAGCGAGAAGYGGACCCACAGATCGTATTTGAACTGTTTTAAACGCTATTTAAGAATAAATGACACATACGTTAATATCTGAATTATCTTCCTCGATCTTCAGGATAGAAGGATGCTAACT
908	SalHit.S74979_874	BT09	0.186	2.615	no	0.0722		0	0	0	0	0	0	0	0	0	0	3.0153	2.44793	1.79344	1.46753	2.36215	0	CACAGTTGTAGAATTAGCATGACAGTTGCACCTTTCATGAGGTTCATAAAGCCTCAGTTGGAAACCTGTCCTTACTAACGACTAATTGTAATATTGCTGATATTATTTCTRTCGTCTTGCTATTTTTGTTTCACAGAGAAGGGGAAAGGGGCCAAGGGTGGTGCCTCTGACTGTGCTGAGTGGCGCTATGGCAGCTGTGTGCCCAACAACGGAGACTGTGG
909	Gdist.S669911_6641	BT09	0.186	2.616	no	0.0637		0	0	0	0	0	0	0	0	0	0	4.58099	0.142059	1.06131	0.429639	1.48303	0	GTTTGGGGCTTGATGTTGCCCAACACATTTTAGCTGCACATTTTGTTCCCACTCTCAAAGGAAATTGCTGCCAGGGGCCCAAGGCTTGAACATATACTTTGCCTGCTATTRTTTGTGATAATTTTTTTCTTTACTTTTAGTCTGCTTCTCTTGTTTCCAGACTAACATATATAGTTTTTTTTAAAACCTCAGTGTTCTGTTTGTCACAAGCACTGTATAGG
910	Gdist.S669911_6878	BT09	0.186	2.616	no	0.0503		0	0	0	0	0	0	0	0	0	0	2.63296	0.742333	0.206737	1.32365	1.12637	0	TGATGTAATGTAAGACCGGAATACTCATAACGTTTTCGTGAAGTGTGGGTGAAACTGTGTGGTTTTACTACATCGAAGTACACTTTCCTCTTCAGATATATCTTTCATACRTGTTTCTGTTTCAGCAACTGTATCTCACACACAATACGTGGCCTACATATAAACACCACATGACACCACTCTCGCTTTCATCGAATGTGGCGCAGTCGCTGTTCCCTTCA
911	SalHit.S626715_3624	BT09	0.186	2.616	no	0.0205		0	0	0	0	0	-1	0	0	0	0	2.59687	1.34432	1.52472	0.587759	0.388735	0	NNNNNNNNNNNNNNNNNNNNNNNNNNTGTCATGGGCTACAGTACTAGAATAGTGACACCTCAAGCATTCTGTCAGTTGCTTATGAGAGAGACTACATTGCAGACACACCAYGTGCAGTGAGAGTTTGGATAGGAAAATTCTTCAAGCCTTGACATGAAAATCAAGACATCTTAAATGTGGTAGTCTGAGCCTTCCAGGACAGAAATCTGAGATAAAAACCA
912	Gdist.S114561_10611	BT09	0.186	3.464	MAF<0.05	0.0271		0	0	0	0	0	NA	NA	NA	NA	NA	0.822959	1.04054	0.211399	0.85624	1.02725	0	CAAAATCAGTGGTGTATTTGTACTACGGTGATGCAGTTGCAAGCACGGAATGTGAACGTAACCTGTGGCCTGCACACTTCTATCTCTTACCATGCAAAGCCACACACAATMGGATAATATATGATATTACAATCAGAAGGCTCCACCCACACAAAATAACTTTGTTTGCTCCTCAGGGTCTACTCTTTCAACTGGTTACGGGCACTGTTACACAGACAATG
913	Gdist.S114561_7994	BT09	0.186	3.464	no	0.084		0	0	0	0	0	0	0	0	0	0	4.09953	3.1796	1.56614	4.13112	2.06956	0	CCTTTAAAAGCCGCAATGCCTATAACCCGCGATCAGAATGAAACCCAGGGATGTGTTTAATATACTAAGCTTTTACTATACCGTGTGGTTTAAATCAGTGTCTCCTTAGCRTCCAAACAGTTTTTTTTGCAGCAGCAACTTTAGCAAGGCACTTGATTTAACCCAATCAAAATTGTTTAAGCAAACATTATATCCAAACAACAAAAGTAAATGTCCCAAAT
914	Gdist.S201016_6814	BT09	0.186	3.464	no	0.0505		0	0	0	0	0	0	0	0	0	0	0.372562	0.455704	0.565495	1.05078	0.972075	0	GCTAATGGGTCTGGGCAGCATTGTGTCAGCTGGAGTGATGCGACTGATCCCCTTTGACAGGGTAATCAGTACAATGCTGGACACTGACATTATCCCTTTCATGATGGAGAYGGGAGGGATGGAGAGCATCCTGAGAGTGGAACATGCTATATGTGATACTACAAGCCTAATAAAGGCCCAGTGTATAGCTGCCGACATACGATTTACATTGATATTACCTT
915	Gdist.S283249_208	BT09	0.186	3.464	no	0.086		0	0	0	0	0	0	0	0	0	0	2.54886	0.00324154	0.0972612	2.14782	0.608055	0	TGTTTTTTGCAGGCTGTGGTCTCGGGCTGCAAAGCAGATCAAGTTTGTGTTCCCAGGCTCGGCTGGTTAGCATTGCTTAGCGCTCGCTCATCGCTAAAACTGTAACACGGYGACATCAAACACATGCCGCAAAATTGCAACGCGATACCAAACTGCCTCCCTGCAAATGACCTCTCTCCACAGAAGTTAGGAGCACATAGTAGAATGTGCTCCTCTGTGCT
916	Gdist.S318976_2335	BT09	0.186	3.464	no	0.0339		0	0	0	0	0	-1	0	0	0	0	2.62673	0.861475	1.07355	0.517618	1.33183	0	TTTACGTTATTGACAGCTTTTTCATTCAATTAATCTGACTTATTTGAAATGTCGACCTTTTACACAGTCCCCACGTTAATAATGTGCAGCATCGATCATTAGATCTTTGGYACCTATCTCATTATCTGGCCTAACTCAAATGTTCTACTGGTTGGGTTTAACATACTGTCAGGGAGATCTTCAAGGTATTCTCCGCTCACAGCTGGAGGGAGGCAGCAATT
917	Gdist.S467860_477	BT09	0.186	3.464	no	0.0846		0	0	0	0	0	0	0	0	0	0	2.51149	4.17351	2.89381	1.69283	0.0408619	0	ATGCACATCACTATTGGCTCAGCATTATTTGATACTCTTGGCTTCCACATAAAAGAGAAAAACAATTTCACTCTCCACAACGTGCAGAGGATCAGACAACTCAATTGCTTRCTATCATTCTCTTTAATAGCCACGTGTCCCATAGCAAGACAATTTCATTTTTTATTTCACTCATTATGTTCCTGTCTCTTTTCAATACATAAAGTGTTTAATTTAGTAAA
918	Gene.S129840_2011	BT09	0.187	3.464	no	0.0435		0	0	0	0	0	0	0	0	0	0	0.614049	3.3246	1.83194	1.01998	0.447968	0	CTTTCCCTTTCTTTCTGTACCCCAAAATGTTTAGATATACTGGTAAAGTAACCAGGTTAGCTAGCTAGCTAATGAGTTAACATGACTGCACAAGGTGTAAACAAATGTCCRTGAGTTGTTTTGGAATGACTCGCGACATGGTTTATTAAACTAACGTTTTGGTCCAGCAGCNNNNNNNNNNNNNNNNNNNNNNNNNNNNNNNNNNNNNNNNNNNNNNNNNN
919	SalHit.S217153_2544	BT09	0.186	3.464	no	0.0696		0	0	0	0	0	0	0	0	0	0	1.9604	4.13503	1.61292	0.905578	1.75661	0	AGAAACAAATAGCATTGGTCACACTCACCATCCTAAGACAGTGAAAGGCCAATGCAGTTCAAGTCAGAGTCAATTCCCAAGCCAGCATATAGCTTATTCTCTGACGAGCAYGACTTTCAATACAGAATGTGATCACATTTCCCATTCATTTATGTTTGAGGCTAGACTACTGCTGAGGTCTGGAAACATCAGATAACATTTACATAGGAAGCTACATTAAG
920	SalHit.S245575_1093	BT09	0.186	3.464	no	0.0721		0	0	0	0	0	0	0	0	0	0	2.10735	4.47127	2.85483	2.54789	1.86877	0	CTTGAATTGCACGTGAGTATCTAGCACTTCTTTTGTTCATCTTGTCATTTGTCATTTCCCATCCTTTCCCATCCCATCTGCCGCTTGTGTCCCTTTCCCCACTCCGACATRCTGGATGTGAAATGTCCTACTGTGATCACACACATAGTTAAAGAGATTGTTTAACAAAAAAGTTAAGACTGTGACACACCTTTACCCAAGTTGTTCTTTATAACTTTTCC
921	SalHit.S28329_3550	BT09	0.186	3.464	no	0.0285		0	0	0	0	0	0	0	-1	-1	0	0.186108	0.79708	2.05569	0.0298835	1.36424	0	CTGGATGGAAACCCAGGTGTTTGTACTTTGACACTGATTATATGAGATGTCTTTCATTTTGCTTATAGAAAGAACTCTGATGGCCATTAACAATAGTCTAAAATGTATTTRTTAGGACATTGCAGAATATTGCATCACCTCATATTTTAATTTCTGATGCAAGGACATGTTCTTGTTTTTTTTTTCCAACTACTAATATTTTATGTTCATTGTATGACTTA
922	Gdist.S36381_5548	BT09	0.189	3.466	no	0.0429		0	0	0	0	0	0	0	0	0	0	0.412199	2.05445	2.23459	3.03196	1.34578	0	ACAGTGGAGGAGCTGGAGCTGGCCGGCATGCAGACAGAATCCGTCTTATTTTCACAGACCTACATTTCAAGCTCAGAGACGGGAGCTACAAATCCCCTTGAATTCAATAAYGCACTTTGTTATTATAATTTTTGTTTTACAAAGTACGAAGACACTATTTTTAGACAACGGGACATAATATCACTCTCAGCTCATGTAAAACCTGTTGTGAGTTAAATCGT
923	Gdist.S36381_5657	BT09	0.19	3.468	no	0.0459		0	0	0	0	0	0	0	0	0	0	0.453522	1.48822	2.26111	4.81801	2.36432	0	ATGCACTTTGTTATTATAATTTTTGTTTTACAAAGTACGAAGACACTATTTTTAGACAACGGGACATAATATCACTCTCAGCTCATGTAAAACCTGTTGTGAGTTAAATCRTTGTGCATTTAAATAAACTGCTTCATTCCAAGGTTGCAGTCATAAATCCAAACGTGCAACAAAAATCACAGGGTGGAATGGCTCCAGTTGAGCTCTGCCATCTAACTCGG
924	cDNA.S249523_196	BT09	0.191	4.775	no	0.0133		0	0	0	0	0	-1	0	-1	-1	0	0.950089	1.0973	2.39486	0.651727	0.789399	0	TGTTCGGTCTTAAATTTCAACCAGCTGAAGCACCAATGCCACAGACAATTGGCAGAGTATGTTCAAATATGATTTTATTCAACATTCGTGACAGACAAGGGATGTTTAGGMTTTTTTCTATGTAAATGTGCGTGCCGTTGCCTACACAATTGTAGGCGTCGACCACGTTTAGTGACTACAGTTTCCCTTGCTATGCATGGAGGCCCATTGTTCAGTCAGAC
925	SalHit.S205437_11417	BT09	0.191	7.389	no	0.1041		0	0	0	0	0	0	0	0	0	0	6.17663	6.54744	0.619489	2.20246	0.605742	0	CCCATTGATTTGATAAATACAAATGAACTAGACGCCAACCCTCTGGATGTTTCTCTGTAGCTGGGCGAGCAGAGACGACGTATGGAACAACCTGTTGAAGAAAGACGAGAYGTATTCTCGAGACATCCACGTCATGAAGAAACACCCACACCTCCAACCCAAGATGAGGGCTATTCTTCTCGACTGGCTAATGGAGGTTTGTACCTCCCTCTGTATCAAAC
926	Gdist.S87765_2645	BT09	0.191	14.969	no	0.0423		0	0	0	0	0	0	0	0	0	0	2.1839	0.921285	1.65241	0.340341	2.70572	0	GAGTGTTGCTCTATAACCACATGGAGTGGAGCTATGTTCTCCCTCCCTCACTGCGGCTTCCCTCATTTCACCCCCTCTCTGTAGTGATTTGAGGCGATGTCCCTTTTAAAKACCAAACTGTAATCGTCAACAATCTACAAACACACGTCAGCTATGTCAAACGCTTAAAAATAGACATTGATATAGTCAGAATGCCTTGGCAAAGGATCTCACCTTGAGGA
927	Gdist.S113093_3207	BT09	0.191	16.203	no	0.0385		0	0	0	0	0	0	0	0	0	0	2.72781	0.626399	2.87239	2.81467	3.2159	0	GTGGGACGTGGGACTATTAGATAGGGATGTGATGGTACACTCTGAGTTGTATGCCATTGCCTCTTGAGTAAATCTGAGCTGGTAAAACATTTAAGGCTATTCCGTTAAACKAACTAGAGCTTATGCCCACGTTGTAATCAAAATTGGAATCTTAACTGCCACATTTTGATACGATCCTTTTGTGAGGAGCAGCCGGGAACTAGTTCTGTACGATGGCGAGT
928	Gdist.S20056_5467	BT09	0.191	16.258	no	0.0607		0	0	0	0	0	0	0	0	0	0	2.14066	1.3463	2.02136	0.311235	0.809341	0	TCTCTCGGAAACTGAATCCTGTCAACCGGCAGCACATCATACAGTATTTAGACAGCTTGTCTGACCCTTTCAACCTCTCTCCGTGTTTGTATGACCTCTTGAACTCTCCCRTTGCCCAGGTGACCGAGATCAGCAATGTGAAGAATGTCACAAGGCTCCCAAGGGACACCAAGCGCCAGGCGGTAGCCATAGTCTTTACCGATGACACCTCGCGCATGTTC
929	Gdist.S190364_6817	BT09	0.191	17.603	no	0.0606		0	0	0	0	0	0	0	0	0	0	1.47073	0.858909	1.8931	0.688557	0.784029	0	ACCCAGAAACGTAGAATTGCATCAACAACTGGGACATGAACTCCACTGTACTGGTGCATGATGGCATAAAATGTTCTGAAAGAAGTCATTGCCGAAACGAGAATGTTTCCRTTATGAATGACTCATTTTTTGAAGAGTTAAATCTGCCATTCCGGGGTAGTTTAGTCCCTTCACATCAAGCTGCATTGTCATGGCAACATGACATGCAGCTCTGGCTCTGC
930	cDNA.S638202_1141	BT09	1.03	20.703	no	0.0659		0	0	0	0	0	0	0	0	0	0	2.94633	0.559071	0.921689	0.0762779	0.907289	0	TTTATAATAATATCCAGATATGTTTAGCTTAAAAATCAATTCATTGACTTGCTGCCATCGTTACACAATGCTAAGGCTAACTAGCATATAGCAAGAAAACATCTGCAAGCRTTCCCTGTTTAGTTAGCTAGACCACGTCATCAAATATTCTTAAAGATAGCCCAGCAGCACCGATAAACTTGATTCTAGTAATTTAGCTACACTTGATTAGTTGAGCCAGG
931	SalHit.S699749_1912	BT09	1.03	20.912	no	0.0761		0	0	0	0	0	0	0	0	0	0	4.19094	3.96357	0.116865	0.163119	2.41242	0	TCATGTATGCTGTTGAATATGGAATTGATTCCTCCGATTTTCCCAATGAATATTTATTTGGGACTACTCTAAGGGGAAATAGACTTCTTGAATAGCCTACACCCCTCTTCRTAGTCAGTTTTTCAAATGAACATTTTTCCTTGCTGACTATTTTAACTTTGTATAACATGATGTGTATGTCTTGAGTTGGCTGTNNNNNNNNNNNNNNNNNNNNNNNNNNN
932	SalHit.S440663_362	BT09	1.044	21.532	no	0.0227		0	0	0	0	0	-1	-1	0	0	0	1.65308	1.84844	2.96969	1.12166	1.62806	0	TGCGGAAGTCAGCTCAGCCTCCCTCTTTGTGTTCAATGTTGCCACGACTGTGGTAGTGGGCAGGGAGGAAGATTGTATGCCGGTATATGGTTGTATTTGTGTTTTCTGGGYAGGGGGATTGTTAGCCGATGCCGATACATGGTTGTATCTGTCATGTATGTATTTCAGGCAGGGAGATGAATATCTACTTGGTTGTATTATTTGGGTTATTTGGGCAGGGT
933	SalHit.S98604_475	BT09	1.058	21.713	no	0.0805		0	0	0	0	0	0	0	0	0	0	0.903403	1.88505	5.08729	0.996165	0.858292	0	CCTGTCCTTTATTTCATTGCCGTATCTGGAAACGGCTTTTTGCTTGACTGATGGATTTCATCTCACCATTCATTTGTCAGCTGTGTTACAATGGTGATGGATACATGTGGYAGTCATCCACTGCCTCACAGCGACACCATGTGGCACAGCAACACAATCCACACGGATTCCCGCTAACACACAGTCAACAGGCCATTTCACATTTCGATTTTTTGATTTAC
934	cDNA.S211903_5325	BT09	1.058	25.463	no	0.0949		0	0	0	0	0	0	0	0	0	0	0.167844	6.78647	1.93772	0.81156	1.42225	0	TCTCAATGTCTCAACTTCTATATAAGGCATTGCTTTTTATTTCTCCTTGAGGGTAGAGTTAGTTTCATGGTGTCAGCTGCTGTTTATGTTATGCTATTATTCTGAGCTCCRTACGGCATTGGAGGACTGGGCTTCAGAACCACTGGTCTGATGATGCCTATCATATAACTGTCAGAGAAGAGCAGCTGGGCTTTCTTGGCAGGTACAGCATCCTGGAGGGA
935	Gdist.S11806_2740	BT09	1.058	25.488	no	0.1271		0	0	0	0	0	1	1	0	1	0	1.08722	7.02674	1.02679	0.365239	0.853807	0	TCGCAATATCTTAAATTCGTGAAACTGTGACGCAGAGATGGAAACGTGCTCTGTGGCGCATTAGTGGATGTATGGTGCTGCCAAAAGATGACTGCGACCATTCTCATGCTRCCAACTTATTATTAAAACTACCGGTTAATTAATCAGATATGTGCGGTCCACCCGGCCTCCTGAACAAAACTGTTATTCGCACTGACTTTCAGTGGTCTGGTGTCCTTTTG
936	Gdist.S11806_3970	BT09	1.058	25.488	no	0.0941		0	0	0	0	0	0	0	0	0	0	0.378869	5.83935	1.27049	1.67571	0.298325	0	TAAGCTGCAGGCCCCACAGTAAATGTCTAAAATACTCCCACTATGGTGTCACCTTTTAGTCATTTCCTGCTGTAACTTTCCAGAGTGTTATATCATGCAATAGCCCCTAAYGGTGCACGGGGAGAATGACTAGGCACCTCTTCCTCTGAAGTTTGTTCTCAATGAGGTGAATAAGGACTCAGAATCCCCAGGTTGAAAACCCCACATATGACTCACTATTT
937	Gdist.S73922_1114	BT09	1.058	25.489	no	0.0716		0	0	0	0	0	0	0	0	0	0	1.63441	4.20167	1.27868	0.0814715	1.72169	0	CCTTCTTTATTACTTTATCCAAAATGTGTGATTGTGAAAATCTGTGAAATTTGTTAAGGTCTAAATCATTTTTGCCATTTTTAAACAGTGTGTATCAACAAGGGGAGAGAYGCGCTGTGAAAAGGGCACTTTTTCTTGGTTCTACTGTCTGTCTCCTTTCTTGTGTTTTGATTTATAAAACGGTGGGAAATGAATAAAATAAGTATTGTTAACATATAGTC
938	Gdist.S383195_199	BT09	1.058	26.119	no	0.0663		0	0	0	0	0	0	0	0	0	0	1.94519	2.13827	0.749052	1.17423	0.557662	0	NNNNNNNNNNNNCCCTTGGTGTCCCAATTACATTGCTTATAAATCTGTAGTCAGTGAGATGAGATGAGAGCTGATATCGCCTCTTACACATGTACTAAGCCTCAGGAAAGYAGGAAATGTGACTCCACTGCATTCAGTTCAGTCTGCTGCTCTGGTTTAAATCAAAGCCCATAATTTCCATTTCCAAAAGAGGACAATTAGTTAGGATTAGGACCCAAAAC
939	Gdist.S14395_8283	BT09	1.058	27.488	no	0.0694		0	0	0	0	0	0	0	0	0	0	5.36128	0.970343	1.73301	1.0881	4.02906	0	TAAAATAACATGTAAATGATGTCATTGTGTCAGACAATACTTTGACAAATGGCACGTTGGAAAGGAAAGCATTTCTAGATGCTGTTCTTGGCATGCCGAAGAAAGTTATTMTTTTAAGTTTCTTAATTAGGTTATTTTTCCATTTCTTAACTTTCCAGATTGTTCTTTCAAGTCCTCTTCAATCACCTCCTTAAATAGATTGCAGTCTGTTGTAACTCATT
940	Gdist.S341583_8089	BT09	2.002	28.959	no	0.1582		0	0	0	0	0	1	1	1	1	1	1.34026	4.44105	3.37048	1.42815	3.6636	0	CAAATTAGAGGATCTCTATTACTGCAGTCTTATCTCAGTGACAGACAGAGATGTTCTGGCCAACAGTTCTTACCCTCGTCTCAGCATTAACCTTTCTCAATTTGTTGAGAYAATCTTCAGAACAAGTCCCCTCGAGTGTGAGTTGTTCATTCTGCAGATATTAAAGGGATTGTGTCACACACATATAATGTACAGTATGTGGTATGACAAACGTTGTACAT
941	SalHit.S452627_2679	BT09	2.003	31.38	no	0.0637		0	0	0	0	0	0	0	0	0	0	3.0603	3.05999	2.0462	1.85035	1.83279	0	GTACCCATCCCAAACCACACATTGCCCTTGTTATTGACTGTCCAAAGGACACTAATGTACTATGGACCAGAGCCAAAAAGTACTGTGCAAAACTAATTTAAAATACTGCAYGATGGCAAAAGATAACATTCATGCACTGCCCCACATTCAGCCCTGTAATGTCAAACAAGATGTGAATTGTATTACTATCACCATTGTGATGTCAAGTGCTCATACAATGT
942	Gdist.S171839_7107	BT09	2.004	36.96	no	0.0963		0	0	0	0	0	0	0	0	0	0	2.83932	1.9373	4.72688	1.3593	0.569949	0	CTACATTTTTTACTTTTAACTGCCAACATGCCCACATCCTTGTTTCGGATTTCAGAAGAAAAACAAATGGAAATCAATTGGATGTTTTCAAGGCAGCATTCAAGTTTGGAKCAACATACTTCAACTAATTGCATGTGGGGGAAAAAACAAGGCGATTGAGCATGAAATCAGAATGACCAATATGCAAACACATCCAAGCCTTGTAATGGTTTAGTAGTAGC
943	SalarSNP.GCR_cBin18774_Ctg1_178	BT09	2.612	37.68	no	0.1697		0	0	1	0	0	0	0	0	0	0	1.51292	6.28079	1.28729	0.572447	0.253777	0	CTCAGAGCACCGGAGCGCTGGACCAAGCTCTTAATGCGCGGGAGNGAAAGYGCTTTGGTCTGCAACCTTTCACACCTTCACCTCCCCTTCATATGATTGAA
944	Gdist.S61132_7845	BT09	3.219	43.999	no	0.094		0	0	0	0	0	0	0	0	0	0	5.39918	0.522348	2.61932	0.379693	0.721066	0	TCCGGCAGCAATACCTCTTCAGACCAAGAGCATCAAGGGCATCACTGCCAACCAAACAAAAGGGAGCAGACAAGAGAGTTTGATATGTTTATCAGGAGTAGCCTATGTAGMTATTAAAAATATCAGATGAAATAAATTAACACTACAATATATTTTCAGAAAGGGTTTCATCTTAGGGAAATACAATGTAAACAATGACCACAACAAACAGGTGTCGCTCA
945	Gdist.S61132_5155	BT09	3.219	44.012	no	0.0938	yes	NA	NA	NA	NA	NA	NA	NA	NA	NA	NA	NA	NA	NA	NA	NA	NA	TACTGATGGCTAGTCGATTATGTTGTGAAGGCCTTTCAAAGCTCTGGAATAGCCTTTCTATCCAGCTGGTAACATAAAGTATACTAGCTGATATTTGTCTTTTATCTCTAYAGATACGCTGAGGTAGTGGTGGCCACAGAAGAGTCATTACAGAGGTTGCTGGAGACTTTGCCAAATTGTCATGTTAATGGAGAAAAGGTGGACTGCCGCTTTGCCACACG
946	cDNA.S333649_178	BT09	3.461	47.928	no	0.026		0	0	0	0	0	0	0	0	0	0	2.79071	1.73125	1.13654	0.339665	1.08554	0	CTCCGCACAGCTTTCCAGGTTCGGCCAATAAAAACCCTGCTTGTTGCGAATGTTGCCGTGTCACATTTAGCTGTCCAACACATGACATTGGGGCGTTGGAATATAGCTGAYGCAGACTGTCTGTGAGGTCTACCCATGGTTTGGAAGCAATAGAGCAGCACTCAGTGGCTATGATAAAGTCAAATAGGTGTGGGGGGTACTGTGTTTTGTAGTTGTCTGAG
947	SalarSNP.GCR_cBin4749_Ctg1_55	BT09	3.703	48.668	no	0.128		0	0	0	0	0	1	0	0	0	0	4.68925	1.567	3.9113	6.07975	1.32261	0	TTATATCTGTCCCTGTCAAATACMGCCAAAAAACAGAGCAAGGAAATCTCAAGTCCTTGAACGGTGGACTATGA
948	Gdist.S315826_2961	BT09	3.734	51.924	no	0.1273		0	0	0	0	0	1	1	1	1	1	0.607323	8.01227	0.479649	4.54209	1.97664	0	CCTGACTGGTCACCTGGAGATCACATTATGACCACATTGAGGCATTGGGATTGGCTCAACCAGACCCCACAACCACCAAACACATTAGCAGGGAATTTCTCTTTCTAATCKACTGTAATCATCACCAACGCGGCAGCTCACCAGGATGCTCTTGTACATGTTGCCGTTGTCCACGTCCAGGCTGACCCGGATGATGCAGCAATCGTCCACCTGCTGGTTGT
949	Gdist.S332185_8167	BT09	3.754	51.947	no	0.0786		0	0	0	0	0	0	0	0	0	0	2.38318	3.649	0.920683	1.46717	1.97496	0	CAACATCACCAGTAGCCTCCAGGTCAGATGTTTTCAGACCCAAAAAGTTAACTACTTAGACACTGTTGCATTTACCTCTGGGACCAGCTGCTAGACAGTGTATCTCCTCAKAAGAATCCCATCCATGCCTGGTGGTTTCAAGCGACAGCTGATCTGTGTGTCTTTGATTGACAGGCACAAATAAACTCAGATTCTATGCATGGGAGCTGCCACTTCAAGTA
950	Gdist.S655608_6910	BT09	3.776	51.947	no	0.0646		0	0	0	0	0	0	0	0	0	0	1.10721	0.49758	0.409561	3.69185	1.05179	0	TTTGTGCGAAAAAAAACATTAGATTACTTTGACATCTTGATATTATGATTAGGCATGAAGCAATGTTTATACTTGTTATAGGCGTATTATCATTCTTATAATAATATGAGYAGGAGTAGGCAAGGATAGGCCTAATAAGGATAGGGCTAGATTGTATAGGCCTATCTGTTTTTCGAGAATAAAGGATTTAATGATACAATTCCAGGTCGCTATAGCTCCAT
951	cDNA.S472595_1354	BT09	3.777	51.948	no	0.058		0	0	0	0	0	0	0	0	0	0	1.69872	1.57256	3.50085	1.08258	0.487432	0	TAGGCTTATTAATAATGAATTAGTGTCCATTATCTGTTTGTGTATTGTGAGTGTTGCAGCGCTGGACATTTACAGGCAAACAGAACTCCTCGAAGGCTGGCTTAACGAACRTGGTGTACTGGGTGAGGATCTGCTCCAGGTCTCTGCCTCGCTTCATATCCCGCAGAACTGCAGGTAAAATCCACAACAAGCAGATCAGGACCAAGACGTGACAAGTATGT
952	Gdist.S26010_4642	BT09	3.778	51.948	no	0.0449		0	0	0	0	0	0	0	0	0	0	0.898361	0.373569	1.15723	3.42749	2.14818	0	TGTGTCATACTTCAAATGGAAGTGCTAACTAGCTAGTTTACAAGCTAAGCTGCAGAGGTTCCTTACCTTGACCAGTAGCAAGTTGATTGTGTGGTTCACATTGGGTGTACRTTGATTGTGTGCAACTACTGTGAGAATACGATAGCTGTAGATAGGAAGTGAATGTAGCTGACTACTATAATGCTAATAGAGATTTAACAAATGCTAACTACCTAACTACC
953	SalarSNP.ESTNV_30052_103	BT09	3.779	51.948	no	0.0897		0	0	0	0	0	0	0	0	0	0	1.25086	1.50538	1.26472	0.200824	1.05053	0	TGTAGGGGGGCGACAGGGAACTAACAGTGCCGTGCCACACGGTGTATACAAATACCAGGAAGATTAGCTAACTTTGTATTGAGGATATCGGTACCGATAATARTCACTGATTATCTCGATGATAGATAGAGCTGCGCATCGTTCTAAGTTAGCTACAACGCCATCCATAGTTCCGGTTGACGTCTTGAGTTGCATCGAAGTTGGGCGAAATAACGGTTATTTCATTACTTCACCATATCCACCAGTTAGCTAAAAACAGCCTATCTGATCAGTTTTCAAAATGGACGATAAAGTNTTTACAAAGGAATTAGACCAATGGGTCGAGCAACTGAATGAATGCAAGCAACTGTCGGAGAATCAAGTGAGAACGCTCTGCGAAAAGGCTAAAGAGATCCTGAC…
954	cDNA.S212066_3949	BT09	3.784	51.949	no	0.0414		0	0	0	0	0	0	0	0	0	0	1.50235	2.25533	0.0379833	0.897452	0.622909	0	TCTCCATTGTTGACAGCTTCAATCAGCTGCTCAGTGATCTTGATGATCTCCTGTTTTCGCACTGCAGAGGGAACCAATAACATAGTGGCCACAGGTACGGGACAGTACAAYGGTTGAAAAACACATTGTTACACTCTCGAACACAGCAGAAGCTCACACACATACTGTACATTCACACATACAAAACATAGTCACACACTCACAAACACACACTGCATTGT
955	Gdist.S116080_1571	BT09	3.781	51.949	no	0.0598		0	0	0	0	0	0	0	0	0	0	0.682523	4.52028	1.18789	0.722731	2.37553	0	ACCGTCCCGGTCCTTGTATTTCCTTCAAAGTGAGAAGACCCATGGCAGGGTTGGAACTAAAAGCAACTGCTGCCTTGGCCCTCTGAACTGGGCCTTGTATTCATAGCAGCRTTTTGGTGTGTCTTATGGTTGGTGAAGCCATCTCCAATACTCTATCTGACAGCATGTCACATGATGCGTGTATATATGAGAGCATGTGTCGAGGGAAAAAAAGTTTAAAC
956	Gdist.S31367_2663	BT09	3.783	51.949	no	0.0356		0	0	0	0	0	-1	-1	-1	-1	0	0.980421	0.967248	1.03693	0.729156	1.64739	0	CTGTCAACGCGGTAAGCCAACCTGGTGTCTGTGTCTGTGTGTGTGTGCGCGCCTTGGCAGTGTGGAGGAGATGGTGCTTTTTGTTTCCATGACATTGTCCAGGCTTCCGTRTGACCTTTGTAATTTTTGGGTCCTTTGCAAATGTAATGTAATTTGTGGTTTTTGTGTCCGCAAATTACAGATTGATATAAATGTTTTTCAATACGAGTCATCCGTTGACA
957	Gene.S171637_2011	BT09	3.79	51.949	no	0.021		0	0	0	0	0	-1	0	-1	-1	0	1.00633	0.187732	1.56306	0.641192	0.249856	0	TAGCTTCTCAGGGCTAGCAACACACTGTTGTGTCCTTTGAAGGGTATGCTTGGTCTGGGCATGTGTGGTTCTTTGTAGTCTTGTTTGATTGGCATTCAACTTTGCATTCAYGCTTACCTGCTTAGTCAAGGCATAGGCCTTCATCCCTGGTTCAGGGTGAAGTACTTTCCCCACCCGTGCTTCCCTAGCTCTCGCACATGTTAAGGTGGCTGTTTTTGCAG
958	Gene.S171637_4433	BT09	3.789	51.949	no	0.0455		0	0	0	0	0	0	0	0	0	0	1.19094	2.35481	0.0956091	1.27538	1.91007	0	GAGGTAAGAAAAAAAAAGTCTGAGAAATAATTAATGTCAGCAGCACGGTGTAGAAAAAATTCAAGGTGAAACTGACTTGTACCTGTTTACTTTCTACACTAACAGGGGTTMTTTAAGAGTCTCACAATGCCTCGAAGAACCTGACTAGTAGGTAATATAGCGCATAACATAGTGGTCAGAATTATGACCAGCTGGCCTTATGGTTGTCAGAAAAATATGTC
959	Gene.S171637_7022	BT09	3.791	51.949	no	0.0426		0	0	0	0	0	0	0	0	0	0	0.124506	1.13705	0.0244358	0.797179	1.49925	0	GTTATAATCAATTTAATCCATTTTATTTAGAAATTATTTAGTAAGTAATACTTAAAAGCTATGTCAAGTTGTCTTATTGTAATTATTTAAATGAAATATGGCGAGTAAATRCTGTTGCACATGTCACCATTAATATCCCCAATATGAGGAGATTTGATGTAAAGTTCCTCTTTTTAACTCACCTGCACATTCATTGTCTTTGTTCTTTCTTTGTTGTTCCT
960	SalHit.S492378_5464	BT09	3.787	51.949	no	0.0616		0	0	0	0	0	0	0	0	0	0	1.4714	3.87823	0.911255	0.223026	0.8081	0	CCCCTGTTGTTACGACTCAAATAAATGAAAACATTTAAACAATTATTGATCATTGAACAGGTACCTTTTTATTAACCTTTTATTTATGCCTTTGAACTCTGACCTTTCCCRTGGTTCTCTGCGGGGTTCAGGAGGACGTATTCTCCATCCCGGGCCATCGATCTGGGCATTCTGAAGAAGCTGAGGATTCGCCATGACAACAGCCAGTCTCATGCCGCCTG
961	SalHit.S492378_7434	BT09	3.786	51.949	no	0.0611		0	0	0	0	0	0	0	0	0	0	3.10482	2.68541	0.230526	0.863015	0.0115909	0	CCTTATCCTACCAACTACCATGCCATATCATACCCTTGTTTCCCTTCTGTCACAGTTGTGCCGTACGAGATCAAAACCAGTGACCTGTTTGCAGCGGGTACAGACGCAGAYGTGTTCACCGTGCTGTACGGTCGAGACGGTGTGTGCACCCAGCAGAGGTCTCTCTGTGTCAACAAGAGGGAGCGGACCATGTAGTTTGAGAGGGGAGCTGAGGACATGTT
962	Gdist.S111722_10398	BT09	3.791	52.46	no	0.0288	yes	NA	NA	NA	NA	NA	NA	NA	NA	NA	NA	NA	NA	NA	NA	NA	NA	CAGACTGTAATGATAGTAGCTAGCGCTGAAGCCAGAGTCTAAACTAAATGGATCCTCCAGGAGAGTATGTTGTAGACCCAGGATTGACTGTCAGAGGAGTAGTGGGGTTGMTGCTGGTGATGAGAGGTTTATTATACTGCAGCTACGTGCCGTACAGTGCTGCATCTCTTCTGCCTGAGCTGACCATGGGACTGACGACTGTTACAGAGAGAGTATAGAGC
963	Gdist.S111722_10937	BT09	3.791	52.797	no	0.0302		0	0	0	0	0	-1	-1	0	-1	0	2.6885	0.287775	2.92847	0.944156	1.24529	0	AAATATTTACTGTACAGCCTGATTTCAGTTGGGATCAGTGTATTTAGATGAGGCGCTGTGTTAGTTTAGCAGCTTCAGTGTGTAGATGAGAGAATACCAACCAGCCTGATRCTGTTAGTCTGTCAATGTCTTAATTATTCCCTCGTCAGTGGACTGTCTAGCCTGGATCTCTAACTAAGGACAGATGGGTTAGGNNNNNNNNNNNNNNNNNNNNNNNNNNN
964	cDNA.S337711_8313	BT09	3.791	53.284	no	0.0493		0	0	0	0	0	0	0	0	0	0	1.08412	0.071685	1.0106	4.77805	1.86045	0	TAATATAAGAAGTGGGCTGCCTGTGTAAACGCAGCCATAGTACACAAAGAATCATGAATGCCGAAATACATTCTCACACTGGCGTTTTTGACAGGCAAAAAGCTGCAAGCKACATTTTTATCAAACTGTAAAGTAAAAGCAGTGAATACAAAAATGTCAAGATCTGTATGCAAATGATAAACTATTGCCATAAATAAAAAAGTATCAGTAATTTACTGTAA
965	Gene.S268762_268	BT09	3.791	53.769	no	0.0635		0	0	0	0	0	0	0	0	0	0	4.56047	1.52104	3.96564	1.14619	0.517907	0	TGAAAAACATGTTAAAAAGTCACTTTGTTAAAAGGCTGTCTTCGGTCCTTTGTACAGGAACGGGGTGAGTCCTTATCAAACGCACTTCCTTCTCCTCCGAATCAATTACCRTCCTGTCCATCGGGGCCCAGAGGAGATCCCTCCCCTAGGCGCATTGCCCTAGGTGCCGCAGCGCTGTCAGGCCGTGGGCGCCGGGACCTTGGGTGTTGTGGGGGACCCTN
966	Gdist.S253806_1210	BT09	3.791	53.799	no	0.0519		0	0	0	0	0	0	0	0	0	0	3.63387	2.96107	1.03135	1.02734	1.29559	0	AACTGCTTCAATGAAATGTTTTATCCAGGTCTTATAATAGGAGTGATATATTATTAGGCCTTTATAACTGACAACACACATTTTTATGTCGGTTTATTAGTCTCTTTATTRCAGTCTTTTTAACATGTTCAATGGCAATCCAGAGAAGAAGTACTCGGTCTTTTATATACCATTATTTTTTCACTAAGAGGGCTGCAGAGAAACGTGCTCTGTCTTTTGGC
967	Gdist.S82400_4842	BT09	3.791	54.104	no	0.0507		0	0	0	0	0	0	0	0	0	0	0.189681	0.319039	3.07944	3.31025	0.276077	0	ACAAATAGGCTAGCCATGATTGGACCAAGAGATTTCCATAACCATGCCACCCACCTGACCAGGAAAAACCTCTGGGCACTACTGTTTAACACTAGAGAAAACGGTCAAGGMTCACCAAACTTCTCAGAGGGATGACAAACCCAAATAATTATATTTCAGCTTTACCACAGCACTAAAAAGTGGGCAAATTGCTATATAAAGTCTAAGATTGAGAGGTAGCA
968	Gdist.S60782_1920	BT09	3.791	54.425	no	0.0694		0	0	0	0	0	0	0	0	0	0	0.94933	0.92858	3.66257	2.73331	0.0720049	0	NNNNNNNNNNNNNNNNNNNNNTTATTGCCACTGACATTGGGGGTCATAGCTAAAAGAGCAGCACTAGGAAGGCATACACAGGCATGGTATTGGCAGAAAATTCATCTTTCRTCTGTTTATTTGGACACACAACTCATCACTTCCTTTCCTATCATAGGGCTCACTTATTCAGAGGGTGAAGGGATAATAAAGAGAGCTTATGAAAGACAAACACACTTGCN
969	Gdist.S122028_6849	BT09	3.791	54.747	no	0.0502		0	0	0	0	0	0	0	0	0	0	0.991831	4.66169	3.10764	0.788499	1.09114	0	GTTAACCTATACAGAGTGCAGGGAGAATCATTACTCATTGGCTTAATCTACTAACCAATCATCTCCTACAAAACCTTCCCTGTGTGTCAGCTCCGTCGTATCGGTCCAACRTCTTGGCAATAAAGAGCTTCTGTTTGTAATTCTTATTGGGGTAGGGTTCCCCACAAGCACAACATACATTGATCATACATTTGAAGGGTGTAGTATTTCTTCTTCTCGGG
970	cDNA.S219947_3820	BT09	3.791	56.079	no	0.1085		0	0	0	0	0	0	0	0	0	0	3.06476	0.661318	6.96378	3.67727	0.14671	3	TGTGTTCAGGTGTCCACAGCAGTGGTGGAGCCCTATAATTCTATCCTGACCACCCACACCACCCTGGAACACTCAGACTGTGCCTTCATGGTCGACAACGAGGCCATCTAYGACATTTGCAGTCGTAACTTGGACATTGAGCGCCCCACTTATACTAACCTCAACAGGCTCATTGGCCAGATCGTCTCCTCCATCACCGCCTCGCTGCGTTTCGATGGAGC
971	cDNA.S349065_3669	BT09	3.791	56.079	no	0.0318		0	0	0	0	0	0	0	0	0	0	0.704796	1.17536	0.950575	1.59938	1.71747	0	GTAGTCAATTTGATGAACAGTCATTCCAATTTTATGCATGGTATTTGATCGAATGATGTAATTTATCAGAAATGGAATTTAACGAGTGTGACAATGATAACTAATAGCCTRCATTCTGTTTTACATGATCATTATTCATGGATCGCCATCTTGGATAACGGAACGATTAGCTAGGTTATATGGTGAGTAATAATGTATATATGTCTTTTCTGATTATTGAT
972	cDNA.S20157_2917	BT09	3.791	56.877	no	0.0627		0	0	0	0	0	0	0	0	0	0	1.50053	0.674451	0.283586	2.66049	0.877948	0	CTTTTCTGTACAGTGAGTGTTTTGTCCATGTGATTGAATCAAATTCTGTTCTTTACATGTTTACTGACAAAAGCTACATAAAGGTTAAAAATTACTGCCGGCTGTAGTGAYGCTGACATGCAATCAATTACCGTACAGTAAGAATATTTGTGGACTGTTACAATTCCATGTTGCACAATCACAAATAATAATGAGGAAGGTGCAAGGGCATGAAGTAATGG
973	Gdist.S40778_1344	BT09	3.791	57.627	no	0.0798		0	0	0	0	0	0	0	0	0	0	3.22316	4.66963	0.20143	4.23852	1.94559	0	NNNNNNNNNNNNNNNNNNNNNNNNNNNNNNNNNNNNNNNNNNNNNNNNNNNNNNAACAAAAGCAAGCTGTTGCATATCAACAGTTGCAGATGACAGTTTGAGCATCTTAAYGGGACTATATAAGTGGGTCAGAACTAAGTTTAGTTGACTAAAACAATCTGGGTAGTTCTACCATATCCATTAGAACTGAACATACCAAGGATAAATACAAGGCCAGGCAT
974	Gdist.S84344_3644	BT09	3.791	57.627	no	0.0662		0	0	0	0	0	0	0	0	0	0	2.75625	2.40495	1.62288	4.36521	3.23734	0	TATTGTGGATGCATATTAAGACAAAGAAACATCTATCCAACAATCTTTGGGTTTCTTTGAAATCAAAGCCTTTTGACGATTACCTCATTTCAATTACTTGGAGAACATATMGTTTCAACGTCAAAGCCACCACTTCTCTGAAAAGGAAGTGGTTTGCGGGTCATAGATGAACAAAAGAATGATATACGAGCTATCCATGGATAATTGATGCCACGTTTTAA
975	Gdist.S218717_4226	BT09	3.791	57.63	no	0.0484		0	0	0	0	0	0	0	0	0	0	3.04368	3.89043	0.294365	0.539036	1.52413	0	GAACCACCAGAGGAGGAAGTGAGGTCGATGACATAGCCATCTCTGGTTGCCAAGGGGTAGAGGTAGGATCTCTCGGGGGGTGACATCCCCTCCGGCGTCTCACAGCCCTCRTCTTTAGCCATCTCCTTGGTGGGGTAAAGTGGTGAGGGCGTATTCAAGAACTTTGGGGATTTGTTGGAGGGAGGAGGGGCAAAGGACGAAGCAGGCTGACCACCTGAGTC
976	Gdist.S286419_10896	BT09	3.791	57.633	no	0.0642		0	0	0	0	0	0	0	0	0	0	2.13711	2.15332	1.49316	2.18249	2.08078	0	CCTGCTGTCATGGACTCTGAAGACTGGCTTCACAGCCCAGAATAGGCTACCGTCCCCTTCCCTGTGGTAAATATGCACTTGCAGTAGGCATCATACCTGCTTTCTCCTGAYGGCCTCCATTGAGGAGAGTGGTGGAGAGAGTGTGGGTGCAAGAGAGGAGCGGGAGTCTCCAACGTATTATTCCTCTTTTCCTTTTCCTCCTCGCATGCAGACATTCAACT
977	Gdist.S286419_16240	BT09	3.791	57.635	no	0.0876		0	0	0	0	0	0	0	0	0	0	4.0648	2.35991	0.223862	3.54637	1.72871	0	GACCTTCTTGTATCATCAATCCGCTTCTCCTTCCAACATTTGACTTCTGTAAAGAACATTTGGGTTGAAGAATAATTTGTTTTATAATTCTCTCCACTAATGTTTTCCAAYGTTCTCCTCCAAAATGCCTGCTAATGGCTGCAACAACTACCACAGGGTCAAAATAAAGTCAATTTGGGATACATTAGTTCAGGCTCCCCCCTTATCTGGCTCAAACAACA
978	Gdist.S193081_187	BT09	3.791	57.808	no	0.0419		0	0	0	0	0	-1	0	0	-1	0	0.534833	4.28124	0.344237	0.23175	0.026374	0	TGTCTTTTGTTTGTTTGCTGTACAAGTGTAGAATGTTACTTTGTTATTTAGGTGATTTTCAAGAGGGAAAGAGGTAGTCAGACAGCAAAACAGAGAATTCGCTCAGAGCCRTTGCTCATTTATAGTCTTCCACGAATAGAGCTCAGTGATGAGGGAGCCCAGTCATCCCTAACCTCCTCCTCCCAGTCAGAGGGCCCTGAGTACCAGACACACTGCCAGGC
979	Gdist.S193081_638	BT09	3.791	57.811	no	0.0405		0	0	0	0	0	0	0	0	0	0	1.71418	2.68747	1.41176	2.61125	0.779397	0	AGTCGTTTAACCATTGCTGTTCTCCCTTTAAGCTGTGAAAGATTGAAGCCGGGAGAGGCTGCGCGCGGCCATGGGAGGATTGTGACACTGCTTCTCTAAAATAACATGACRTTGTTCAGCATTTTGCACACACAGATGTGGTGTTAAAGATGTTGTGACTCCTGGGAGTCTTCTTTAGAATGGAGGAAAATGCAATAAAGGCACTGCTGCAACAGCTTGCC
980	Gdist.S134481_11196	BT09	3.791	57.815	no	0.0801		0	0	0	0	0	0	0	0	0	0	5.39118	5.75366	1.18048	2.46337	1.04484	0	ACCTCTGAGTGTGGTACTTACTATGAGTGGCTCCAGCGTGTACACAGCTGTCTAGATGAATCATGGTTAAGACAGCCCTAGCCGTGCCCTGGATAAAAACGTCTGCCAAGYGACTAGTTGGATCTGACGTGTGTGGGGTCTCCAAATATAACTCCTGCTTTAGAGAGATTAATGAACAGGGAGAAATGAGAGAGAGCGAAGCTAGCCCTTTTTTTTACATC
981	cDNA.S65210_2420	BT09	3.791	57.818	no	0.0851		0	0	0	0	0	0	0	0	0	0	1.87045	1.9263	2.19394	2.55301	0.611397	0	CGTATTCAACCCGTCCTGAACGAAATGTCCATTGTTAATTTACTCAGACTGTTTGTTTCTGTTATTTGGTGTTTGGATATGATCCTACCCATGTAGTGGGTGTTGGGGAGYAACGTGGCTCACTGTGTTTCTGGCCAGAGCCCTGCAAAGCTGTGTGTTTCAGACGCTGAGAGACAGGAGAGAACCAGGCGCCAGTCCAAAGTTGATCTGTGACTAGTGTT
982	SalHit.S32936_4225	BT09	3.791	58.4	no	0.1067		0	0	0	0	0	0	0	0	0	0	4.56899	2.33662	1.03069	4.70489	2.98502	0	NNNNNNNNNNNNNNNNNNNNNNNNGATCTTGACCAAACGTAAATCACAACTGCTGGTATTACTGAATACTATACAGTGCAGCCTAAAACACTAATGTACTGTTAGTGTGGYACCTCTATCAGTCTACTCAATAGTGTTACTAATACTGAAAAGATGAAATGTTATTACTGTAGTTCCTTACCGTCTTCCTGCTTGTTGCTGGGCTTTGCATACATGGCGTT
983	Gdist.S125710_1245	BT09	3.791	58.401	no	0.0856		0	0	0	0	0	0	0	0	0	0	2.04478	1.74287	1.37488	0.245256	0.584745	0	AGAGTATCATACATGGTGTTAAAATGAGACTCTGATGGGGCTTTGCGAGTCGTCAGAGCCAGCTGAGAGATTAGGCAGGCCCATTGAGTCCAGGATTAGACACAGGCTACRTAGCCCTGTGAGGATCTCACTTCAAGCCCTCTCACAGCATGAAGAATCAATAAAGAGAGAAAGCACTGAATGTATCTAGGCATATAATAGTATATTGACGGTGCTGTTCG
984	Gdist.S265018_3760	BT09	3.791	59.181	no	0.0465		0	0	0	0	0	0	0	0	0	0	3.28294	3.59411	0.291369	0.934964	1.26339	0	AAAAAATATTCTGTGGGGAACGTGCGCTAAAAAGGCACAACTTCAGTGATCACCCGGAAAGGGCATACAGCTGCTGTCTAAGACCTTTCAGTCATGGTATCAATGGGATCRTCATAAAGCAGAGCACTCGAAGGAGAAGTATTGTGGTGAAACCTGTGGCAAGCTTTTCCTTTCATCCTTATCCAGTCAGAGTGAAACTCCTAAAGCAAGGGCTTATCCCT
985	Gdist.S200793_5657	BT09	3.791	59.191	no	0.0548		0	0	0	0	0	-1	0	0	-1	0	6.58912	3.07203	2.69989	1.0668	4.67497	0	AATATTTCACCCAGAACTGACCTGTTTCCCGTGTAGCATTTCACTGCACCTTCAGGAAAGAGGGAAAGGCGAACATGAAGGGACAGACCAGACGAAGTACATATGGAGGAYGAATGTAAGATGTGTTGTATAACTAGCATCAGACCCTCTGTCCAATCATCACCCTGATGTCTCTTTACTTTTACCTCCCTCTGACCTTCATTTGTTTATGTTCTGAAGCG
986	cDNA.S23545_3906	BT09	3.791	59.192	MAF<0.05	0.0738		0	0	0	0	0	NA	NA	NA	NA	NA	0.986798	1.11598	0.702377	0.785694	0.666697	0	AGGAGGATAGGCTATAGGTCTCTAGGTTGTTTTCTCTTTGAAATAGCCAGATTTTCTACCATTTTCATGATGTTCGGACTAGGAATGCAGGCCCAGGCTATATTTGATGGYAAGCATTCATAATTATAAATAATTGATCTAGGCTACAGCTCAACTGTAAAAACCGAGAAGTTGTTTCCATGAGTACCTTGGTTGTTTCCACATTCCACCTCTTAACAGCC
987	Gdist.S200793_7519	BT09	3.791	59.192	no	0.0806		0	0	0	0	0	0	0	0	0	0	4.07994	2.33764	0.505122	1.53735	3.9441	0	AGACCCTTGTCAGGCTCCTGTAGCTTTGAGTCNCTTCTCCCAGCCATAGTTCAAGCCCAGAATTGACCCTTGTCAGGCTCCTGTAGCTTTGAGTCCAGCACCTGCGGATGYAGCTGGACGCTCAACAAAGATGGTAGGAGACTTTGGAAAAAGGTTGAAGCCTATATCCTTTAAATTACACTGACAAGTGCCTATAATACAGTAGCTTATACCCTTTGAAG
988	Gdist.S408768_2269	BT09	3.791	59.192	no	0.0479		0	0	0	0	0	0	0	0	0	0	0.493964	6.46835	1.71439	3.04977	1.42859	0	CTGTAATATAAACATATTGATAAAATACCAGTAGATGAAAGTTCAACAGAGAAACATCAATGCTGCTAAATTCTATGTTCAATGTTCTGAAGCAGGCAAGTGATATTGGAYGTGTACTTTGGCCCAGAAATGTTCTGTTTGTTGGAAACATCTAATGATCTATGTTGATTTTAAAGTGCTTTTGGAAGAAGTAAAGGCACTGAACTCTTTCACATCTTCTG
989	Gdist.S65927_7341	BT09	3.791	59.192	no	0.0822		0	0	0	0	0	0	0	0	0	0	0.814737	4.44105	4.70329	2.20359	2.40436	0	AACAAATACAGTGTTGGCTTAATCAAACCCTGGTGTCTGAAGAGCCATTGCAAACACTATGAAGTAATTGATTGGTCCACCGTAGCTTTTTAAATCCACTCCATATTTCAKCTGTTTTGAGACTGTGGGGTAGCCAACTGACCGGGATAACCAGTGACCCCAGGTCAAGAGATCAGTCGTGGCGGCACTACGTAATGTGAGCTCTTGTTACTTGTTTATGT
990	Gdist.S677759_774	BT09	3.791	59.192	no	0.0698		0	0	0	0	0	0	0	0	0	0	2.7871	1.04937	1.89729	2.24879	2.45649	0	TGTCGGTAGTCCGTTGGCATAATGCGGTTATTATAAAAAATATTACATTGAGAGTGATGTAGTCTACGGCAGAACGTGTCCATCGTCTGTATTTGAACTATAGGGATGAAYGAAATACTGATTCCTATGAACATTTTCCCTATAGGCCTATACCAATTATTATGGTTCACCAATATGCTCGAGATAATGCGCATGCATATTCATTTGTAGAATAACATTTA
991	Gdist.S72581_7641	BT09	3.791	59.192	no	0.0218		0	0	0	0	0	-1	-1	0	-1	0	1.58613	0.0918314	0.0952088	0.60847	0.95423	0	ATTTTTTCCCTATTCTTTCGTTTAGAATTTTTGGAGCTCAAATGGCGATGAGTGAATCGCCTCGTGCATCTGCAAAAATGTTGCCTTCTCGTGGCATTCTTGCTTACAATMGTCATTCAGAATTCGATATCCCCTTGATTCACAGTAAAATAAATCTAGCTACATGGTTTCCTTTATTGCTGTAGAGTCGCCTGGCTTCCTCAGAGAACCAAACTACTCTG
992	LD.S139091_1644	BT09	3.791	59.192	no	0.0597		0	0	0	0	0	0	0	0	0	0	1.66243	1.51219	0.637678	2.27532	0.495495	0	NNNNNNNNNNNNNNNNNNNNNNNNNNNNNNNNNNNNNNCTCCATTATTAAAAGTTTCAAATAGCTTCACATTCTTCCATTTTGGCAGTGCATCAGGCTGGCATTTCAAACKAAACTTGAAAGCCAAGAGTTCGTTTCCAAATTTCTCTCAAGGCATCTTAAACCATACATTTATACAGAAAGAGTATGAATGAATAATACATTAGCAAGACCACACCGAAT
993	LD.S139091_9797	BT09	3.791	59.192	no	0.0557		0	0	0	0	0	0	0	0	0	0	0.916451	3.14942	1.04763	1.09477	2.49576	0	CACACGGGTGTTTTTTTTTGCCACCGCAATTAAAAAGCCAATTATGCAAAACTATAACTTATTTCTGAAAATTGACTACAACTCTATATCAGTTCACAAACAGGTTTGTAKCAAAGTTCATACAATGCGAGTGGGGATCAACCAAAGATCTTAGTCTACATTCAGTGTAAAGAAAAATAACAAAGTAACGTGTTAATNNNNNNNNNNNNNNNNNNNNNNNN
994	cDNA.S162418_5551	BT09	3.791	59.202	no	0.0519		0	0	0	0	0	0	0	0	0	0	3.98409	5.51536	0.362423	2.56575	2.97503	0	TCTCGGACCCTGCATACATGATAGGGACAGTCAGCTAGTAGCTAGTGAGCTAAAATAAAACAACCTTATCTAGCTAGCCACTTGATTACTCGACCATGGAGGATATACCTRCAGATATCAAAGCGTTCCTTCTGAATCACCCATTTCTTGAATTTACGGATGATGGTAAAAAGGTTAGCTAGAAGAATTTCCAAAAAACGTATTTTTACAAAATACTGTAT
995	Gdist.S380413_6454	BT09	3.791	60.23	no	0.0649		0	0	0	0	0	0	0	0	0	0	1.11178	2.1442	2.24588	1.29126	0.00444176	0	GCAGGGGGCTCTCGGGTGAGAGGGCCCACCCTTGCTTGGCCCGCTATTCAATAAAAAGAGAACTAGAAACATAGGAAAGAGGACATAATGAAGCCAGATTAAGTGAAGGAYGAACAAGTGAATGAAACATAACGAGAGAAAATGTCCCCAAACTCAGAGGCGAGGAAACACTGTCGTGATGTTAGATATAATAGGACACATGAATCCGTGTATCATAAATA
996	Gdist.S17383_7730	BT09	3.791	61.301	no	0.097		0	0	0	0	0	0	0	0	0	0	2.10508	2.22214	4.89184	0.322159	1.18979	0	TATGGCCCAGTCCGCAGCACACACGCATCTGCCACTGCTCCTGCCCCATACTACGTCTCGTCTGGTCAGTAGAGCACATCCATATGGAGATGGTTAAAACCCTCATTAGTMGGCTTACTTTAAATACAGTCACAGTAACGCTTGTCCATAAAAGCACAAAGCAAAGTGGTTTCTGAGGCGGCATTAACCAGGTCGAGGCATCAAACCCCTGTTCGCTCGAG
997	Gdist.S249409_8748	BT09	3.791	61.317	no	0.0787	yes	NA	NA	NA	NA	NA	NA	NA	NA	NA	NA	NA	NA	NA	NA	NA	NA	TTTTTTTGGGGGGGGGGTGTATGCTGAAGTCATCAATGGTGGCACTGAATGACAGACAGAAGGACTATTGCCAAAATAACAGAGAGTATGAACGCACTTGACGTGTCCTCRTGTTGTTTTGCTCCAGAGCTGGTGAGAGTGCCATTCCTGGAGATATCACAGCACAGGGATCAGGCTGTCAGTTCGTGCCCTCTGCCTTCTCTTGATGGAAATGCCTTTTC
998	Gdist.S249409_9272	BT09	3.791	61.317	no	0.0783		0	0	0	0	0	0	0	0	0	0	2.33835	0.740143	1.51368	2.76587	0.0257647	0	GGACACTTGTATCTGCATGTACAGTACACTCAACTCGAACCTAGAATAAACACTCCTGCAACATTGCAAATGGTTAGTAGATAAAAAATACAGTTGCAATTGCCCCGTAAYGTTGATGTCTAACCTCAGAAAACATAACACCTCACATTTCCATACCCTTTTGGTTTATGCAGTCCAATAGGCCTAAGACTTCATAGGTTATTTGTCTATCAGAGAATATA
999	Gdist.S53951_3539	BT09	3.791	61.366	no	0.0762		0	0	0	0	0	0	0	0	0	0	0.308744	0.953631	4.83373	0.159044	1.53779	0	ATGCAGGCAGTCTAAAAGTAAAAAAAAAACAAATGCATTCTTGTTATGATGGGATGTTTTGAAGTAATATTAAGGTAGATGACTGTTCGATTTCAGTCTCTCACAATAGAYACTCAACAAAGCCCCAAGCAGGACAGCAATTCAGTCCTACTAAGAGCTAAACAAACCATGCTCTACGTTTTAGTTAGACAGACCCAATTTGTTGAGTTTCATAATATTTA
1000	cDNA.S410039_1043	BT09	3.791	63.766	no	0.1322		0	0	0	0	0	0	0	0	0	0	1.16951	1.19583	0.903963	5.8207	0.12802	0	ACTTGTCATTGTCAATTGATGAATTATAAACTGGCAATGCATGAAATAACTGGCAAATCATTATACACTTCTCATTATACACTTGTAAAAGTATTGATGTGTCTCCATGAYAATCTTGACATTCTAACTAACCTGTAAATACAGGGTCCCTTGTGCACCTCTTGTTTTTCACCAAAAAGGATCGTGGCATGACGACGCTGTTGGAAAAAATAATTATGGCA
1001	cDNA.S486536_1792	BT09	3.791	64.267	no	0.1352		0	0	0	0	0	0	0	0	0	0	6.02345	2.79162	0.133502	5.25377	1.95933	0	ATGCATAGAAACGACATGAAATGAGTACACTGACCCCATAGCAATGACTTAAGGCTTGAGCGGTTTAACATGGCCATAGTAAAGAGGTTGCTCCCATAGAGACAGACAAAYAGGGTCCCCAGTACATCCTGGTCTCAGCCTCATAGCAGTGCAGGAAATGCCACACCTCAGTAGAGCCTGTTTCTCTGTTCACTTCAATTGCGTTAACACACACATAACAT
1002	Gdist.S505085_7507	BT09	3.791	65.165	no	0.0918		0	0	0	0	0	0	0	0	0	0	1.21777	2.93889	1.16736	4.12298	0.04315	0	TCATTAACAGTTCCCTATGTGTTTTTCAATGGTTAGATAAATGGCAATTGAAAACCCTCCTAGAGAGAGCGTCATTGATGTGCTGGTGAGATTTGAGTCTCTCCAGACAAYAGACCATTGATTTAGCCAGGCAGCGAGGAGCAGAGTGTTACAAGGCAGTTACAACAGGGTGTGTGCAGTGGAGAGCAGTATGCAGTGTGACCAGTGTGACCTCCTAAAAG
1003	Gdist.S55012_5914	BT09	3.791	65.165	no	0.0874		0	0	0	0	0	0	0	0	0	0	0.0705345	6.31014	1.41708	3.46951	1.39792	0	ATTATGGGTAATGGAGGAGTGGAGGTAAGGGATGGTTAGAGGTCAAGGGATGGTTAGAGGTGAAGCTCTCTCTTTGAGTCATGAAATATAAACTTTCTGACTGCCCTTGGMTAATGTGATCATGGCATCCAATGTGTTTGATCTCTCGCATGTTGAGTCAGAATCTAAGTATATGCACCACTGAAATGCTTATAAGCTAGTTATTTATAATGTATACTTTA
1004	Gdist.S264340_5568	BT09	3.791	65.195	no	0.1932		0	0	0	0	0	1	1	1	1	1	5.89058	9.21267	4.84596	3.06079	0.79238	1	CTCCATCCTTACTCTCCCTGCTCCTCATTCTCTTTCTCCCTGCAGCCGCCTTTCACTTAGCAGGCTAATCACACTCCATGTCAATGACAAAGTGTTGAAATTGTGTTATGMTAACAAGGAAGAGGAAGGAAAAAGCAGGCTTTTTAGGAAATGTTTCCGTAATGGGCCCTTGATTGATTGACAGGCTCATTCTCTGCCTCCTCTGAGTGACAAGTCCACAG
1005	Gdist.S136510_7699	BT09	3.791	65.235	no	0.0382		0	0	0	0	0	0	0	0	0	0	1.02858	0.64872	1.15257	0.170544	1.43459	0	TACAGCGTAAGTACAGCACAGTAGAAGTTGGACTAAGATTAAGATCCTTTCGCGATGACTGAGCTTAGTTGCCTAATGCAGGCAATCACATGATTGACAGTGTATGAAACRTAAATGTCCATTTGTAATGGATTTGTACTTTATAATTTTTCTTCTGATTGACAAGGTTGACACTTTTTTCCAGAATTTGTCGACAGAGTTTCTGGCTCAAACTTTCCTGT
1006	Gdist.S148_7189	BT09	3.791	65.275	no	0.0534		0	0	0	0	0	0	0	0	0	0	1.92925	0.190057	2.31416	0.456537	3.89426	0	AAAAAATGAGATCCAATGTGTGTAGATAAATACCCTTTACTTCAGCTTTAGACTGTGGAAGTTTTCTCCTACGGACGGAAACCCTGTGACATACAGTAAGTCATGTCCTCRTACGATTTTCTCAGGACATCTGTGACTCGTCATCTCCCTATACCTTGCCAGGTGAACCCACCTTTTCAGGGAGAAAAATCCAAAGGAAATTATTGATTTTCAAAATTCTT
1007	cDNA.S345393_606	BT09	3.791	66.643	no	0.0255		0	0	0	0	0	-1	0	0	-1	0	1.85596	2.89263	0.495461	0.0637215	1.24481	0	TGGATGAATAGTGTAATGGCCTGGAGATTCTGTTCTACCCATCTGTCACACATCAAAGTTTATAACAGATCTATAACATCACTTAATACAGCTCTCCTCAGCCATGCACCKCCCTGCTGGGGCACACTGACATCGTTTAACTATAGAAAATAAAAAAACAAGAATGTATGATCATCAATCAACATACAATAATAATCACATAGCCAATAGACAGATGGCTG
1008	cDNA.S18529_1354	BT09	3.791	66.958	no	0.1164		0	0	0	0	0	0	0	0	0	0	2.6422	5.77556	3.23194	4.18834	0.395684	0	GCGTTGGTCTGTTCTCTATTGTCCAATCAGAAAAGCCTTATGTGAATTTACTGTAACTTTTATAGCTGAAAATATAAGAACATAAGTGGTGAAGGAATAATAGAATATAGYAGTAGTACCCTAACATACAAGGAGGTCAGGTCACTTTAACCTTTAGCAGAGAAGCAACCCACGCACAAAGCCCAACGCAGACAAGTACACAGTAATACATGTCAGCCTGA
1009	Gdist.S326794_3302	BT09	3.791	66.984	no	0.1337		0	0	0	0	0	0	0	0	0	0	2.8871	2.90734	3.16411	4.99577	0.523601	3	TAATGGGAAGGACTCTGCCATGGAGACAACAGAGAGCAAAAGGTAACACATTTAACAGAATTCATATTTGAAACACCACAACCATTTTCAGATGGTAGGCAGTAGACACCRCTTATAATACTATGAAAGTGTCTGCTCAGCAGTGGTAATAACATCATGTTATTTTGCCCCTGTCAGCGCCAACTCCCACAGCCCTTCCCCTCCCAACAGCTCTATCGTCT
1010	cDNA.S166130_1937	BT09	3.791	67.009	no	0.0464		0	0	0	0	0	0	0	0	0	0	4.12843	2.18285	0.834406	1.56373	0.914013	0	TGTCAAAGGCCTAGTAATCTGAAGCCGTATGTAGTATGTAGTAGACCTGTATGTGGATGTACTCTGTAAAGCAAGATACAGGGGAACAGAAATTACACTATATCATACTCRTCAAACTAACTATAGTGCTGTCCATGAGGCTGAGGGACCGACCTCTTACTGAGATGTCCACCGATCTCCACCTAATAGTTTTAAATAGATCTGGGAAACCTGAATGATTT
1011	cDNA.S47498_732	BT09	3.791	67.529	no	0.1445		0	1	0	0	0	1	0	0	0	0	3.47088	1.88704	1.11151	4.98961	0.985395	0	TTGCACCTGAAGTTGATCCTGGATCAATAATGAATGCCTCCTTCATCCACTTCATCCTAAGAAAGTCTTACAACTGGGAGACTGGGAGTTGGGTTTTTCAAAACATCACCRTCATGCATTATTGCTTCTAATCTACCCAAATAGGGGTCATGTAAAAACAACAAGCTGTTACAGATCATTATTGTCATCTTTTAATCAAAACAGGCTAAAAACAATAGGGT
1012	SalHit.S697750_3426	BT09	3.791	68.054	no	0.1394		0	0	0	0	0	0	0	0	0	0	1.68347	1.62109	1.34751	2.09232	0.512816	0	AGAAGTGTTGGTTTTGGTTCTCAGTACATCCATGCATGACTGTCTGCATGCAAGCAAAGTCTCACTCTCCCTCCAACCCTAAGCTGGTTTTAAAGGAGGGCTAAGCACCCRTCACATTTCATATGACAAATGAGTCTGCACATCAACTGCATGGGAATCTACCAGTAATTGTTAAGTAGAGGTCAAAAACAACAACATTTGAGTGAAGAGGAGAGAAGAAA
1013	Gdist.S238908_4593	BT09	3.791	68.58	no	0.071		0	0	0	0	0	1	1	0	1	0	1.89511	2.17293	2.46901	5.39662	0.248136	0	CTGTTGAATGTGATATTCAGAGAATTAAAGTATTAAAGTACTGGTTGACAGCATCAGCTACAGCAGCAGCAATGGCTATTGTAACACCAATAACAACAGAAACAGGGTAAYGATAAGTGCATTTGGCTGTGTCGCTTTATTTGCCAAAGAGGAGATTTACTCAGGTGGGTAAACAACAGTGGTGCTCATCTGTACTGTGCTNNNNNNNNNNNNNNNNNNNN
1014	cDNA.S377538_2760	BT09	3.791	68.619	no	0.0489		0	0	0	0	0	0	0	0	0	0	1.09761	1.18616	0.924027	3.44245	0.33113	0	CAAGAGAGGGATTATTCCAAGAGGAGGCAAGCAGAAAGTCTCCCGAGGATGGTTCTCTTTCCTCTGGAGTCCAAAGGAGGCGGAAGGCAGGGAGTGAGAAACCAATACAGYACGCACCTCTTTCAGAGACCAAGGCAAGAAGGAGCTCATACACATTTCCATAATGACTGGACCACACCTGAAATATTCACATCTCATAGGCATACTTTTGCTTAAATTAC
1015	cDNA.S208336_5062	BT09	3.791	68.664	no	0.1261		0	0	0	0	0	1	0	1	1	0	1.58214	0.218644	5.50181	0.266865	0.0819217	0	GTCTCACATTAAATTTCACCTCATATGGGAACACTGCACACAGTTAAGCAAAGTCATACATTGTAACACCTGGTTACTTTATACGAGTCACAATTCAGAGACCTATGGATRCTTAAAAATTAAGACATACCTTGCTGCAGTCATCCATGGGGTGCTTTCACCCAACTGTGTAGATCCGTAATCCTGACCTTTCCTATGATTAATATCTTTGGCCGTACAGA
1016	cDNA.S546013_2702	BT09	3.791	68.734	no	0.0451		0	0	0	0	0	0	0	0	0	0	2.13614	3.6373	3.25012	0.95156	2.28325	0	ACACATTCTTGCCCAAGAACAGATAATGTCAAGTCTGAACAACTTAATCACCACCTATGTTATTGTAGTCATGTGGGAGGGCTCAGTGAGACTCTCTGATAGCATGGTGAKCAACAAGTCACTCCAGTTCCTTCGAAGTTGAGCGTTGTGCTGCTATTCAGTAGTACCAGACAAAACATGTCCTTCCTGGCTCATATAATCCATAAATAACATGTGATATC
1017	cDNA.S495556_576	BT09	3.791	68.765	no	0.0489		0	0	0	0	0	0	0	0	0	0	0.666289	1.43706	2.91282	0.138345	2.77952	0	ACAAAATATACATGGAACATCCAATCGAAACTAGTCTGGTCAAAATATTTACAGTGAAAGATGTGTGTCTGCCTTACCTCTGTCCTGACCTCCAGCACTGACTTGAAGTCRTTTGACATTGATGCCAGTTTGGACTAGAACAGAAAAGGGCTGTTATAAAATGAACGCTACATAGAAAAGTTACATGTACTATTCTTCATTGGATAAAACCAATGGACATA
1018	SalHit.S735493_1940	BT09	3.791	68.796	no	0.0469		0	0	0	0	0	0	0	0	0	0	0.614744	2.75314	2.59953	2.95662	2.74186	0	TTTTCCCTCAGATGGAATTGATCTACTATGTACAGTATCACCCATTGAGACATATGCAACACTCTTGGGAAACCAAACAGCACTGGGCATTGTATTGTCTAAAAGGAGGGYGATATTGAAGGCTCTGCAACTATATATTGCTCAAACCTCAGTCTTTGTACCAAAACAAACATGTCTCCTGCAGTAATCTATGCTGCTCTGTGCTAAACATACAGTCCATG
1019	SalHit.S341887_2153	BT09	3.791	68.828	no	0.0442		0	0	0	0	0	0	0	0	0	0	1.12406	0.486745	5.01542	2.54847	2.84727	0	TCATATTTTGTCTCCCATGTTATTTTCCCCCCAAATTGTTTAGTTTTTTCATCCCCACTGCTGAATTCAATTTGCTTTGTCAACCTGACCTCCTGTTAACTCTGACCCAAYGTCACTAATCCTAAACTGTACATCTGCCATCATATAAAATGTTCTGTTATACCTTCTACATGCTGTATTTTTTTATTTTTTTCTCCAGATGAGCCGAGCCTGCAGTACAG
1020	Gdist.S591863_1145	BT09	3.791	69.077	no	0.0608		0	0	0	0	0	0	0	0	0	0	2.59709	2.04874	0.318314	0.687744	2.21471	0	GCGTGTGTGTTGGCCTCTCTGATCTGTCATCCATCAGCTCCCACCCCTCAGCACCTGCTTGCTTCTCTTTGGTCTCTTCCACTGGACACCTGTACACAGAGACAAAGCAAYGGTCATTTTTAAGTATGGTTTGACCGCAGACACCCATCTTGGCTTGACACTGCTATTATCCTTCCTGACACCTCAGATTTCATTCAACAGTTGCAAAGCAAACCGTAGAC
1021	SalHit.S114016_1877	BT09	3.791	69.323	no	0.0942		0	0	0	0	0	0	0	0	0	0	4.67861	3.16466	2.92261	0.467223	1.95427	0	CCACAATCGTTCTAGATTTCCACTTGGCAGAAGAGAACTATTAATGCAATATGTGCACCTGCAACACCAATAAAGCAAGCACTTGATGTGTGGTCTTTCTGTTACAAACAKACCTCCCTTAGTATCTTTGACAAGGACACAACTCCCTTATGGGTCATAGGGTAAATGCAGGTCATAGAACAAGAGGCTGATGGATCTGTGGGCTGGTAGATGACATTAGG
1022	Gdist.S14656_1414	BT09	3.791	69.935	no	0.0694		0	0	0	0	0	0	0	0	0	0	2.05826	2.34887	2.34053	1.53156	2.94835	0	ACATGCGCATTTGCGCCGAGTTGTCATCTTTGAGAGACAGAAACGAGCAAAAGGTTGGTGGTTGTATTTGATTCACGTTTATTGAAAAAGTATGGATTTCAGCAAACAAAKAAAGTCAAGCAACTACAGAGGACACATGTAAATCATGAAACGCCTACACTTTTACCTCTAAGTATTGACCATGGCCAAATCGATGTCGTCGGAGCTCAATTCCACAAAGC
1023	cDNA.S358873_5176	BT09	3.791	70.523	no	0.046		0	0	0	0	0	0	0	0	0	0	0.941066	0.525006	0.93363	1.00183	1.18167	0	TTATGAAACACTAAAGGGTTCAATGCCTGGTGATTAAAGGATGAAACCACTCAGAGAGAAACATTTAAGATTGGTAAGTTATTCAGGAATGTGATGTGATAGTTTCATGAYGATGATTAGTTCTGATGGATTAGTAGAGGGGAGGGGATTAGCGAAGGTCACTCTCGTCATCCTGTATTTGTTTCTTTATCCTCAGTAACATAGTAGTGTTCCACTGATCC
1024	Gdist.S112887_2627	BT09	3.791	71.111	no	0.0435		0	0	0	0	0	0	0	0	0	0	2.02704	0.2469	1.17287	2.23062	1.89234	0	NNNNNNNNNNNNNNNNNNNNNNNNAGTTTTTATGCGTCTTTTGTTGACCAGTCTTAGTGTTTTTTAAAATGAATTACTACCCTAGTTTTCATGTGTTTCTACTTGCCATCRTCAGCTGTTACTTGGCACCAAGCAAGCTGCCCAACTCCCAACAATAACATATCAAGTTCCTCTGGTGTATAAACATAACAATACTGACAAACCCAGCACCTGTCCATGTC
1025	Gdist.S112887_7924	BT09	3.791	71.666	no	0.0745		0	0	0	0	0	0	0	0	0	0	6.74624	0.904571	2.18936	1.39931	1.74361	0	TGAATGTGGCAGAGAAAAGACTGGCTCCCCCTGCTCCAGGCCAGCCTGTTATGAGGTGGTAGATGGTCAACATAGAAAAGATACATTGGGGTAAGAAAGTGGATTTTCCTRCACATCTCTCCTGTGCAATCTTACCTTCAAAGCACGGATCCGACTCAACGACCCCGTCTTTCGAAACAGCCCTTCAGTATGAAGATGCTGGGATAAAAATTCACAGGCAT
1026	Gdist.S433254_6533	BT09	3.791	71.712	no	0.0613		0	0	0	0	0	0	0	0	0	0	1.98366	2.09142	0.530058	0.589015	0.228672	0	TCTAGTCAACAATTGATTTTAGGTGTAGCAAAGCATTCCGTTTGAACTATTAGACTGAATACCAATGTGGACTGAATAATGCTAGGTATTGGACAGAAGTTTTAAGGTTTRTTTTCCCTCTTGGCCATTGTGTTGGTGAACAGTTTACAACATGGATGTGATGGTGTAATGGGAATGCATCCATGTGGGTGTNNNNNNNNNNNNNNNNNNNNNNNNNNNNN
1027	cDNA.S579834_1157	BT09	3.793	71.75	no	0.0534		0	0	0	0	0	0	0	0	0	0	1.37415	0.142928	2.78921	5.66383	0.322798	0	TACAGATGAGTGTCCCGCTGCGTAATTTCATCAATGCTCATCCCTTCCAAAGCGTCCTCCCTTGATCCTTCTGCATGGCTTTGCTACTTGATGGGTAGGCAGACACATGGYAACTGTGGCAACCAGGAACCACCTTTAGCTGCAGTGACCCATCTGGTTCCGCCTTAACCTGCAGCTACGCTACATTACCCACTGAAGCCTAGTTTTCCACTTCCCCGATT
1028	cDNA.S113096_15997	BT09	3.794	71.753	no	0.0886	yes	NA	NA	NA	NA	NA	NA	NA	NA	NA	NA	NA	NA	NA	NA	NA	NA	TGGAAATGGGGAAATGGCTCATTTTTAAAAAAGAAAAAAAAGAGGCCTATCTGATGTACAGTATGAGAGAAATAAACAAGTGAAAATGTGCAAACGAATGTGTTAGGCCCRTCCTAAAATGTTCATCCATAAGTTCTGGTACTTTGCTTATCGGCGTCAGCTTCAGATGCATGGTTAGCATCACTATACAGTGAGCTAGCCCATCAATTCTGCGACATAGT
1029	cDNA.S113096_14352	BT09	3.796	71.754	no	0.1113		0	0	0	0	0	1	1	0	1	0	0.368729	3.23708	3.24491	3.2729	3.16327	0	GAAACTAAACATACATACGAAAAAATTGCATTTTCATTTTAAATGTTTATTTTTACAGAATAAACAGGATAATAGGCAACATACAGTAAATGCATTCTGCAAGCTACACGYGCTTACGTCAAGGACAGCGCTGTAGAGAAAGCACATTTAGCGCAGTGATTGTATTCATCCACCCTCACCGAGGTGATGCTACTGTCCATAACACTGTGCCTGCTCAGCAT
1030	Gdist.S777928_6280	BT09	4.083	71.755	no	0.0528		0	0	0	0	0	0	0	0	0	0	0.503822	0.429303	1.61788	3.35106	1.23142	0	TCAAGTTTTACTTGAAGAGTACCAAGCATTTGTCTGAGTGCTAGCTGTAATTAAAAGTGTCCTTGTAAACAAGAATCAGACCGCTACCCCTCTTCTTCAGCAGTCTTGTCRTAATCTATCGTTGTATGAGAGTGTTACTCTACAATATGATTTGGAATCAATATTCACCAATTGTGTGTCTCTCTACCTTGAATTGATAAGGAAAGTTAGTGTCATAAATT
1031	Gdist.S777928_1666	BT09	4.421	71.764	no	0.0572		0	0	0	0	0	-1	0	0	0	0	4.15786	0.724872	2.80369	1.68632	3.09964	0	TACTTCATAATATAACACAACTTGCAGATGGACTTCCAAGACAATAAGATACATTCCTGATTTCACAGATACCTAGACACAGTGTGTACAGAATAGATTTGGGAGTAAAGYAAGGGGATGTCATTCAAGTGTAACGTCACTCAAAGGCTCTGCTCTGATATTTGGCTTACTGTTCATGCATTTTATCCAAAATAAGACAAACACGTCTGCCTGCAACTGCA
1032	cDNA.S46895_1964	BT09	4.421	71.774	no	0.0514		0	0	0	0	0	-1	0	0	0	0	0.677742	0.909323	2.1682	1.55103	0.873448	0	AAAAAACAAGTTTAAAAAACGTTGTACTACACTTGATGAGACGTGTAGCCTATCTGTGAAAGAAGTACAGAAGCACATTAATGGGAAGAAGTATAGCAATACTTGCAATCRTTTTCATTGATGTGATGTTTACTCTTATTCTTTTATAATCAGATTATGTGCAGAAATAATACCTCAGACAAGAATATCCAGTGGAAGCAGAAATTTAAACATACCTGTTT
1033	Gdist.S137722_2258	BT09	4.682	73.106	no	0.0783		0	0	0	0	0	0	0	0	0	0	3.12716	3.02291	1.65682	0.350789	2.14498	0	CGGGTGTAGCCTTCGTGTTGGTTGATGACCTTTTTTCAGTGTGTGTAGTTCTCTGTTAAGTTTCTCCATATTGCTCTTGTTTGCTGTGCAGGTTATTCGCTGTTGTGGTCRTTAAGAGTGTGTGGAACCCAACTGTAGTCCTTGTAGGGTTTACAATCAGCATCTTTCTTAATTCTAGATTAGAAATTGAATTAGCCTATGCCAAGTCAGACCTTTTAGTC
1034	cDNA.S238798_3838	BT09	5.923	74.438	no	0.0821		0	0	0	0	0	0	0	0	0	0	4.48814	0.730537	2.28046	1.0275	1.36704	0	TAAAATTCCCAATAAAGTCTTTATTTGGGATTTGTTCAAAGATACACGACTCCCCAGTAGAGAGTACTCAAGGACTCATACCAATGTTTCAAACATTACACGTCCACAATRCCGACATTGCCATTTCACTTGAGCACTCGTCAAGTATTTTTTGGTAGAGGGAGAGCATATTGTCTTTAAGACAGAAAAGTACCCCGTCTCCCTTGAGATCTAGTCTGAAA
1035	cDNA.S509786_2280	BT09	5.992	74.439	no	0.1044		0	0	0	0	0	1	0	0	0	0	3.61558	6.89219	0.50335	0.814426	1.33138	0	AAGTGGATTCCACCACCCTGAAGAAGATTAAGGCCGATCCATCAACCAAAGAAGAAGATGTGGACTCAAAACCAATTGGTAGGCTACCTCCTGCCCTACATTAAATATAAYGTTCACAGTGTATCAAATTCACAAACCCTTAATCAACCAAAAAACAGCATTAAACTGTTCCATGGAGAAGATAGACTTGATACAATAAAACTTTATTGTCCATGTTACGA
1036	cDNA.S242248_1019	BT09	11.764	74.495	no	0.0554		0	0	0	0	0	0	0	0	0	0	0.431484	3.49719	3.05321	2.19672	0.309732	0	TGCGCCGTGAAGCACAACATCTGCGAGGACACAAACACTGAGTCCTGTTGGGGCAAACATTAAGGTCATTCAAAAGGAACAGATTTTGGCTAGGTGGAGATTACATAAAAYAAATACTAGGCTACATACCTGCACCTCTGGAAGCAACGTGCCAGCACCAAGCCTCTCTACAGCAAATAGGGACATGCGGGGCATATCTTCGGTCTTGAATGCTCATGCTA
1037	Gdist.S321568_747	BT10	9.346	65.509	no	0.04		0	0	0	0	0	0	0	0	0	0	0.499322	2.84023	0.359869	3.51579	0.215474	0	GTTGTATAACTTCATATGCAATGAGTTTATTGAGTTTATTTTACCACAATCCCAGACAGGCACTAAAATAATTGCCATCCTTCTCCCTTGCCAGTGGGGTCTGACGCCTAYGAGGGGCAAGAAACGAAATGGTGTTTCTCTCCTCGCTGTAGGCCTACCCGTTGTGATCCTTTGGAAGATATAAACAAGTGAGCTTGGTTTGCTTTTTGGCTTCGGGCAAG
1038	SalarSNP.GCR_cBin11134_Ctg1_43	BT10	8.746	2.391	no	0.067		0	0	0	0	0	1	0	0	1	0	1.77128	5.38999	4.09785	1.68908	2.21037	0	GTGTCCTGAYGTAACAAGGAGTGTCCATCTTCATTAATTGTATGTGTGTCTCACCCTCCA
1039	cDNA.S639012_1637	BT10	8.767	2.72	no	0.0636		0	0	0	0	0	0	0	0	0	0	0.411086	3.77662	1.13326	1.6165	2.37233	0	TGCGATCTCAGGTTAGTGCCTCATGGCTTGCCTGTCAATCTGTTCTTACCTTGTCCTTGTGTAGAACTCACCATGAAAAGCAGAATCATAAACACAAGAGCCATCATCATRCCATCAATTCACGATGACTGCTGTGTTTGAGTGTTCAATCTAAAAGGGAAATCCAACTAAATCATAACTTCCTCCTCACTCCTCTAGCTTCTCTCATATGTTGCACCAAT
1040	cDNA.S443384_1089	BT10	8.783	6.647	no	0.0349		0	0	0	0	0	0	0	0	0	0	1.08266	1.10624	0.971013	2.81983	0.103998	0	GACAGCCCGGGCAATGAATTGGCCAATGAGCTGAAAGACAAAAAGAAAACACGGTTAAGACACACTGGTCTCAAACACTTCTCTCTCTGGTCCACCCCAAAACAACAGAAYGGGAAGTTAGCTCTGGCAACCAAGAAATCAAAATAAAGAGGACAGACTGAACTGTTGCCAAATAACATGCCCATGGGCCTGAAATATCTTGACTGCAACCATTATAGTAC
1041	SalHit.S304891_1949	BT10	9.346	9.605	no	0.0485		0	0	0	0	0	0	0	0	0	0	2.66857	2.10164	0.440423	1.82943	0.0917232	0	TGTAAACGTCAATTGAGTAAAAACAAGACAAAACATTGTTGTAAAGGTGACCAGTGGCAGGAAAAACAAAAATATATTTTTGTTGAATATGCATCTGGACATGCACAAAAYGGCCTTGATGGTATGACACTATTCCTGCTGATGATATTCTACTTGGCAAGGTACACAACTGAAAAAGTACCTGTCTTGTTGATACTATATGAGTATTAGACTTTAGGAAC
1042	SalHit.S304891_767	BT10	9.346	9.991	no	0.0632		0	0	0	0	0	1	0	1	1	0	3.54142	2.19206	3.58673	0.931357	1.46642	0	AGCCTATAACCTGTCATGCATTTGCAGAATGTTTTATAAGGTAGGCATGATATAGGAACAGAGAAAGTACATTGAGTTAACTGAGAATCTCAAATGTAGTCTTTGGCAAAKACATTTCTTTCTGTTACCACAGTTGATAAAGTTGCCATTTCTTTGGTGTTTTTAAGTTTTAAATTTTTTTTCTCTCCATTTGTTTGAATATGTTGTTTGTTTTTTATGAG
1043	SalHit.S159013_6091	BT10	9.346	10.034	no	0.0774		0	0	0	0	0	0	0	0	0	0	0.618493	3.86199	3.25737	3.82741	1.04866	0	CTGATTAACTATTTGCACACGGGTGTTAGAAATGGGCCTATCCATAATTTCAGTGGTTGGCATTACTTTTTACTTGCCCTCTGTAATCCTCCTATTATCAATGCATTGTCRTTGACTGAGTAATCTATTTCTCTCGGGACCAGCTACTATCCAACATGGGCGGACACGACGCAGGAACCAGTCACCAGTTTACTGGTTTTGCCAAGTACTTCAACGCATAC
1044	Gdist.S352552_6424	BT10	9.346	13.043	no	0.0808		0	0	0	0	0	0	0	0	0	0	0.61741	0.738682	0.25561	2.96888	0.924467	0	GGGTACCAATTTGGACCATATTTATTGCCACATCCATATTTTCTGGAGGGAGGATTTGTCAGATAAAGATGTGTGTCATTTGAGGGGTCACCGAATACATTTTAGTTGGCRTAGTCAAAGGTCTTGTTATTACCTAAGATAAGGCCTTCATGAGCATTCAGTGACGCCAGTTATAGTCTAATTCCTACTACTTACAGTAGAAAGAAGTGTGGCAAATCTTC
1045	Gdist.S76491_5549	BT10	9.346	16.803	no	0.0613		0	0	0	0	0	0	0	0	0	0	0.142647	4.19085	0.0274372	5.69973	0.307548	0	CTGACCAGGGATGGTCACGTTCCCGTGGGTCAGGAAGCGGTAGTTCTTGTAGTCCTCCAGACACAGCTCAGCTGGTTAGAGAGACAGAACACATTATAAAAAAGGCAGATRCATGTGTTAGTTATTATAAGTTATAAAGCATATCTGCAGGCTTCAAGTAAAAAGTGTTACTGGATATAATTTTATTTAAAATCAACTTATTTTACAGTCCAACCATNNNN
1046	Gdist.S117671_3409	BT10	9.346	20.562	no	0.0486		0	0	0	0	0	0	0	0	0	0	2.45919	0.50994	1.71586	1.18174	1.01933	0	CAACAGTGTAGCACTCGTGATTCCCCTAAGCTTTTTTTTTAAAGGATAAATGCGTTTTTTTTCCAGTCTGAGCGACCCCCGTGCGCACGCACCGCCGACGGTCCTCAAAAKATCTATTCTCTAAACGGACTTGCAGATGTTATTGCCCAGTTGTAGGCTATATGACCACGACAACACCAAGAGCTGGAAGGATTAGATATATGGTGTTGCGCCCTCGTGCT
1047	cDNA.S672840_1084	BT10	9.346	20.575	no	0.0447		0	0	0	0	0	0	0	0	0	0	1.84797	3.02541	1.56336	1.04758	0.272116	0	AGTTTTTTTTGTGTTGTACTCCTAGAGCCCCTGTCATGGTTGCCCTGGCTTTGATTGAATGTGGGATGAAGTATGAAGATGCTGTCCAGTTCATCCGGCAGTAAGTCTGAYGCAAATACACTCATGTAGATCTCTATATACTGTAGCTGCAGCATTTTAAAATGGAGGCTAAAACGCATTGTTTTGAAAGAATCAAACTGAGCTGCAATTGAGAAGTTGAA
1048	Gdist.S233810_3810	BT10	9.346	22.894	no	0.0826		0	0	0	0	0	0	0	0	0	0	1.53368	2.71947	2.25445	2.01391	2.57888	0	GCACCTCTGAGAATGAGAGAAATGCTTGCAAAAGTCTACCATTTTTAATTGTAGAGAGAAATGCAGCCCAACGAGTGAGACAGTTGAACAAAATAATTCACAATAAGTCAYGGCCCATGGAATAGTCAATGGCAATGTAAAACCAGAAAAAATACAACTTCAAACTTGACCTATTTTGAAAAAAATATCAGAGTACGATTATCCTGAATACATCTTGTGTT
1049	SalHit.S675517_922	BT10	9.346	26.39	no	0.0391		0	0	0	0	0	0	0	0	0	0	1.3768	2.61971	2.66503	1.1387	0.630599	0	TTGACAATATCGACTATAAATTCAGGATTTAAGAACACGGAAATACGTCGAATGAGTGCGGAATGTTACAAAATCTCAAAGCGTAAACAACGGCCTACATGTAGCTAACCKACATAACTGGCGTAAGTAAACAAGTCTACTTATCGATCGCAATATGACTGGTCTAACAAACTAGAAAACGGATAAACTGAGATGTTCCACATCCGCACATAGATCTGTAG
1050	cDNA.S365959_394	BT10	9.346	27.726	no	0.0529		0	0	0	0	0	0	0	0	0	0	1.30482	4.30064	0.0641924	0.853275	3.28437	0	TGAAAAAAATTGGCCTTCATCTTGTCATTGGTTCACAACTATAAACAACTGACTGGTTATAACTACTGTTACAACAATAACTAACTGGCTAACCTGGCCTAGGCAGCCGAYAGTGGTCGTGCAGATCTAGCGACCACTATCGGTTGCCTAGGCTATGTATAACCAACCTTCGCTAATGTAGGATAGCTAGCCAGTTATCAACTTGTTTTGTTAGCTAGCTA
1051	SalHit.S683685_828	BT10	9.346	27.73	no	0.0667		0	0	0	0	0	0	0	0	0	0	2.68814	0.869764	1.35896	2.09551	1.31286	0	AAGTCATTGGCCACTGAACCCCATTGTTGTATAAGGAAGTTAACAGGACCATTTCAACCCTGATGTCTAACGTTAACTGTCAACCATGCAGAGATGTATTGGTGCCACAAYGGCGTGCAGGACAAGACAGACGGACACATTATTCTCTATATTGAGAACTTGTCTCACAATCTAGATATTACAGTCATAAGAAAGTTGAGGCAATACAGAGGTGATTTCGA
1052	SalHit.S460384_3598	BT10	9.346	28.454	no	0.0662		0	0	0	0	0	0	0	0	0	0	3.87667	1.0843	1.44602	1.49871	3.11049	0	NNNNNNNNNNNNNNNNNNNNNNNNNNNNNNNNNNNNNNNNNNNNNNNNNNNNNNNNNNNNNNNNNTACGCACTTGAGCATGTCTTATAACTGGTGATGAAAATTTGTTCTRCGATTCATAAATGTTTTTAACTCAACATGTCCATATTTTAATAGAGTCTGTCCCTATAAAACTACTACATTAATGAGGAAATACAACAGTACATTTTTATGAATAAGTCC
1053	SalHit.S144233_6895	BT10	9.346	33.307	no	0.0773		0	0	0	0	0	0	0	0	0	0	4.28986	0.657546	0.786178	5.4788	2.33864	0	TGGACGGTGTATCCCGTACATACGACTAACAAAACTTGACGTCAACACTGTGCATAATCATGTGATTCATAGATGCTATTGAATGCAAGTGCAACACGCGAAAACGGAAAYGCAACAATCGTGTGGAGTTTCACCGAAGTCGTTAACTCCTGTTCAGTTCCCCTGACGTGAACAGAGCCACATCATATCACATGGAGCTGCACCGAAGTTTCAACCTTATT
1054	Gdist.S104822_7598	BT10	9.346	33.308	no	0.0746		0	0	0	0	0	0	0	0	0	0	0.064447	1.99601	0.696084	3.63271	0.475147	0	AATACAACAAAAATATGCTTCTTAAGAGCATCCACTAAATTCAACCTTGATTTATGCTGATCGACTGCCAATATGCTGGATTACCCTATTTGCATAACGTCCTCCCTAATRCTACATCCAATATTCAGGGGAGCATCTCTATCAAGTGCGTTTGATTGTGTGTTGGAAAGTGGTGGGCGAGTCGAACAACACAGCACTGTGTATCCAAATACAATATGCAT
1055	Gdist.S66664_5967	BT10	9.346	33.308	no	0.0374		0	0	0	0	0	0	0	0	0	0	0.455757	0.880613	0.723301	1.35011	0.319142	0	AATTTAATGACCATATGCGCTAATTGGCAAATTAGCCTTAGCCTCATTTGTGGCCCTGCAATGATAGATTTGCCGTGTCAGAGAGAGGTACTGGCTTAAACGTGTCGTCCRTTGACTGAACTCAGACCAGTTCTTAGAATCACCTAAGAGTGACTCCATCGGANNNNNNNNNNNNNNNNNNNNNNNNNNNNNNNNNNNNNNNNNNNNNNNNNNNNNNNNNN
1056	cDNA.S325177_848	BT10	9.346	33.373	no	0.0756		0	0	0	0	0	0	0	0	0	0	0.208976	3.28235	3.34004	0.601195	0.126845	0	GACACTTCTCTTTCATTGCTTCATTGCTTCATGACCACTGATGAGTGAAAGTGCTGTAGAATATTTGTCCATATTGGTTTAACTTGAAAACCACGTCCTCTACCATTAATRCCTGCATCTTTATTTAGTAGGTGGGTAAAATCAAATCCGTCATAAGCCAACTGGTAGCCTAATTCAAACAGAAAATACGATTCATCTTCAAGTAGTAAGTATAACGTCCA
1057	cDNA.S52430_1340	BT10	9.346	33.596	no	0.0442		0	0	0	0	0	0	0	0	0	0	3.62089	0.218419	0.0403677	0.711052	1.92961	0	TGAAATGTACTACACTTTAATGGATATAGGAGTCGACAATACTTAGTTACCTGAAGGATGCAAGAGAGTAATGGTGCTAAAAGAAGGAAACGTAGTTAGAAAAATTGGGAYGGGTCCATAGTAACCCATAGCATCCTTCCTCTGCTCTCCTCTCAGACCAACCAGGGTATCAAGAACTTGAAGCCTGAGGACGCCGAGCGCCTGGCCTCCACCGACCCGGA
1058	cDNA.S227479_670	BT10	9.346	34.021	no	0.1148		0	0	0	0	0	0	0	0	0	0	6.95983	1.86579	1.27026	2.9846	1.87526	0	AACAAATAGACCTAGACAAAATCATTAACATTGCCCTCCAGTCTTTGCCTACCACATATACCACTATACTGATGTTTTTGATCAGAGTTGGTCAGAGTTGGCCATTGGCCRTTCAATCTCCTCAAGAATGTATAAGATTTGCCATGAGGAACTCTGTCTGGAAAGGAGTAAATTGTTTCAAAAGGAGCTTGGTAGTCTTCCAACGTCAGTGACATTGTACT
1059	Gdist.S280542_4627	BT10	9.346	34.222	no	0.111		0	0	1	0	0	0	-1	0	0	0	1.71101	0.591616	2.92671	1.04644	3.45145	0	CAAAAAAAATGGCTGACCTGCGCGTCACTGACCCTCTTCGTGGTTAGAATGTTCAACAAAGACGTCATATCTTGCCTCCCTCTTTTGAAGATTTAAACCAGTTTGCTGATRCCTCTAGCGTTATGTCCTATCCTTCTTTCGTGCACCTGTAGATGCCAGTCTCCTGCACTGCACCTGGACCAGCCGAGCGACAAGGAGGGAGAGGGCCGGAGAGAGGGGGA
1060	Gdist.S149801_7514	BT10	9.346	38.863	no	0.0352		0	0	0	0	0	0	0	0	0	0	1.6074	1.36585	1.02513	2.04307	1.26517	0	GTGTGTCTCAATGGGCAGTGGGGCATGTCCGGCATTCGATGGTTGACCGCACTCCGTGGGACATTCTAGGACACTCACCTAGACCGGATCGTCGATCAAAGGGACACATTMTTTTTATTGTTCCACCTGAATCTCCGCATTAGGAGCTTTCGGTCGTCAAGGGGAGAGCATCTTTGAAGTGAGAGCACTTGTTATTGAAAAGGACAAGAGGCTTGTTGTTT
1061	cDNA.S479374_5109	BT10	9.346	40.295	no	0.0638		0	0	0	0	0	0	0	0	0	0	7.91021	1.48768	0.990903	1.97504	1.14591	0	GGCTGTTAGTTGATACTGTAGGTAGCATATGTCAGCAATCATATTGAAATGTGATGCTCTCTTTTGTGCAGGGAAAACTCCCCAGCCACCACCCCGACATGTCCTTTGGAYAGAGGTTTGATCAAATCTGATGAGGTGAGATTAAGAAACCATCGGTTGATTTGGAAAATAAAAAACGAAATATATGAAGAAATACTTTAGGCGTACTTTATTCAGAATTA
1062	Gdist.S269100_1959	BT10	9.346	43.958	no	0.0626		0	0	0	0	0	0	0	0	0	0	6.28219	0.0219338	0.0258763	0.305448	0.324094	0	GAAGGTGGAGTCGGCCCAGCAGCCCAAACAGGTCCTGAAGATGGAGGTGGCAGTCCTGAAGAAACTGCAGGGTAAGGGCCCACTGCGGCGGCCATTTTGGGCCTTTCTGCKAGTTTTTATAACAATGAGCCTGGCAGTGCCACTGCGGCAGCCATTTTGTGTTTACCATTCTGCTTAGTGAATGAGTATGAAGGTGTCTGTGCTGCTCAGCCGTTCTTCAT
1063	Gdist.S313409_6746	BT10	9.346	44.5	no	0.0704		0	0	0	0	0	0	0	0	0	0	2.48752	6.67976	1.60215	1.56894	1.11025	0	NNNNNNNNNNNNNNNNNNNNNNNNNNNNNNNNNNNNNNNNNNNNNNNNNNNNNNNNNTCCTCCTCAACTCCTCTCATCAGTTGGGCTGAGTGTATCTGCCTCTCTCCTTCRCCCTTAGTTGAAATACAAGAGGGTCGTTTGGCTCATACTGGGGTGTGTTTCAACCTGTTGACCCCCCCCTCCCCCTTTCTCTGCAACTCCCACGTATTGCCGTTGGCAGA
1064	SalHit.S341443_5355	BT10	9.346	44.585	no	0.0795		0	0	0	0	0	0	0	0	0	0	0.37535	0.0547794	2.3387	0.147066	4.3635	0	TGTCCATGTAAATGGTCAAATAGTCATTTATTGGTCACGGATTGGCTATGACAGTCCACCATCACAGAATTTCCAAAACTGCCTTCAGGGACAAGAACAAACAAATGACTMGTTTCATGATGATGATTAGTACTACAATATTCAGGGTTGCTGCTAGCAAGTACTTTATTTAGTCTGTCTGAAATTGAGGGCCCAGTTTCAACGTTACTATGGACCCCTTA
1065	SalHit.S341443_3903	BT10	9.346	44.676	no	0.1022		0	0	0	0	0	0	0	0	0	0	2.61591	4.20195	0.531219	4.38125	1.18765	0	GACCCACTGGGGCTATAACCTCCCCTTCGTTGTCTCTCACTCCTGTTTTCTGCAAGGGCTGACTTGCTCTGACCTCATGCATTGGGCTACATTCCTGCCATGCCTGTGGCRTTGCATTGCTACGGCATCATCGCACTTTGGCATTTGCCGGCCCTTGCCAGTCTACACACAATAGGAATGCAGAGGCCATCCCCCCTCGTTGGGATTCCACATGTGCCAGT
1066	Gdist.S25189_7758	BT10	9.346	44.728	no	0.0494		0	0	0	0	0	0	0	0	0	0	2.90865	3.17153	0.149629	2.72897	0.472175	0	CTACCCTTTTTCCAATCCCCGAGCCAAAACCCCTCTGAAATACTTCATATTCCCAACAATCTTCCAAGATTACAAGCGTGGGATTGTCTGAAGCACGACCTTTCAACCTGYAAGCAAGGGCTTTGTAGCAACGTCATAACGCTCAGTCTATTTAAGAGTTGCCTCGAGTGATCTGTTCTTGCAGACACATTTTGATTGCGAATACATTACACTAACAGCTT
1067	Gdist.S135969_7447	BT10	9.346	45.001	no	0.1237		0	0	0	0	0	0	0	0	0	0	1.41457	2.35674	3.90687	0.193881	1.80118	0	AGAATTCTGTTTTTAGGTCCTACTTTGTGATGTACCATACAGATCTGCTACAACGATCGACTATCGTACCATAAACCTTTTTCGTTATGAGACAGTTCATCGTTCAAAAGYGGTTGCTTCTTGTTATAGGTCTGTGATGCTACAGTGCTGCTGTGTTCAAAGCAAGCCCTGCCCCCCTCTAGTCAATTAACCTAGTGAATGACATGACATACTGTACCATC
1068	Gdist.S95972_5107	BT10	9.346	46.545	no	0.1194		0	0	0	0	0	1	0	0	0	0	4.25557	6.0741	4.06613	1.61848	1.8029	0	GAGATCCTTGAAAACAGAGTGGCAACAAGTAAAGCTAATATACCGTACTGTTAACACATACTGGGTCCATACTGGTAAATATTTAAGTTTACATTTTATCTGTCTCAAAAYGCACATCAGCCAATTCAAAAATGTTGTTGCACGTGATACAATACTACATGTGCATTTTAGTCAGTTATCCAGAGCGANNNNNNNNNNNNNNNNNNNNNNNNNNNNNNNNN
1069	Gdist.S58814_4848	BT10	9.346	47.001	no	0.0495		0	0	0	0	0	0	0	0	0	0	0.0762274	1.69084	1.84288	2.18489	2.72335	0	CAGCAATAGATGGGGGTCACTCAGCGGAAAGAGGAAGGGGCAGAAGGGATGTCCACTGTCCTACTGCGATCAGGAAATGCTCTCCAACTCCGCTTGGGGACAAACGTCCTRTCCTGCTGGCTTTTTATGGCCCTCGGTCAAACAAGACTGTCTTGTAAGCTCCAGCCCGAGGCACCATCAAAAAGGCCTTTCCTACACACACCCTCACAAAGCTGTTATAT
1070	Gdist.S2691_8914	BT10	9.346	47.458	no	0.054		0	0	0	0	0	0	0	0	0	0	5.99723	3.24513	0.685193	1.80265	0.149634	0	CCTGGCTTCTCTTGGTATACTCGCACATGGTACTGGAGGACAAGCTATCCACCAATATGTCTTCTTTCTCGAGTATACAGAATGGGAGCCTGTCAGATGCTCCACCCATCRTCATTGTAGGTCAGTTAATCATTAGGTCTGGCATATAATCAGTGTGTGGAATAAAAATAAATGGGCTGCTAAAAATCACTCCATTCTTTGATATGTGCTGATATCTTGTG
1071	Gdist.S292430_2076	BT10	9.346	47.915	no	0.0955		0	0	0	0	0	0	0	0	0	0	5.99251	1.72519	5.72568	2.56499	0.630409	0	ACCCGTAGTGAAACTTCAGAAGTCCTCATTATTGATTCCTGTACAGTTATCGCTAGTCCCCGCACAGAACATATTTGACAAATTGTTTTTGAGGTAAATCACAACCACCTRCTGATGATTGTAATGCTTCCGCGGGTTCATCAACCTAAAACCTTGGAACGGGTGTTGTGACATAACAGAGAGCTTAAACCCGCCAAACGGCTTCCTCTTGTCTTTTTGGG
1072	cDNA.S409465_1832	BT10	9.346	49.068	no	0.0675		0	0	0	0	0	0	0	0	0	0	0.769224	0.229684	3.72233	1.07733	1.95447	0	GGCAATGAGGGGCACAAGGCTATCACATTCTATAACATCTGGATTCATGGGTGGTAACGATGACAGAAAAAGAAGAGTATGAAATTGCCACAAGCAGACAGACTACTGCAYGGGAAAGATGCAAACTGTAGAGAAAACATGATGAGCTAATCAAATGAATAGGGTTACTGAATCAGCACATCAAAAGGCATAAAAATGTGCTGGATCACCATTGAGGAAGG
1073	Gdist.S221403_1362	BT10	9.346	49.348	no	0.0633		0	0	0	0	0	0	0	0	0	0	1.2231	0.768384	2.00287	1.46642	0.200916	0	CACCTGCACATATTCCATTAAAATCGGTAGGCGAGACGTCGTCTTCGATCAGACCCGGCGAGTGGATAACTGATCCGGACCGAACAAACCCCTTTCCCCATCAGACCTGGMGTTTGGATCTCTCTCTTGCGCAGTATTCAATTTGAGCCTAGCTCGTTCCTCCTCTGTCAAGAGCACCTCGTCCAAAAATGTGCCAAGTGTAATAAAAGTGTGATAGGTTT
1074	Gdist.S200959_6679	BT10	9.346	49.629	no	0.051		0	0	0	0	0	0	0	0	0	0	2.4965	1.98785	0.823587	0.743731	1.0826	0	GCTTATTGATACATTTTTTACTAGGACAAAACTTTGAGATTGTTAATTATTTCTTGTCCCCCATTCTCTCTACTCCCTTGTCTCACAGTGATTTCTATTTCACCTTTGAAYAGACATGAAATACATTTTTGACATGATATAGAAGATATTGATTTTGCATTATTGGTTAAGCTGCTTTTCTTACTCGCCCATGACAGACAATTCCTTCTGAAATGCACTAT
1075	Gdist.S182612_1853	BT10	9.346	53.446	no	0.0813		0	0	0	0	0	0	0	0	0	0	1.06827	0.201017	5.05468	1.43719	1.25314	0	NNNNNNNNNNNNNNNNNNNNNNNNNNNNNNNNNNNCATTCTGTTTGTGCGTCTTTGTCACCAGCATGTGACTGACAAGAAAAGAGTTGCACAGCAAGCCCTGATTGGTCCRTAGACATTTTCTCACGTCGTGGTTAAATATACATGTATCTCACTGCATAGCAATCTGGAACCCTGCCCTTGAGANNNNNNNNNNNNNNNNNNNNNNNNNNNNNNNNNNNN
1076	Gdist.S518013_3513	BT10	9.346	54.641	no	0.0428		0	0	0	0	0	0	0	0	0	0	1.17419	1.56147	4.03587	1.65	2.53216	0	GCAAGCCACATTTGATCTTAAAGGACTACAAGTGTGTGACAGTGCAAAGGGATTAAAAACAACATTATATTGCTAAGAAGAATAGCTATCATATACAGCCTTACGCTAGGYAAACACAATTCATTCATATCATCCACTATCTGGGAGCACGTAGCTTTGTATTTACTGACAAAATGTTTACATAACTTTTACATTGACCACAGCATTGAGAGGCAGCCAGA
1077	Gdist.S518013_6627	BT10	9.346	56.199	no	0.0345		0	0	0	0	0	-1	0	-1	-1	0	0.287651	0.655733	3.74945	1.13581	1.02226	0	TTTTAGTGGTGGAACAATATCCAGAAATCCTCCTGGGCTATTCTGAAACACCAGCCCATTAGCCCGGAGTGTGTTTAATGGGACAGCAACCAGTTAGCCAAATGATTATCRTTCTGCGCAAAAATCATGACAGTTGCTGGGTTGGACATTTCTTAACACGCTCATGGGCCGCTTCTGCGTCGCTTCTCTGGCTCTTTTTTTAACCAAAATATGAAAATGTT
1078	Gdist.S215773_1111	BT10	9.346	57.757	no	0.0774		0	0	0	0	0	0	0	0	0	0	0.0156955	2.19691	3.16862	5.05724	4.01518	0	GGCCTGTGGCTGGTCCTTCACCAGCATGTCCAAGTTACTTAGGCACAAAAGGTAACTTTAATGCTGTCCCTCACTCAACTTTCCATCCCTGAGTTGTTTAGGTATTGGGAYGGTGTGGGTCCTCTGTTCTAGTTTAGGGCCTCTCACATAACCGTCCTACCGAATTGTCACTCTTGTTTGAAAGTGTTGGATTTATAGTTCAGTCATACTCTTCCCTAATT
1079	cDNA.S233433_1455	BT10	9.346	59.231	no	0.0928		0	0	0	0	0	0	0	0	0	0	1.07903	7.47642	5.25826	5.21381	4.25292	0	GGAACGAGGGAGAGGGCGGGGCCTACGAGGCAGAGCTTTACATGGTGCTTCCCCCAGAGGCTGACTACAGTGGTATAGCCCGCAACAATGCGGTGAGGGACCAACCGTCTRTCTTGTCCCTCTTAGGGGAAATGCTAACTCAAAACGATGCTACGGCTAATATTTCTAACAAAAATGACAATGCTAAGATAATAAATATCCACATGACAATGACCATAATT
1080	SalarSNP.ESTV_17580_1116	BT10	9.346	60.871	no	0.1054		0	0	0	0	0	0	0	0	0	0	2.65003	3.76088	1.93728	1.60658	2.55133	0	TCTATTCCTATTCGTCAGTGCAGAAAGATAGGAACGTAGGCTTTGTAAGGACCTGGTACATTCTGGGTTATCTGTTAATTATGATGAAGAGTACATGTGAATGAGGGGAGAACAGCTATTGATCCTGGATGAACACATTGATACATTCATTGTTTTCCAGTGAATCACTGTCAAGGCAGTATAATTCAATTTCCCTATTCTTATTTCTCAGTCCTGGGAGGGATTGAAAAAKAAACGTAAATACATGTCATCAATCTCATTGCAAATCATCAGGTTCGCTAGACGTTCCCCCATCACTTTTAACTCAACAGGGATATTGCTGTGTCTAAGAGTACTGCGTACCGCCGTGGATTGGTACAGAGTTGAAGGTCTCTAGAAACGTCTGCTGGAGCTGGTGGA…
1081	cDNA.S225247_1244	BT10	9.346	65.258	no	0.0699		0	0	0	0	0	0	0	0	0	0	1.41281	3.47685	1.62121	1.9754	0.466012	0	GAACCTGCTGGTTTTATTTCATGCCTGGCATTTCTTTGGCACACTGATGTCCAATAATTGCTCACGGAGTGCACAGAAGTCAGTTGTAAATGAACTGAATGTTTTTCTACRTGTTCAGAAATACGGTAGAGTAGCACTTCAAAAACGTTCTCAACAAGCGTGGTCTCTGAAAGAGGACTTAGCGGCTAATCAAATTGACCCGACTTTGGTTTCTCTGCAGC
1082	SalHit.S267277_747	BT10	0	0	no	0.0225		0	0	0	0	0	-1	0	0	0	0	2.11215	1.81502	1.64421	0.186348	1.43904	0	TTTGTGTGTGTACGTGCCATCCCACCTACAGATAAAGCACCATATATGGATCCTCACATCAGTGTTAAAGACGAACCCACTAGTGATGATGACGTTACACACAGCTGGTGYAACCCTGTCCAGCCCTCACAAATGGACTACAGTCATGAAGGTAAACTAGGATATATAACTTTTTTTTTCCTACTTTAAAAGTGTTTAAGAAGTGGGGCAGTGCTACTCCT
1083	Gdist.S60603_1995	BT10	9.346	66.325	no	0.075		0	0	0	0	0	0	0	0	0	0	1.44864	4.56616	0.997067	1.624	3.14822	0	AAATGATCCACTGCAAATGATTGCACCCACCAAAGCAGACATTAGCTCACTTAGCTAAAGCCTCGCTCTCTAGTGCTGATCCACATGCTTAAAGCACGTGGCACTTAAACKAACTTTGAAATTTAAGCTTGTTTCAAAACAACAGCACTTAAACCAGTAGTTTACCTCGGTAGAGGAACATGAGTGTCTCCCATAGACACAGGCACAGCAGTGGGTCCTTC
1084	cDNA.S149017_7344	BT10	9.346	71.47	no	0.0576	yes	NA	NA	NA	NA	NA	NA	NA	NA	NA	NA	NA	NA	NA	NA	NA	NA	TGCCATTGAACTGCCATTAGATGAATAAACGCAGGAGTCTATTCCTTAAAAAAAGGCCCATAAGTCCACTCTGTAAACACTATCAGTCGCTCCCCCACTCCTATGGTTGGYAGGTGTGATGGGTTGAGACTGAGGCCACTGGAGGTCCTTAGAGTTAGTTACTGAGTGAAGGAGGTACCACAAAGACGAACACTTGAGAGAGAGAGGAGGGCTGATTTCGG
1085	cDNA.S149017_7696	BT10	9.346	71.47	no	0.0605		0	0	0	0	0	0	0	0	0	0	2.78258	1.80362	3.96144	2.00591	1.75183	0	CGTGATTGGCTGAGTGGAGTACCATATGGGACTGTTGGGCGCCACGACGGGCTCTGGCGTCAGGTAGTACGCGTCGTTACGCCCCTTAGCACTCTGGGGACTGAGCGAGAYGGGAGGGTTAGACGTTGATTAGAAATGCATCAAAGAGCTGTAGAAGATGCATGTTCTGGCGTGTATTTAACACCATGGGAAACGTCACCCTGTGCAAGGGCATCCTCTTA
1086	cDNA.S149017_8051	BT10	9.346	71.47	no	0.0576		0	0	0	0	0	0	0	0	0	0	3.39608	0.942529	3.72587	2.33162	0.731416	0	CACTGCAAAGTTCAAACATCACAGAGGTCAAAGGTGATCATCAGCCAGTAGTGATGGGGATTATGGACCTCATAATGTTGACAAACTTGGGTCGGTCAGAGAGGCAAAAAKAATTTGCTCCAAAGGGAAAGTTTTGAATGTATGGAACACATAGCTGACCAATACCAGTCAGTCGGTGACTGGGAAAATGGAAATCCAGTCTGACTAAAATATACAAAGCT
1087	Gdist.S213566_7710	BT10	9.346	71.481	no	0.0417		0	0	0	0	0	0	0	0	0	0	1.79551	2.68558	0.69901	0.723078	3.70062	0	GAATCAGCTTTCCATACACTTCTGTTGACAGACCCATTTCCAGACACACTGCTCGACCTACAAACTGCGCATTCTCCAAAAGGCATTTCGTTAAATCATTACATTAAAAAKACACAGATCTGGGACCAGTTTACCCTCTTTGGCCACAAATACTTCAAGATCAGTGCTTAGGGAGAACTCAACTGCGCTCAATGTTTATTCACTTATGAGAAATTTAAATT
1088	cDNA.C122898371_146	BT10	9.346	72.439	no	0.0586		0	0	0	0	0	0	0	0	0	0	2.67482	3.76069	0.372079	1.78205	1.40572	0	TGTGACGTCTTCTGCCCAAACACCTTTGAGGAATACTGCCTAACTTTCATAGATCCTTTTTTCGCAATAGTCAGTGTTCAGAGAAAGTGGAGTATGTCAATCTCAACAAAYGGCATACTAATTTCACCTCTTGCATCCCAGTAGACTTAACATTAAAAATCTAAAATGGCTTATACTGTCAACATGTTCAAAAAGGGGTTAGGATTTTAAAATTTCACTAT
1089	cDNA.S117233_945	BT10	9.346	73.76	no	0.0399		0	0	0	0	0	0	0	0	0	0	3.53843	1.11787	2.11657	0.944919	0.238212	0	AAAAAGTTGGGTAAACGATACTTTAAGTAGGATATATTATCAAAAAATGTTGACCATCTGAAGGACCAACACCACCGACAACTGGTACAGTAAATATAATTGCATTCAACRTTCTGGCTTGTAGGGAACATTTACAAAATTTTGCAGTCATTACTTTTAGGCTCTGTACAGTATACCAATTGAATGGTGTATTGTAGCATGATTAATCAGACTACCCCAAA
1090	Gdist.S102366_4913	BT10	9.346	73.771	no	0.0531		0	0	0	0	0	0	0	0	0	0	2.17667	4.41846	0.571295	0.706346	1.17608	0	TGGTTATTCTAAATGGAACGTGCTGCAGTTAAAGAGTCTAGCTAGCCTAGCTTAGCCTAAAAAGCATCCTGGCTAACATCGGTCCTATGAAGTGTCTAGTGATACAGGTTMTGGGTTCTATAGGCAATGAGTTGTTGATAGCAGAGTCAAGAGAACAAGCAGGGTTGGACACCACCACGTTATTATCCCACACACATTAAAAATAGGCACAGGGAAAAAAC
1091	Gdist.S704659_217	BT10	9.346	74.917	no	0.1056		0	0	0	0	0	0	0	0	1	0	3.49227	2.22813	1.69933	8.32029	3.94172	0	TAGCCAGGTCGTCCATTTGAGATTAAAATCTCTTTTGTTTTTTTCCTGTTGTTGTTTTGACCTTGATGATGTACAATAACAATTCAGACAAGATCTTATAGATAAAATAGYAGAGAAACCAGCTCTGAAACAATCAGTCAGGCTGTCAAACTATAACAGCCAGTAGTGTTCTATGTCCTGGGATTAGAATTGCGTTGTTGTCCTTTGGTCTGTGTTTTTAA
1092	Gdist.S20440_2687	BT10	9.346	75.044	no	0.0436		0	0	0	0	0	0	0	0	0	0	0.252362	2.73505	1.09437	3.45229	0.844264	0	TGAGGCTATTGTTTCAGGGAGCCCAGAAGAACAATTACACCATCTTTACCAGCGGGCACATCTTCCTAAAACACATTCCACACCTCCCAAAGTGCAGGTAAAACACAATCRCTGGAAAACCTTTGAACTCTCAAAGTGTCCACTGAGTTTAAGGTGGGTCCGGGGAGCAGAATGCCTGCAGAACTGAGCCACTTAAATCTATTTTGTTATTTTTGAGTGCA
1093	cDNA.S586278_689	BT10	9.346	75.055	no	0.0507		0	0	0	0	0	0	0	0	0	0	4.51056	1.50234	0.403021	2.46328	0.0712522	0	TGTTGTGCGTAGACCATTATTGTGACACAACAGCAGGACATTCGCTCTGGGGTAAACACGCTGCTCTTACCGGGTCTAGTCTACGTGTTGTTTCACACAGACACACAATTMTTTTGGGTTACTTACAAAGCTTGAAGGTCCAGACAAAACGTACTGCGCCTCTTTCAATTGCTGTCAGAATCTTTCAGAAGGNNNNNNNNNNNNNNNNNNNNNNNNNNNNN
1094	Gdist.S8211_2287	BT10	9.346	79.496	no	0.035		0	0	0	0	0	0	0	0	0	0	0.600902	0.286551	2.37129	1.73262	1.06109	0	CAAAGTATCCTAGCCTACAAATCTCTTCGGCAAAGACCGTCAAACGCGTGAAGCAGGGAGGGCTACATGCGTTTCAGAGATTTCCAGGGTCTCAAAATGCACTTGAGGTTRCCCAGCGATCAAGGCGACGTTGAACTGGTTAAAAGTGCAAAACAGATCTGGACAACTCCCCTCTTTCCTCAACATAACATTTTTGAATGTCTCAACAACAACAAAATATG
1095	cDNA.S54056_1950	BT10	9.346	79.519	no	0.034		0	0	0	0	0	-1	0	-1	-1	0	1.51806	1.33455	0.627873	1.40519	1.32559	0	TGGAAACAATTCAATTCACATTTGCACATAATCACAGAGGTACATATGGTCATAACGGGTTATATACATACAACTCTGTCCAAGTTAAAACCTACGCAAGAGTAAAAAAAYGAGATTACATTGGAAACTGTTGGAATACCCACCCATATGACCAATATGCGCATGACAAGTGGTGGCAGTAGATATAATTACAGTGACCTATTTCAAAAACAACTTGTGTA
1096	SalHit.S111428_3669	BT10	9.346	79.522	no	0.0828		0	0	0	0	0	0	0	0	0	0	2.15893	0.535892	0.910834	1.78326	2.30707	0	TGAGCATGCGGAGTCCTCCACATTAAACAGCTCTATGCATTCATCAGATCAATTCCTTGAGTCAGATGCTTCAACCATCACAGAAGATTTTGAGTCATTCAATAACACAAYAGTCCTCCAAAGTGGAGAAGGCGAAGAGAAACTTCAACCTGATCTAAATGAGTCAGAAGTCCAAGATGATATTAACTCTATTGGACCAGGCAATCAGGAAGCATTGCACC
1097	SalHit.S111428_12207	BT10	9.346	79.526	no	0.0711		0	0	0	0	0	0	0	1	1	0	3.96041	7.24409	2.70494	1.67754	0.23295	0	CGTTAGGGCAGCACGTCTATTAATATTGACTGCCGCACAAGAATATTGAGTTTATTCTGTGGTATAATTTCATTCATTTTGTGTCCTGAAATCTTTCAATAGGACGTTGAYGGTTTTTACATATGATGTAGAGTTAAACACACCTGTCTCTGGAAGTATATGTTTCCCCAGGTCTGGTTGAACTTGTAGCCGTCTAGTAGTACTGTCATTATGTAGTTGGC
1098	cDNA.S374382_1018	BT10	9.346	79.775	no	0.0593		0	0	0	0	0	0	0	0	0	0	4.39018	0.273982	1.00381	0.813857	1.71977	0	GGGGAAGAGGATGACATAAGAAGATAGAATACCTCAAAGCACAGAGCTATGGTGAAGACAATGGCCCAGACTGTCATTAAAACGTAGCCTCCCATCAAAAGAATCTTCCTRCCCTGTCGCTCAATCAGCAGGTTCTGAGGAGGATGCAAACATTACAATGTAAATTCAAATCATATAATTGTCAGCCCTGAGGTTAGCCATAGACGCAAAAGAGAGGTGTT
1099	Gdist.S181347_7161	BT10	9.346	80.029	no	0.0631		0	0	0	0	0	0	0	0	0	0	0.168303	4.595	1.15164	2.2976	0.826649	0	TAATTAAATTCATCTCAAAACTGTTTGTCTTTTGTCTTTGCATTACAAAGCTTTGGAGTTGTCAGTAGAGCAGCTTGGGATAACATTGATGCCTTAGATTTTCTAAACCCRTTGTTTTCTCTAAAATTACTGTAGGAAATAGAAAGAAATCTAGAGTATTATTGTCAGGAACAAAACACATTGCAATAGATTNNNNNNNNNNNNNNNNNNNNNNNNNNNNN
1100	Gdist.S264367_9420	BT10	9.346	80.029	no	0.0462		0	0	0	0	0	0	0	0	0	0	3.46535	4.45365	0.488193	1.77784	1.91255	0	AACCCTACATCCCTGTCTGTTAGTAAAGGTTGGACGCAGGCACTAGGGGAATGGTGTAGTGAGGAACAGTTAGAGAGAGCTCCATACAACAATAGCTGAATTGGCGCCGGMTGTATACATTACAAAACACTTCCTGGTTCCTTTGTGTTCAGTAGACAAACCACTTCCTAGGTCTGCAATGTGTTAACATCATGAAACTTCACCTATAAGTTATAACCATA
1101	cDNA.S97807_8343	BT10	9.346	83.346	no	0.0471		0	0	0	0	0	0	0	0	0	0	2.67178	0.655847	2.15084	0.592262	0.825332	0	TTAATTAGCTAAACTTGCTTGTAAACCATAATGGTACAATATTTTCACCATAAAGCCACTTCCAATAACTAGTTATCTAGCTATAGATATGTTTGTAGCCTAGGTTTATGYATTTGCTACGTCAGCTAGCCACTAGTTAAAGCTAGTCCTATTTTGCAGTGTATTAGCGTTAGCTAGGTGAGTAGTGACTGCCAGTTTATCTAGATGGCTACTAGCGAGGT
1102	Gdist.S10083_8654	BT10	9.346	83.346	no	0.0462		0	0	0	0	0	0	0	0	0	0	4.45543	2.13026	0.00602973	0.399653	1.83693	0	AGTGCTTTAGTATGTTTGTGATATGCTTTTGCATGTTGGTACAGTTAACTGGTAGGACTTTTGTTTCAAGTAATATGGTCATCTTAACCTATCAAGTCTGCATTAATCAAYGTACGGGAATGTCTGTGAGAAAAAAAGGAATTGTGAAAAAGGGGAAAAGCAGAGTGCAGGTAAAGGTAAAGTTTTAGAAGTAGGGGTCAAAGGTTATACACACACCACAT
1103	Gdist.S314813_1830	BT10	9.346	83.696	no	0.0323		0	0	0	0	0	0	0	0	0	0	1.74331	1.43375	0.553873	2.22257	1.05492	0	AAGCTCCCTATGCAGGACTAATGATCCATGTGTTTCATTGACATTAATAATGTGAAACTGTCCTCTACGTGTGTGTTAGTGAGGCGTGTGTATGTGTGTATGTGACGCATRCCGTAAGTTGTATCAATAGCCGGATAAAAGTGATTTGATCCTTGCCAACTTTATTTCCAGGCTACTGAATTTGTTTAGCTTTGTAATCAATGTTAGGCACTTTTTTCCTG
1104	Gdist.S332312_4302	BT10	9.346	83.764	no	0.0272		0	0	0	0	0	0	0	0	-1	0	3.42042	0.757707	2.87628	1.77912	1.41908	0	CATCCTGGGAGATTTTCTTTGGGAGAACGACTGTGAAAAGGTCACTTCTGGTGACTTTTGAAAAATACATTCTACTCCAAAATGCATGAAAATGGAACTACGTTGACACCRTCTGAAATAAAACAGATGCACACCACTACACTATAGGGAGATGAGGAGAAAGCAATGGCTGTGTGCTTGTGGCTCTCATTCACCGCACTGGTCACTCTGTTTGCTACAAA
1105	cDNA.S279651_4775	BT10	9.346	83.833	no	0.0672		0	0	0	0	0	0	0	0	0	0	3.45799	1.52792	2.50136	1.61477	1.96792	0	AACTCACTGAATCACATGGCATAGCATCCAGTTACCAGTCAGAACGCGTCCTCATCTACCCAGTAATACCTTGGCTAAAGGATTAGCCATTACAAATGTTTCAACCTCTCRCTTGATGTTGGTAATCAAGATGAAGTGAAATTTACTTTTTCTGATATGGGGCGTAGTCCTTAATTTTTTTACCTTTTNGCTTGATGTTGGTAATCAAGATGAAGTGAAAT
1106	cDNA.S594881_2145	BT10	9.346	83.833	no	0.0467		0	0	0	0	0	0	0	0	0	0	3.60845	0.930299	1.54852	2.01029	0.890816	0	TATTATATCACAAAGCTCATTTGGTTAAGACTGCAGAGCTGAATTTATTTCCTCTTTCTGTCTCTTTCCCTTTATTTCCACGGTAATGGAATATTATATTGATATTCTGGYAGGCAAGGGCTATGACTGTGAATTGAATCCTGCATGAAAGACTGGTTTAGAGTGATCTCTGTTTGAATCCTGATGGGTGAGATCTACTCAAAAGCTCAGCAGATTTCAGA
1107	cDNA.S782156_6421	BT10	9.346	83.833	no	0.074		0	0	0	0	0	0	0	0	0	0	2.5817	6.05311	1.56668	1.79461	0.863971	0	TTGTAGTTTCCTTGCAATGCTTTAGAGTCCCCCTTCAAAGTGTTTGTACAGAGATTATTGTCGAAGCAGAGAGGTTGTGTGTACAGTCAATTGTTTTGTGTCGCAATTAGYACTATAAAATCTAAGTCTCGTTTTTGGAGAAACAAAGATCTGGCCAGTCCGTTTAAATGATTGGAGTACTACTTTGTGTTTGAGTACATTTAAAATTAGAAAAGAGTGAG
1108	Gdist.S226200_8143	BT10	9.346	83.833	no	0.0776		0	0	0	0	0	0	0	0	0	0	1.20494	1.66384	0.497586	2.31507	1.50858	0	AAAACACTAACTGCTTGTCATTGCTGGATGACTATATAGGTCATCGACATGCTCCGATATCATCTGGAATTCCTGTGTGTATGTTCAAGGGAACATCAATCATTCAAGACRTTTTCAAAAAACTCAAGGTAGAAACTTTGAGAACTGTAAAGTTAAACTCGACGCTGTATACCCCTATGAACTTCGGAAACAATTACGTTTTCCAAGAATATGAATTGTGG
1109	SalHit.S315074_1366	BT10	9.346	83.833	no	0.055		0	0	0	0	0	0	0	0	0	0	3.76053	5.23001	1.5651	1.81218	0.798292	0	TCTAGTTTTATTACGCGAGCATGACACCACATTTAAAGAAGTCTACATTACAATTCTCGTCATTTTCATATTCAAACTTACCATGTCTAAGATGAGGAGTTTTATAAGAGYAGTAAAGATAAAATAAGAACCCGTAGATTAAAGACCAACTCTCACAGACGGACCTTTAGGAGTCTAATGTGAGAAGTTTCAGTAATGCGTCAGGGTGGGGCTTTATATAG
1110	SalHit.S147716_301	BT10	9.346	83.903	no	0.0371		0	0	0	0	0	0	0	0	0	0	0.431992	1.47476	0.170885	0.236344	0.155009	0	CCCTATGNNNNNNNNNNNNNNNNNNNNNNNNNNNNNNNNNNNNNNNNNGCCCATATCTGCATTACCCGGGTCTGATGCTGAAGAACCTGTATTATCTGGGCTCTAGAGGAYAGTGCTTGCCCTGTCCTCAATTAACCATAGAAATTAGACCCTGTTGAAATGACTGTTTTCTGATAAACGTATATCATATAGTAATATTATGGCCCAATATCAGGACTTGA
1111	SalHit.S261633_28093	BT10	9.346	85.878	no	0.0565		0	0	0	0	0	0	0	0	0	0	1.87823	0.198198	5.31347	1.78056	0.159453	0	CAAGACCTCCGAGAAAAGTATCTCTGACAATAGCAGAGAAATGAAGGTAAAATATTCATTTTTCTGTACAACATTTTTTCCAATTAAAGATTTTGTATTCACACGTTTGCRTTAAGCCAAATATGTGAAACATTCTAATCGCAAGTACGACAGCTCTCAGTATTTTTTATTTTGTTTGATTATATAGCCTATTTCGATTCACTTGTGAAATGCTGTCTTTC
1112	cDNA.S551527_3124	BT10	9.346	85.892	no	0.0432		0	0	0	0	0	0	0	0	0	0	4.16196	0.037266	0.123366	3.92315	0.762788	0	AGGTCAGCTTTGGGAAACAACAAACCTGGCCATTACTTAAAAGGGCACTTACAGTAAGTAAGTAGTGTGTTTGTCTTCTGCTCTGTGTTAGGAAATGATGGTTACAAAAGYACATAACGATAAATAGCATTAACATTTTGAGTCCCAGAATGTTGGTGACACTGATCTAATACTAAAACAGTATAATACTTGAACTTATTGTTCTTTCTAGTCTTCAGGGA
1113	Gdist.S49554_6131	BT10	9.346	87.298	no	0.0379		0	0	0	0	0	0	0	0	0	0	2.39829	1.12421	0.224845	0.584765	0.357629	0	AAATGGACAGAAATATTGTCCATAAAGGGGCACACTTTCCCAAATCAATGAGCAAAAGTATATTGGTCGTTGCCCCACACTCATGAGCAAAAGTATATTGTTGTCTAAAAYGAATAATTTGTGTGGTTTCATGAGAAAATTAACATGATATATATGTACCATGCAGCCAACATTTGATGTTTAGTAAACAGTTTAAATTAGAACATAAATGTCTACTGGAA
1114	Gdist.S29939_2779	BT10	9.346	87.791	no	0.0778		0	0	0	0	0	0	0	0	0	0	6.74104	3.49463	0.0791378	2.76295	1.33207	0	TAGCCCTTATGTCCACAAAGTGAGTGAGTGAGCTGTTTGCACTGTCAGTCCACCACTCGTGCCTGCAATTTGCCACAGGGTTATCCAAGGTTACCTTACAGCCTAACCCCRCCTTTGTGCCTAGTCAGCAATGCGTGTAATTGCCTCACTTTGGAGCTTTTTTATTTTTCTTCCACAGAAGAAGAGCGTCTCAATTGTTTATGTCCATTACGCGAATTACG
1115	Gdist.S223659_8397	BT10	9.346	87.813	MAF<0.05	0.1396		0	0	0	0	0	NA	NA	NA	NA	NA	1.71157	1.9665	1.67525	0.395604	1.16971	0	TACTGGTTTACTGTCGTAAATGTGTCATTGCAAACATGTACGAGAATAAACATTTTAAACACTGCATTGTATTTACTGAATCAAAATCGTGGCAATATTGTTTTGTCATTRCGTGAGTGATGTCCAAAAATACACATTTTGCTTGGTGTTTGTCACAAATGTCACCCTGTTCTCTAGGGCCCTACTCTCATACTGTGTCATCAGGTTACAGACTCCGGTCC
1116	Gdist.S119611_3628	BT10	9.346	87.835	no	0.041		0	0	0	0	0	0	0	0	0	0	1.20572	1.97207	1.4004	1.07758	0.224813	0	TAAATCACAGCAAGTTGACTTAATGACTGCGCAAGTTAGCTAGCTAGTTTGGTAGCCAACTAGCCATAGCGGTCTGGTAGGCTAACATTGCACGTCTTCTCACTACTTGTRCGTTAGTAGCTAGCGAGCTAATATTGTGTTACACTTGTTTAGGCCAGATAACCCTTTCAGCAACAATTCATTTTCTGTTTAGGGAACATAGCTAGCTCGATAACTAAACG
1117	Gdist.S258349_7019	BT10	9.346	87.858	no	0.0445		0	0	0	0	0	0	0	0	0	0	0.659975	2.81356	2.62666	1.09841	0.968145	0	AATCAATTTCTCTGGTTCTATAAATACCAGTCCTGGCAGGGCAGTGGAAAGATCAGGCCACCAACAAAGTGGCTTAGGCAGTTCAAGTCATAGAGTTCTTTGAAAGTAAAYGTTTTAAAGAGTAAAGTGTCAGGGAAAGGTGGGTGTTGGAATTGGCATTTACAAGAAAACAACAGGCCAGGTAAAGTTGTGAGAGGGTTCCGTTGTGGGAACTGCAGATC
1118	cDNA.S218110_1857	BT10	9.346	88.305	no	0.1417		0	0	0	0	0	0	0	0	0	0	7.97176	1.50506	0.626245	4.23852	3.15458	0	ATCTCAGAGCTGTCGATGACCTGGGGCCTTTCACGTCCAAAGTTGTGTGGGATGGTGGTGAAGAACTTGGAGGAGAGCTCCTCCAGTTTGGTACTGCTGGTCTGGCTGGCRTTCATAGCTCCCTCAATCTCCTCCAGCACTTTAAAGCCCTTGGCGATCTGCAGCTTGCTCAGCTTCCCCAGGGGTATCTCCTTTATGTCTGGTGGTCCAACAACCAGGGA
1119	cDNA.S218110_2808	BT10	9.346	88.305	no	0.1236		0	0	0	0	0	1	1	0	1	0	10.2721	0.170381	0.371045	0.461564	2.97257	0	AGCACACCGCCGTTACCTTGACCTCTGCATCCTGGCCTCCATCCACCTTTATCAGGGTGTACTTCTCCGGGTGAGACACAAAGTTGTCCCGCTCCTTCCAGCTGTTCATCRTCTTGTCTTTGAACTTCTTCTCAAAGTCTTTGATGGCTTTGTCTGGGCTGACATAGGGTACACTGCCCTCCCTGACTCAGGTGGCAGTTGTGATTGTTTTATCAAACATG
1120	cDNA.S368796_2495	BT10	9.346	88.305	no	0.0509		0	0	0	0	0	0	0	0	0	0	2.35015	1.39492	3.29721	4.19993	2.25042	0	TGTCGGGATCCAGACCAGTGGTTCGCAATTGGCTTTTCTATCCCTACCTTCCGATGAGCAGAACTGTTCTTGGTTCCACCTGGTGACAAAAAGAAGGAATGACAGGGCAAYGGAGACCTGAACAGGGGTAGAGACCAAGAGGATGTACTAAGGGCAGAGAATGTGTCAAGGCTCTTGTGAATGTTTTGAAATAATAACAATCTGTGATATCAATTCAAATA
1121	SalHit.S356513_2505	BT10	9.346	88.306	no	0.0773		0	0	0	0	0	0	0	0	0	0	3.66664	2.66664	0.401563	1.40321	2.75176	0	TTAAGTACCACTGACTGGATCTCTCTTATCCCTTTTTAATGCAGTTTTATTTCTAAAGGAAATGACCTCACATTAATTTTGAGTTGTCTTGATCAACTGGAATGAAATAAYGTTCTGTTTTCATTCTCTCCTTCTCCCTTTTAGAACCGTATGCACGAGAGCATGAAGCTGTTTGACTCCATCTGCAACAACAAGTGGTTCACAGAGACCTCCATCATCCT
1122	Gdist.S417689_1190	BT10	9.346	88.983	no	0.0514		0	0	0	0	0	0	0	0	0	0	1.0614	0.459683	1.60488	0.883284	1.26833	0	TCTATTATCCCCCCAGGGGGAGACTGACCCCTCTCTGTGACCACTGACGACCCCACACTAGGGGGCTAGGGGTCCTAGCTGACACTCACCTGGTACTCATTACATATCAAKCAAAAAGCAGACAGTCAGAGGGTCACACTCATTTATACACAGAGGGAGGGAGGGTTGGTTTGCATTGTGTGTTGTTAGTACAAGAGCAACCCTGGACAGACTGTCTCTAA
1123	SalHit.S406713_5055	BT10	9.346	89.255	no	0.0553		0	0	0	0	0	0	0	0	0	0	0.638403	0.22477	2.12067	2.40375	0.589756	0	AGTAACAGAGCCCACCCACTGGGTAGGCACGGGCTGGACCGCCTGACGACGTGTCCTACAAACACACATGTCTGGTCATCTCATACAGTCTGTGTTGCTAGATATGTTCAYGTGACAAACATGTCAAATGTAGTTAAATTGAGTTTAGAGTTCAGATATGGTAGTTCAGACATGGTAGTTCAGGGATTTAAAAAAATGGTGTGTACTTACTGACCAGGTGC
1124	Gdist.S331452_3731	BT10	9.346	89.256	no	0.0921		0	0	0	0	0	0	0	0	0	0	1.67771	4.6427	4.36011	2.89309	0.187755	0	CGTGAAGCGAGGCAGTACGCATTGCCTGTCTTTTTCAACCAAATAAAGTAGCCTGGACAAACGTATATTACTCAGGCCTGGGACACTGGGATCGTTTTATTTCTTCACAGMTTTTCTTCTAATTATTAGTCTAAGCCTACATTATCATTATAATTACATTAGGCCTATATCTGTTGATATTACCGATTTGTATAAAACAAAAATGCAGAATGGATATGACC
1125	Gdist.S331452_603	BT10	9.346	90.197	no	0.0668		0	0	0	0	0	0	0	0	0	0	2.40628	2.60302	1.36534	0.687341	1.19631	0	AACATTTACATAGTCCATTGAATTGCTGTGTAACAGGTCTATATTAGTCTGGATCTGACCTGGCTGCTGCCCTCTGAGGAAAACACAACATTGATGTTGAAATGAGTTCAYGATGAGAAGTACACAATGTGATATCAGCCAAGCAGCAAGAAGGCCCAGTCCAGCATTTGGCTGAGCAAAAGACAGAGAGATATCCATTTACAAGTGTGTTGCACACCAGT
1126	cDNA.S154301_764	BT10	9.346	90.198	no	0.0509		0	0	0	0	0	0	0	0	0	0	0.36257	1.80283	2.64729	0.930779	3.07106	0	TGTATAAACCTCTTGACGATGTCATTAAGTGTTGGGTTAAGGTCGCGACCCCCTAACTTCGGGAGAGCATGTCCACACTCTTCTCTATACCAAGTCCCTCATGTGAACACRTCTCCCCAATGGCCTCACAGGCACCATCCCACTTCTGACACAAATGTAGTGAATTCGGGGGGGTAGCCACGAACGGGACCTGGTTCCAATGACTGTCAAGCCAAGACCTT
1127	cDNA.S358699_7137	BT10	9.346	90.198	no	0.0472		0	0	0	0	0	0	0	0	0	0	0.357401	4.34623	3.05839	1.12029	1.2478	0	CACAACTGGCTGTTTTGTATCACTAATAATGATATTCCATTCTGTGTTTTTCACCTAATACATGTCTGCTTCCTCAGTGAGTGGCAGAATGCTGTTTTCCAAATGAAACCRTTGAGTCTCGATTGTAACTAGAATAAATAACTGATTTTAAATTCCTTCTTACAACAGAGCCCTCCACCTTGCCTCCGTCAGGCCTAATTGGGGACCCTCTTCCCCCAGAG
1128	Gdist.S138090_1240	BT10	9.346	90.198	no	0.0682		0	0	0	0	0	0	0	0	0	0	4.12222	3.13266	1.9233	1.53821	1.82973	0	TTCTCTATAAATTGATAATCAGCTATACGTTATCAGATCCTGTTGACATGAGCTACATCTATTCTGTGTGTAATTAACACACGTAAGAACAGGATCCACACAACACTCCTRTTCCCTAGCTGATAAGTGACAGGCTGCGCGACTACAACACAGAACATCTGTGGTACTTGACAATTGCAGATTACACACAAGTTCACACGCCATAGGATGGGAATTTCATA
1129	Gdist.S162224_9547	BT10	9.346	90.198	no	0.0326		0	0	0	0	0	-1	0	0	0	0	0.85451	1.1212	2.62065	5.12325	2.35726	0	TCGTAGGAGTCAATAATTGATCATATCTTAGCCCACTATGTTGTCAGTCTGGTTGGTACCAGGTATAACAATTATTAAAGGTATAGCTATGTATGCCATCAATCTAATTAKCAAGGTTAATTGGACAGATCTAGAGACCCCACCCACCATACAGCTCAAACATTACATTTTAGTTTCATATGACTGAATTCTAGTAAAACAATTATCAATACAAGCAGGCT
1130	Gdist.S33243_4672	BT10	9.346	90.198	no	0.0382		0	0	0	0	0	0	0	0	0	0	2.73752	1.38248	0.302571	3.82843	0.360496	0	CTCAGGTCCAACTACAGGACAGAGCTTTGGGCTTGATCTAGAGACAGAACACTGGTTATTATCAAACTGCATCAGTCAGATGAAAACATTATTCCTGTATTATACCTTAAYGGACAGTATTGCAACAACCATCTACCATCTCATTTACACCAACGTAATGTACAGATTAGTTTGTGTGTGAGTGTACATGACCTCCCTCTGTGTCATGCTGCATTCTGCTG
1131	Gdist.S46787_12272	BT10	9.346	90.198	no	0.1166		0	0	0	0	0	1	1	1	1	1	1.0923	3.65105	3.07041	5.08076	0.921715	0	CTTGTCAGAAAATAATGCGGTAAACAAATGACTGATTCTCTCTGCAGTGCTGCCATGCTGAAACTGGCAGAGATGGAATACAATGGAGCCAACAGCATCTTCCTGCGACTMTTACTGGATAAAAAATACGCCCTGCCCTTCCGTGTCCTGGATGCCCTGGTCGGCCACTTCCTGTCCTTCCGCAGTGAGAAGCGTGTCCTTCCTGTGCTGTGGCACCAGAG
1132	Gdist.S253331_655	BT10	9.346	91.323	no	0.0685		0	0	0	0	0	0	0	0	0	0	1.10728	1.65008	2.46189	2.75522	3.81477	0	GATTATAAAACAAATCTGCTGTTGCTATAGCATTCTAGGAAGGTTTGGAGCACAGGTCTTTGGTAATTGAACGAGGTGTGCTCTTTGAAAATGGGGATGGATAGAATGCTMGAACAAGCAAAATTAATTGTGTGTTAATAGTGAAAAAGCATGAGGGCAAAAACCTATTTCAAAGCACTCTCAGTAGACCATTTAAACCCCCTTTCTTTAGAGGCTAATGG
1133	cDNA.S72507_1383	BT10	9.346	91.328	no	0.0518		0	0	0	0	0	0	0	0	0	0	1.50461	2.17471	2.58583	0.181191	0.321466	0	TGCTCTCAGAAATAACCAGTTGCAACTGGAGCTCAGTAATAGGTTTTGTAACCAGTGTGTTGTGCTGTGTGAAAGTTTGACTGGCCAGCAGGGGGCTGTTTTAAGGTCTTRCGTCTCCACCCACCTACAATAGTAGGCTATTTAGTTGCCAGTCTGAAAATTATTGCAATACGTTATTTCAGTATAATTGTTGAACNNNNNNNNNNNNNNNNNNNNNNNNN
1134	Gdist.S190771_3201	BT10	9.346	91.328	no	0.0552		0	0	0	0	0	0	0	0	0	0	2.84876	2.91812	0.709064	1.42539	1.40536	0	GACGGGGATTACCACCTGTTTGTGTGCCCTTGCCAGAGGGATCTCCTTTGTTTGAGAGTGGGGAGAGAAGAGAACCCTTTGATGTGTTTTCTCTTTAATTGACTCCACGGYAGAAGGTGCCTGCTCTGCTCCGCCTAGGAAGAGAGGAAATCGCATCCCTTCCATTTTCAAGTGCAACCATTAAATTCTATAAAATATTTAAGTTGATAGAGCCCTATTTC
1135	Gdist.S93091_14353	BT10	9.346	91.328	no	0.0606		0	0	0	0	0	0	0	0	0	0	0.840437	4.26414	2.18295	2.76943	3.51496	0	TTACAATAGATCGAGAGACACCCTCTCCCATTCCGTTCCCGCCAATACATCACTCAGAAAATGGACAGTTATATTGACAGCTATATTTCCATACAGATATAAGGTGGTGGYATAGACACTTTGATATAATGGGTGCAAGTAATAAAATGTTGGTAAAAATGTAATGTTTGAATGCCCAGCCTTCCCCATCTACAGAACAGTCCGTCAACCCCGTCCCTTAA
1136	SalHit.S156798_3033	BT10	9.346	91.328	no	0.0706		0	0	0	0	0	1	1	1	1	1	1.17288	5.49708	3.66394	2.90257	1.30365	0	TAACCCCCCCACCACCCTTTTATCTGATTTCTGAGATAATTGTAGATTTGATATTTTCTGTGGAAATGTCACCACCGCTGTCCTTTTTAAAATCCACAGGCCTGGTGTGAYGACAATCTTCATTGATAATTTCATCTAACATTTGATTGTTTTCATCTCTTCTCTTCATATCCACCATATCTTACATCTGTTTACCTACTGTAACCCTTTCCTCAGTTTCC
1137	SalHit.S269412_918	BT10	9.346	91.328	no	0.0452		0	0	0	0	0	0	0	0	0	0	2.93523	1.11197	0.607313	0.564836	2.98448	0	CTCCAATTTTTACCATTGAAAGCCATAATGGTGGATAAAGGAATCCAGACGGTTTGTGAAGAGCTTGTATGGAATGTCATGATACTCACAGGCACCAGATCCTTGACCACRTACATGTGTGGCAGAGGGTAGATCTTGGTAGCCTTGCCGGTGTTGGTGTCAATCTTGTTGAGGCAGGCCAGTGTGTTGCCTCCATTGATGTTCATTGCACAGGATCCGCA
1138	Gdist.S98260_9233	BT10	9.346	91.497	no	0.0724		0	0	0	0	0	0	0	0	0	0	3.06052	0.210305	1.68606	2.30355	2.88936	0	AGGAGGGTGTGCCATTTTAGAACAGCACTCTCAGTACTAAGTCATATCTTTAATTGTCATACAGCATGACCTGTCTGTGTGGACACTGACATGATGAATCACAAGCAATGYACTGTATTAATCAACTCACCTCAACTAACCTCACCAACATGACGATCTGAGCAGACCTACAGGTATACCTGTTGTACAGTAGCCTACTCCAAATGACTGTTTCCTTGGCT
1139	Gdist.S100032_8838	BT10	9.346	91.705	no	0.084		0	0	0	0	0	0	0	1	1	0	5.44054	1.00828	2.32094	0.9224	0.0755187	0	AGGAATTGTTGTGAACCACACCTACAGAAACTGTTCCCAAGGACAAATTATAGAGTCAGACGCACCTACACGCTGCTAACAATACTAAGTTGGTATTGCTGAATTGTTGGYATGCGTTGGTGTGAAAACTTCAAACCGCCCTAAATATTCTCTGAGTATTATGAAATGACCTGATTCATGAGTGGTGATTTTTGTGTGTGCAGGTGTGCATGCATGTTTGG
1140	Gdist.S115795_8147	BT10	9.346	91.705	no	0.0334		0	0	0	0	0	0	0	0	-1	0	1.18197	0.616504	0.600059	0.663454	1.1891	0	GAGAAATGACCTATAGAGTCTGCTCACTTATGCTATGTGCATGCCTTTTGCAGTAAAGCAGGTTCCCAACATGAGCAGAAGTCACTGCTGCTGCTGCTTTGCAGATTCAGMTGTCACACAGAACCAGGTATGCACCAGAGAGACTAAAAGTAATTGAGGAAAACTGTTCACATCCTTGATAGATTTTATAAACACATTACGCCTCTTTCAAACCTCTCTCC
1141	Gdist.S126246_5762	BT10	9.346	91.705	no	0.0577		0	0	0	0	0	0	0	0	0	0	3.6955	4.23642	1.0367	1.77452	2.18928	0	TTTTAAAGTTCAATAGGTGTTTAAAGATTAAACACAGGAGTGAGTGAAGGGAGAGACGGGAAACATGAAAAGCTATGGATGGTTCAATCCTCCTGGCTGGGTTATCAGTGMTGGACGCCTCACTGCTCTGTGACATCACTAATAACTAGAGCATGTCAGCACTTTCTTCTTGAAGAGCAGGATAAAATGAAGACATCTTACAGAGAGCAAATGCTACTCCT
1142	Gdist.S140290_10680	BT10	9.346	91.705	MAF<0.05	0.1025		0	0	0	0	0	NA	NA	NA	NA	NA	0.589959	1.48285	0.588091	2.59647	0.108617	0	AGTGAAACAGAAATGTGAAAAGATAAGAATATTCCCCCCAAAAATTCAAACCAGTCACATTTTCCAATAGTGCACTTTTTCCGCATTTTTTCCACAGTACAACAAACAGTMTGCTAGCCTTAGACCGAGAAGACATATGGTATATCCCTCACCCTGTAAGAATGGTCACTATATCAGNNNNNNNNNNNNNNNNNNNNNNNNNNNNNNNNNNNNNNNNNNNN
1143	Gdist.S176673_5059	BT10	10.077	91.705	no	0.0265		0	0	0	0	0	0	0	0	0	0	2.6421	0.0819785	1.52995	0.220371	0.374261	0	AATATGTGTAGTCTAATGATGATCTGTAGCCTCTCCCAATGAGAAGGTAGCTTCATCGCCTCTGGACATTGTGTATGTACAGTACCTTCTCATATTGTCGCAATTTGGTCRTTTTTCCTGTTCTAAATTGTCCAGTTAAACCGAGGTCTTATCCAGTGAGGGGGTTTTCGACCAAAAGAGGGGCTTACACAGGAGATACACTGTAAGTAAAGGAACCTGCA
1144	Gdist.S178241_7465	BT10	9.346	91.705	no	0.0641		0	0	0	0	0	0	0	0	0	0	2.7147	0.212141	2.36546	0.662995	0.685263	0	TTTGGTTACCTTATTTTACAGTCCATTACTTACCCAGTCTAGAGATTGCAGAAGGGTAATAAGATACAGAATCAGATATGGAGAACCATAGGTCTAGTACTGCCATAAGCRTTGTTTACTAATTAAATCAATGATTGACTCGATTTTATAATACTCTCCCTGACCTTAAATGGCATTAAGAGTGAATGGGCTTGCAACTACTTCCATGGTAATACTTTTTG
1145	Gdist.S190952_6693	BT10	9.346	91.705	no	0.0669		0	0	0	0	0	0	0	0	0	0	0.199426	2.86496	3.36041	2.19118	0.249165	0	GAGACTTGCATAAGAGCGGACAGGAGCAAATAGGAGAAGTTATAAAGGGAAGTTGAAGAGGACCACATGCAGGTAGAGCTCCCAACAATGTTCTGAGAAAAACAAGCTTTRCTGTTTGATTAGATCGTTTGCATTCATCAGGAAACGTCAAGACGCCCAGCGACATATCCGGGAGGCAACAGGATTGTGCAGGCTTTTTGGATAAAAAGATATAACCACAT
1146	Gdist.S230797_6341	BT10	9.346	91.705	no	0.0572		0	0	0	0	0	0	0	0	0	0	5.50889	3.7351	2.10389	1.13564	0.636743	0	AGTGTAGTCATACCTGATTCCTCTGTTGATCTGAGCTAGATGCTAAATGAGGCTCCTCACTGGGATGGGGTAGGTGTGTGTGTTTTACTCTCCAGCTGTGTCAGACTCCAYGGACCCACAAATTATATAACAAGAAGGGACCGCCTACAGCAGGGAGACAGAGAGCTGGACAATGAAGAGAGGCAGAATGACTGAGAGGAAGAAGGAGAGCAAACTAGAAC
1147	Gdist.S230797_6745	BT10	9.346	91.705	no	0.0886		0	0	0	0	0	0	0	0	0	0	7.44904	1.12055	2.35254	1.60687	0.954731	0	AGGAAGGTCATCCCTCCTCTCCGGTGCTCTTTGGCTCAGCAGGGGGAGGTATGGAGGTAGCTTATGGTTGGTTAACTTTAATATGGGTGCAGCTGTGACCATGTGAGCCTRCTTCAGCAAGTTCTGCAAATACTGCTATAGGTTGAGGCTCTTTTCAAGGGCCTTGTACTCAATTAGATAGTTGCAGCTGCTGAAGCCTACGCCCAGTGCTGGTTATATAA
1148	Gdist.S250380_5981	BT10	9.501	91.705	no	0.0509		0	0	0	0	0	0	0	0	0	0	0.0292342	1.04193	0.317744	1.57856	0.153409	0	ACAAACTCGTCTTAATCACAGAGGGGAAGAGATGGATGCAACACCATGGGGAAGAGATTGATGTAAGACCAGGATATTTGATTTGGCTGCACCCATGATGAGAGAGCAGCRTAGTTATGGCGCTCAGTGTCTGCACTGATAATACTGTGACTGCTCTACTGCTATCTGGGACATCAAGTAGAGTTAAATCCGTCTTGTGCCAAAGACCCACTGAGGCAGAT
1149	Gdist.S250380_7179	BT10	9.346	91.705	no	0.0456		0	0	0	0	0	0	0	0	0	0	1.13212	0.911798	0.885843	3.33385	3.00406	0	AGCGAGGGGTAGGTTATCGTAGGCAGATGGCTACACCGACTTAGGAAACATCCATTAGTTAAGTTTGGCAAACCAGATGTACTGCTTACGTATTACTCACACAGTGATGGYAATGACGCTAGGACTTCTGACTAAACCCCTCAAGACCAACAATAACCTCAGAATCTGTAATGCAAGGGTTTACTGTAACACCATTCAATGTTCAAGGCGCTCAGAAGACC
1150	Gdist.S261360_4638	BT10	9.346	91.705	no	0.021		0	0	0	0	0	-1	-1	0	-1	0	1.23574	0.149965	0.722612	0.46679	1.19505	0	GTCTTTTAGCTCTGACTTAATCCACAGTACTACAGTAATTCTGCACAGTGCTTACATAATACAGCCCTCTCCCAGATTTCTAAAGTTGACCGGAGCATCCGGCGATAAAAYAAATGGTATACAGTAAGTTGGACTTTGTTTGAAAGCAGAAGTACTTGCCTCTTCTCGGGAAATAGACTTTAAGCAAACTATAGACTGTTTTGTTGTTTTCCCTCCTTTTC
1151	Gdist.S292815_3953	BT10	9.346	91.705	no	0.0436		0	0	0	0	0	0	0	0	0	0	1.42119	3.33279	0.96864	0.0180663	0.532341	0	TACTTTTGAGTATTTAAGAAACAGCAAACTGGCGATAACAAATAGACAATGCAAGAAAATCCAGCAAGACAGGAGTTTCCCAACCATGATGTATGGCAAATCTTGGCTACRTGATTTTTGTGTTTGATTGCACTCTGTGTCAATTATCAGTCCTTTGCAGGTTAGATGGGCAGAACCTTCAGATTCAGATTGTGTCAGGGGTGTAGTTGTGTGGACAGAGA
1152	Gdist.S589859_2320	BT10	9.859	91.705	no	0.0521		0	0	0	0	0	0	0	0	0	0	5.54747	2.72735	1.9701	0.0786789	2.77665	0	TATTGTGTGGTGTAATGCGCTCAAACAGAATGAGGCAATAATGTATCAAGCTGCTGGTGTTGTTGCACTGCTGTGGTCACCCTAATGAGGGTGATCATATCCTTTATTAAYGAACATCTGGTCACTCCTCCGCATGGCAACTGTGGCGACTGCAGGGAGAAAGCAGAGGGCTGCGGAGCTCTAAGGAGGAGAGAGTTCTAGAATAGAACTCTGTGTGGTGT
1153	Gdist.S589859_9693	BT10	9.746	91.705	no	0.0794		0	0	0	0	0	1	0	0	1	0	5.42242	4.18017	3.77541	1.54548	3.65948	0	TCATTTTAAAACAGAGACACTCTACTCTAACCAGGAATGCAGTGTGAAACACTCTCCTCCATGCCCAATGTACTCCTCCAGGCTATATTTAAACCCCTATCTCCAAGCCTRTTCTCCATCCAAAGGCAGAATGAGCCCCTAGCATGAAAAGGAGTGGGAGATGTGTGTGTGATGTTTTTTTCTATTTTATTTGTCATGTTTTTGTACCCTCTGAATCATCT
[truncated: 2,741 more rows]

## Sheet: T4_pairwise_Theta
		Statistically non-significant comparisons are indicated by asterisk
[truncated: 87 more rows]
[truncated: 37 more columns]

## Sheet: T5_envBYpop
Table 1 collection no.	River	Longitude outlet	Latitude outlet	Longitude collection	Latitude collection	Altitude collection	Geographic area	Salinity at river outlet	Average sea surface T at outlet	Soil pH	Previously stocked with HAT strains #1 or #2	Average T collection site	Min. T collection site	Max. T collection site	T range collection site	Summer precipitation collection site	Average precipitation collection site	soil type	Dim1	Dim2	Dim3	Dim4	Dim5
[truncated: 69 more rows]

[truncated: 1 more sheets: T6_PCA_env]
